# Supplementary material for: MIR143 Inhibits Steroidogenesis and Induces Apoptosis Repressed by H3K27me3 in Granulosa Cells
Source: Front Cell Dev Biol. 2020 Oct 19;8:565261. doi: 10.3389/fcell.2020.565261 (PMC7604341; doi:10.3389/fcell.2020.565261)
Supplement: Supplementary file 3 [file Table_3.XLSX]

## Sheet: MIR143-Blank clean
Quantitation overview (312 proteins)
PF Number	Accession	Score	Mass	Matches	Sequences	emPAI	Protein description
3.3	A0A287AQY1_PIG	215	47954	15 (8)	12 (6)	0.7	Desmin OS=Sus scrofa OX=9823 GN=DES PE=1 SV=1	Desmin
3.5	A0A287AQY2_PIG	83	58861	8 (3)	7 (3)	0.18	Keratin 79 OS=Sus scrofa OX=9823 GN=KRT79 PE=1 SV=1	Keratin 79
3.6	A0A287AQY3_PIG	80	57506	7 (3)	7 (3)	0.18	Keratin 75 OS=Sus scrofa OX=9823 GN=KRT75 PE=1 SV=1	Keratin 75
6.2	A0A287AQY4_PIG	101	273709	24 (6)	22 (6)	0.07	Talin 2 OS=Sus scrofa OX=9823 GN=TLN2 PE=1 SV=1	Talin 2
9.4	A0A287AQY5_PIG	85	64198	15 (3)	12 (3)	0.16	Lamin B2 OS=Sus scrofa OX=9823 GN=LMNB2 PE=1 SV=1	Lamin B2
19	A0A287AQY6_PIG	599	517301	99 (34)	90 (33)	0.23	Plectin OS=Sus scrofa OX=9823 GN=PLEC PE=1 SV=1	Plectin
20.4	A0A287AQY7_PIG	324	32617	28 (15)	21 (12)	3.28	Tropomyosin alpha-1 chain OS=Sus scrofa OX=9823 GN=TPM1 PE=1 SV=1	Tropomyosin alpha-1 chain
20.5	A0A287AQY8_PIG	301	33080	32 (14)	23 (11)	2.81	Tropomyosin alpha-3 chain OS=Sus scrofa OX=9823 GN=TPM3 PE=1 SV=1	Tropomyosin alpha-3 chain
26	A0A287AQY9_PIG	411	81018	35 (24)	22 (16)	1.49	Gelsolin OS=Sus scrofa OX=9823 GN=GSN PE=4 SV=1	Gelsolin
28.3	A0A287AQY10_PIG	120	70699	6 (5)	5 (5)	0.25	Heat shock 70 kDa protein 1-like OS=Sus scrofa OX=9823 GN=HSPA1L PE=2 SV=1	Heat shock 70 kDa protein 1-like
37	A0A287AQY11_PIG	337	42653	19 (14)	17 (12)	1.84	Malate dehydrogenase OS=Sus scrofa OX=9823 GN=MDH2 PE=3 SV=2	Malate dehydrogenase
45.1	A0A287AQY12_PIG	303	14113	48 (18)	6 (4)	2.67	Histone H2A OS=Sus scrofa OX=9823 GN=HIST3H2A PE=3 SV=1	Histone H2A
45.4	A0A287AQY13_PIG	107	13987	21 (11)	3 (2)	0.55	Histone H2A OS=Sus scrofa OX=9823 GN=HIST2H2AB PE=1 SV=1	Histone H2A
52	A0A287AQY14_PIG	293	73992	9 (5)	9 (5)	0.24	Nucleolar and coiled-body phosphoprotein 1 OS=Sus scrofa OX=9823 GN=NOLC1 PE=1 SV=2	Nucleolar and coiled-body phosphoprotein 1
54	A0A287AQY15_PIG	291	57742	19 (15)	16 (13)	1.3	Aldehyde dehydrogenase OS=Sus scrofa OX=9823 GN=ALDH3A2 PE=1 SV=3	Aldehyde dehydrogenase
58.1	A0A287AQY16_PIG	277	27928	15 (10)	9 (6)	2.08	VAMP associated protein A OS=Sus scrofa OX=9823 GN=VAPA PE=1 SV=1	VAMP associated protein A
59	A0A287AQY17_PIG	275	44157	21 (13)	16 (10)	1.55	Glia-derived nexin precursor OS=Sus scrofa OX=9823 GN=SERPINE2 PE=1 SV=1	Glia-derived nexin precursor
60	A0A287AQY18_PIG	275	148697	31 (10)	25 (8)	0.24	Kinectin OS=Sus scrofa OX=9823 GN=KTN1 PE=1 SV=1	Kinectin
61	A0A287AQY19_PIG	268	34163	11 (6)	9 (4)	0.74	NADH-cytochrome b5 reductase OS=Sus scrofa OX=9823 GN=CYB5R3 PE=1 SV=3	NADH-cytochrome b5 reductase
63.3	A0A287AQY20_PIG	77	23268	11 (7)	10 (6)	1.56	Uncharacterized protein OS=Sus scrofa OX=9823 GN=HMGB3 PE=4 SV=1	Uncharacterized protein
69.1	A0A287AQY21_PIG	257	21387	18 (11)	11 (8)	3.29	Histone H1.2-like protein OS=Sus scrofa OX=9823 PE=3 SV=1	Histone H1.2-like protein
72	A0A287AQY22_PIG	251	23033	15 (8)	10 (5)	1.58	Ribosomal protein S5 OS=Sus scrofa OX=9823 GN=RPS5 PE=1 SV=1	Ribosomal protein S5
94.2	A0A287AQY23_PIG	199	33053	16 (9)	13 (8)	1.36	Heme oxygenase 1 OS=Sus scrofa OX=9823 GN=HMOX1 PE=2 SV=1	Heme oxygenase 1
111	A0A287AQY24_PIG	178	17979	6 (4)	6 (4)	0.99	Ribosomal protein L12 OS=Sus scrofa domesticus OX=9825 GN=RPL12 PE=3 SV=1	Ribosomal protein L12
113	A0A287AQY25_PIG	176	236956	18 (4)	18 (4)	0.06	Microtubule-associated protein OS=Sus scrofa OX=9823 GN=MAP4 PE=1 SV=1	Microtubule-associated protein
115	A0A287AQY26_PIG	174	23361	9 (8)	8 (7)	1.93	Uncharacterized protein OS=Sus scrofa OX=9823 GN=TPD52L2 PE=1 SV=1	Uncharacterized protein
116	A0A287AQY27_PIG	174	44792	10 (4)	7 (4)	0.33	Dynactin subunit 2 OS=Sus scrofa OX=9823 GN=DCTN2 PE=1 SV=3	Dynactin subunit 2
129	A0A287AQY28_PIG	163	61409	18 (8)	16 (8)	0.52	Heterochromatin protein 1 binding protein 3 OS=Sus scrofa OX=9823 GN=HP1BP3 PE=1 SV=2	Heterochromatin protein 1 binding protein 3
135	A0A287AQY29_PIG	160	11810	9 (8)	7 (6)	6.78	Cytochrome c OS=Sus scrofa OX=9823 GN=CYCS PE=1 SV=2	Cytochrome c
140	A0A287AQY30_PIG	156	84359	6 (4)	3 (2)	0.12	CD44 molecule (Indian blood group) OS=Sus scrofa OX=9823 GN=CD44 PE=1 SV=3	CD44 molecule (Indian blood group)
142.2	A0A287AQY31_PIG	88	73751	8 (3)	7 (2)	0.09	Y-linked DEAD box polypeptide 3 OS=Sus scrofa OX=9823 GN=DDX3Y PE=2 SV=1	Y-linked DEAD box polypeptide 3
143.2	A0A287AQY32_PIG	97	37090	5 (3)	5 (3)	0.29	Heterogeneous nuclear ribonucleoprotein A/B OS=Sus scrofa OX=9823 GN=HNRNPAB PE=1 SV=1	Heterogeneous nuclear ribonucleoprotein A/B
148	A0A287AQY33_PIG	151	35689	10 (6)	8 (6)	0.7	60S acidic ribosomal protein P0 OS=Sus scrofa OX=9823 GN=RPLP0 PE=1 SV=1	60S acidic ribosomal protein P0
149	A0A287AQY34_PIG	151	95034	16 (9)	14 (8)	0.36	Integrin alpha-V precursor OS=Sus scrofa OX=9823 GN=ITGAV PE=1 SV=3	Integrin alpha-V precursor
152	A0A287AQY35_PIG	150	94651	24 (9)	22 (8)	0.31	Eukaryotic translation elongation factor 2 OS=Sus scrofa OX=9823 GN=EEF2 PE=1 SV=1	Eukaryotic translation elongation factor 2
154	A0A287AQY36_PIG	149	33924	14 (8)	14 (8)	1.11	60S ribosomal protein L7a OS=Sus scrofa OX=9823 GN=RPL7A PE=1 SV=1	60S ribosomal protein L7a
159	A0A287AQY37_PIG	146	35789	9 (6)	7 (5)	0.7	DNA-(apurinic or apyrimidinic site) lyase OS=Sus scrofa OX=9823 GN=APEX1 PE=2 SV=1	DNA-(apurinic or apyrimidinic site) lyase
161	A0A287AQY38_PIG	144	108460	16 (7)	16 (7)	0.23	Ankycorbin OS=Sus scrofa OX=9823 GN=RAI14 PE=1 SV=2	Ankycorbin
174	A0A287AQY39_PIG	134	90029	11 (1)	9 (1)	0.04	130 kDa regulatory subunit of myosin phosphatase (Fragment) OS=Sus scrofa OX=9823 PE=2 SV=1	130 kDa regulatory subunit of myosin phosphatase (Fragment)
181.2	A0A287AQY40_PIG	96	12029	6 (3)	6 (3)	1.13	Pyruvate kinase M2 (Fragment) OS=Sus scrofa OX=9823 PE=2 SV=1	Pyruvate kinase M2 (Fragment)
182	A0A287AQY41_PIG	131	67142	8 (4)	8 (4)	0.21	Dolichyl-diphosphooligosaccharide--protein glycosyltransferase subunit 1 OS=Sus scrofa OX=9823 GN=RPN1 PE=3 SV=1	Dolichyl-diphosphooligosaccharide--protein glycosyltransferase subunit 1
190	A0A287AQY42_PIG	126	13438	8 (5)	5 (3)	2.11	40S ribosomal protein S20 OS=Sus scrofa OX=9823 GN=RPS20 PE=1 SV=1	40S ribosomal protein S20
194	A0A287AQY43_PIG	125	29477	2 (2)	2 (2)	0.24	Stomatin OS=Sus scrofa OX=9823 GN=STOM PE=1 SV=1	Stomatin
195	A0A287AQY44_PIG	125	22534	9 (5)	6 (5)	1	Transgelin OS=Sus scrofa OX=9823 GN=TAGLN2 PE=1 SV=2	Transgelin
202	A0A287AQY45_PIG	122	193260	9 (4)	9 (4)	0.07	Clathrin heavy chain OS=Sus scrofa OX=9823 GN=CLTC PE=1 SV=1	Clathrin heavy chain
210	A0A287AQY46_PIG	119	51548	9 (4)	6 (3)	0.28	Saposin-B-Val OS=Sus scrofa OX=9823 GN=PSAP PE=1 SV=2	Saposin-B-Val
217.1	A0A287AQY47_PIG	116	84339	12 (5)	12 (5)	0.21	LRR binding FLII interacting protein 2 OS=Sus scrofa OX=9823 GN=LRRFIP2 PE=4 SV=1	LRR binding FLII interacting protein 2
217.2	A0A287AQY48_PIG	55	70490	10 (3)	9 (3)	0.15	Uncharacterized protein OS=Sus scrofa OX=9823 GN=LRRFIP1 PE=1 SV=1	Uncharacterized protein
223	A0A287AQY49_PIG	113	22179	3 (1)	3 (1)	0.15	Nuclear transcription factor Y, alpha tv1 OS=Sus scrofa OX=9823 GN=CBFB PE=2 SV=1	Nuclear transcription factor Y, alpha tv1
234	A0A287AQY50_PIG	108	34982	5 (3)	4 (2)	0.2	ER membrane protein complex subunit 2 OS=Sus scrofa OX=9823 GN=EMC2 PE=1 SV=2	ER membrane protein complex subunit 2
240	A0A287AQY51_PIG	106	54733	10 (5)	10 (5)	0.34	Amine oxidase OS=Sus scrofa OX=9823 GN=MAOB PE=1 SV=1	Amine oxidase
245	A0A287AQY52_PIG	105	142026	19 (3)	13 (3)	0.07	High density lipoprotein binding protein OS=Sus scrofa domesticus OX=9825 GN=HDLBP PE=4 SV=1	High density lipoprotein binding protein
246	A0A287AQY53_PIG	104	32419	10 (3)	10 (3)	0.34	Succinate dehydrogenase [ubiquinone] iron-sulfur subunit, mitochondrial OS=Sus scrofa OX=9823 GN=SDHB PE=1 SV=1	Succinate dehydrogenase [ubiquinone] iron-sulfur subunit, mitochondrial
249	A0A287AQY54_PIG	103	15087	3 (2)	3 (2)	0.5	Uncharacterized protein OS=Sus scrofa OX=9823 GN=NDUFB4 PE=1 SV=1	Uncharacterized protein
250	A0A287AQY55_PIG	102	55320	5 (3)	5 (3)	0.19	Propionyl-CoA carboxylase beta chain, mitochondrial OS=Sus scrofa OX=9823 GN=PCCB PE=1 SV=1	Propionyl-CoA carboxylase beta chain, mitochondrial
253	A0A287AQY56_PIG	101	31558	9 (3)	4 (3)	0.35	Enoyl-CoA hydratase, mitochondrial OS=Sus scrofa OX=9823 GN=ECHS1 PE=1 SV=1	Enoyl-CoA hydratase, mitochondrial
262	A0A287AQY57_PIG	100	39463	5 (1)	5 (1)	0.08	Ly1 antibody reactive OS=Sus scrofa OX=9823 GN=LYAR PE=1 SV=1	Ly1 antibody reactive
264	A0A287AQY58_PIG	100	35974	10 (3)	8 (3)	0.3	Glyceraldehyde-3-phosphate dehydrogenase OS=Sus scrofa OX=9823 GN=GAPDH PE=2 SV=1	Glyceraldehyde-3-phosphate dehydrogenase
265	A0A287AQY59_PIG	100	31128	3 (2)	3 (2)	0.23	Eukaryotic translation elongation factor 1 delta OS=Sus scrofa OX=9823 GN=EEF1D PE=1 SV=1	Eukaryotic translation elongation factor 1 delta
268	A0A287AQY60_PIG	98	176862	15 (5)	14 (5)	0.1	Eukaryotic translation initiation factor 4 gamma 1 OS=Sus scrofa OX=9823 GN=EIF4G1 PE=1 SV=1	Eukaryotic translation initiation factor 4 gamma 1
271	A0A287AQY61_PIG	98	57606	9 (3)	9 (3)	0.18	RNA binding motif protein 39 OS=Sus scrofa OX=9823 GN=RBM39 PE=1 SV=1	RNA binding motif protein 39
274	A0A287AQY62_PIG	96	31280	2 (1)	2 (1)	0.11	Cathepsin L1 Cathepsin L1 heavy chain Cathepsin L1 light chain OS=Sus scrofa OX=9823 GN=CTSV PE=1 SV=1	Cathepsin L1 Cathepsin L1 heavy chain Cathepsin L1 light chain
275	A0A287AQY63_PIG	96	30820	6 (4)	6 (4)	0.51	F-actin capping protein subunit beta 2 OS=Sus scrofa OX=9823 GN=CP beta2 PE=2 SV=1	F-actin capping protein subunit beta 2
277	A0A287AQY64_PIG	96	98124	9 (1)	6 (1)	0.03	USO1 vesicle transport factor OS=Sus scrofa OX=9823 GN=USO1 PE=1 SV=1	USO1 vesicle transport factor
278	A0A287AQY65_PIG	96	140254	15 (4)	13 (4)	0.1	Alpha1 chain of type I collagen OS=Sus scrofa domesticus OX=9825 GN=COL1A1 PE=2 SV=1	Alpha1 chain of type I collagen
287	A0A287AQY66_PIG	93	25578	4 (3)	4 (3)	0.45	GTP:AMP phosphotransferase AK3, mitochondrial OS=Sus scrofa OX=9823 GN=AK3 PE=1 SV=1	GTP:AMP phosphotransferase AK3, mitochondrial
288	A0A287AQY67_PIG	91	26290	9 (3)	9 (3)	0.43	Thymocyte nuclear protein 1 OS=Sus scrofa OX=9823 GN=THYN1 PE=1 SV=2	Thymocyte nuclear protein 1
292	A0A287AQY68_PIG	91	160138	10 (1)	9 (1)	0.02	Sorbin and SH3 domain containing 1 OS=Sus scrofa OX=9823 GN=SORBS1 PE=1 SV=1	Sorbin and SH3 domain containing 1
297	A0A287AQY69_PIG	89	57713	3 (2)	3 (2)	0.12	Forkhead box O6 OS=Sus scrofa OX=9823 GN=FOXO6 PE=4 SV=1	Forkhead box O6
298	A0A287AQY70_PIG	89	398803	30 (4)	29 (4)	0.03	AHNAK nucleoprotein OS=Sus scrofa OX=9823 GN=AHNAK PE=1 SV=1	AHNAK nucleoprotein
303	A0A287AQY71_PIG	88	68558	5 (2)	5 (2)	0.1	Torsin A interacting protein 1 OS=Sus scrofa domesticus OX=9825 GN=TOR1AIP1 PE=4 SV=1	Torsin A interacting protein 1
311	A0A287AQY72_PIG	87	17882	8 (4)	6 (3)	0.68	Uncharacterized protein OS=Sus scrofa OX=9823 GN=RPL24 PE=1 SV=3	Uncharacterized protein
314	A0A287AQY73_PIG	86	10751	2 (1)	2 (1)	0.32	Translocase of inner mitochondrial membrane 13 OS=Sus scrofa OX=9823 GN=TIMM13 PE=1 SV=1	Translocase of inner mitochondrial membrane 13
317	A0A287AQY74_PIG	85	184554	11 (2)	10 (2)	0.04	Collagen alpha-1(V) chain precursor OS=Sus scrofa OX=9823 GN=COL5A1 PE=1 SV=3	Collagen alpha-1(V) chain precursor
318	A0A287AQY75_PIG	85	42880	5 (4)	4 (4)	0.35	Peroxisomal biogenesis factor 14 OS=Sus scrofa OX=9823 GN=PEX14 PE=1 SV=1	Peroxisomal biogenesis factor 14
319	A0A287AQY76_PIG	85	13108	6 (3)	6 (3)	1.01	Allograft inflammatory factor 1 like OS=Sus scrofa OX=9823 GN=AIF1L PE=1 SV=1	Allograft inflammatory factor 1 like
322	A0A287AQY77_PIG	84	24017	2 (1)	2 (1)	0.14	39S ribosomal protein L40, mitochondrial isoform 1 OS=Sus scrofa OX=9823 GN=MRPL40 PE=1 SV=1	39S ribosomal protein L40, mitochondrial isoform 1
328	A0A287AQY78_PIG	83	31682	5 (3)	5 (3)	0.35	Hydroxysteroid (17-beta) dehydrogenase 12 (Fragment) OS=Sus scrofa OX=9823 GN=HSD17B12 PE=2 SV=1	Hydroxysteroid (17-beta) dehydrogenase 12 (Fragment)
329	A0A287AQY79_PIG	83	72585	5 (1)	5 (1)	0.05	Signal recognition particle subunit SRP72 OS=Sus scrofa OX=9823 GN=SRP72 PE=1 SV=1	Signal recognition particle subunit SRP72
332	A0A287AQY80_PIG	82	19222	8 (4)	5 (2)	0.91	Calmodulin OS=Sus scrofa OX=9823 GN=CALM1 PE=1 SV=1	Calmodulin
336	A0A287AQY81_PIG	81	22399	1 (1)	1 (1)	0.15	Syndecan OS=Sus scrofa OX=9823 GN=SDC2 PE=1 SV=3	Syndecan
339	A0A287AQY82_PIG	80	14454	12 (5)	10 (4)	1.88	60S ribosomal protein L31 OS=Sus scrofa OX=9823 GN=RPL31 PE=1 SV=1	60S ribosomal protein L31
342	A0A287AQY83_PIG	79	12834	5 (3)	3 (2)	0.6	SH3 domain-binding glutamic acid-rich-like protein OS=Sus scrofa OX=9823 GN=SH3BGRL PE=1 SV=3	SH3 domain-binding glutamic acid-rich-like protein
344	A0A287AQY84_PIG	79	14016	3 (1)	3 (1)	0.24	Cell cycle exit and neuronal differentiation protein 1 OS=Sus scrofa OX=9823 GN=CEND1 PE=1 SV=1	Cell cycle exit and neuronal differentiation protein 1
347	A0A287AQY85_PIG	78	87711	6 (1)	5 (1)	0.04	DEAD (Asp-Glu-Ala-Asp) box helicase 21 OS=Sus scrofa OX=9823 GN=DDX21 PE=1 SV=3	DEAD (Asp-Glu-Ala-Asp) box helicase 21
350	A0A287AQY86_PIG	77	27674	5 (3)	5 (3)	0.41	Uncharacterized protein OS=Sus scrofa OX=9823 GN=NDUFV2 PE=1 SV=1	Uncharacterized protein
351	A0A287AQY87_PIG	77	36699	7 (2)	7 (2)	0.19	Apolipoprotein E OS=Sus scrofa OX=9823 GN=APOE PE=1 SV=1	Apolipoprotein E
362	A0A287AQY88_PIG	76	43553	4 (2)	4 (2)	0.16	Proteasome 26S subunit, ATPase 6 OS=Sus scrofa OX=9823 GN=PSMC6 PE=1 SV=1	Proteasome 26S subunit, ATPase 6
363	A0A287AQY89_PIG	76	34256	5 (2)	5 (2)	0.2	Mitochondrial 2-oxoglutarate/malate carrier protein OS=Sus scrofa domesticus OX=9825 GN=SLC25A11 PE=3 SV=1	Mitochondrial 2-oxoglutarate/malate carrier protein
368	A0A287AQY90_PIG	75	24544	4 (2)	4 (2)	0.29	40S ribosomal protein S6 OS=Sus scrofa OX=9823 GN=RPS6 PE=1 SV=1	40S ribosomal protein S6
369	A0A287AQY91_PIG	75	42535	5 (1)	3 (1)	0.08	Membrane cofactor protein OS=Sus scrofa OX=9823 GN=CD46 PE=4 SV=1	Membrane cofactor protein
379	A0A287AQY92_PIG	72	16544	2 (1)	2 (1)	0.2	40S ribosomal protein S24 OS=Sus scrofa OX=9823 GN=RPS24 PE=3 SV=1	40S ribosomal protein S24
383	A0A287AQY93_PIG	72	61481	5 (2)	4 (1)	0.05	Glucosidase 2 subunit beta precursor OS=Sus scrofa OX=9823 GN=PRKCSH PE=1 SV=1	Glucosidase 2 subunit beta precursor
386	A0A287AQY94_PIG	71	21807	3 (2)	3 (2)	0.33	Family with sequence similarity 3 member C OS=Sus scrofa OX=9823 GN=FAM3C PE=1 SV=1	Family with sequence similarity 3 member C
388	A0A287AQY95_PIG	71	14354	3 (3)	2 (2)	0.9	NADH dehydrogenase [ubiquinone] 1 subunit C2 OS=Sus scrofa OX=9823 GN=NDUFC2 PE=1 SV=1	NADH dehydrogenase [ubiquinone] 1 subunit C2
393	A0A287AQY96_PIG	71	70374	8 (3)	8 (3)	0.15	Sorting nexin OS=Sus scrofa OX=9823 GN=SNX9 PE=1 SV=1	Sorting nexin
396	A0A287AQY97_PIG	71	35819	6 (1)	6 (1)	0.09	Aminoacyl tRNA synthase complex-interacting multifunctional protein 1 OS=Sus scrofa OX=9823 GN=SCYE1 PE=1 SV=1	Aminoacyl tRNA synthase complex-interacting multifunctional protein 1
408	A0A287AQY98_PIG	69	38156	5 (1)	4 (1)	0.09	Uncharacterized protein OS=Sus scrofa OX=9823 GN=STBD1 PE=1 SV=2	Uncharacterized protein
413	A0A287AQY99_PIG	66	95269	4 (1)	3 (1)	0.03	Testis expressed 10 OS=Sus scrofa OX=9823 GN=TEX10 PE=1 SV=1	Testis expressed 10
415	A0A287AQY100_PIG	66	142191	15 (2)	12 (2)	0.05	Leucine-rich repeat flightless-interacting protein 1 OS=Sus scrofa domesticus OX=9825 GN=FLII PE=4 SV=1	Leucine-rich repeat flightless-interacting protein 1
416	A0A287AQY101_PIG	66	67897	8 (1)	7 (1)	0.05	Actin binding LIM protein 1 OS=Sus scrofa OX=9823 GN=ABLIM1 PE=1 SV=1	Actin binding LIM protein 1
420	A0A287AQY102_PIG	66	36065	3 (1)	3 (1)	0.09	JunB proto-oncogene, AP-1 transcription factor subunit OS=Sus scrofa OX=9823 GN=JUNB PE=3 SV=3	JunB proto-oncogene, AP-1 transcription factor subunit
428	A0A287AQY103_PIG	65	120041	11 (1)	9 (1)	0.03	Leucine zipper protein 1 OS=Sus scrofa domesticus OX=9825 GN=LUZP1 PE=4 SV=1	Leucine zipper protein 1
429	A0A287AQY104_PIG	64	10956	1 (1)	1 (1)	0.31	Dynein light chain roadblock OS=Sus scrofa OX=9823 GN=DYNLRB1 PE=1 SV=1	Dynein light chain roadblock
430	A0A287AQY105_PIG	64	68939	1 (1)	1 (1)	0.05	Lipase maturation factor OS=Sus scrofa OX=9823 GN=LMF2 PE=1 SV=1	Lipase maturation factor
436	A0A287AQY106_PIG	64	107607	8 (2)	8 (2)	0.06	Neural cell adhesion molecule 1 OS=Sus scrofa OX=9823 GN=NCAM1 PE=1 SV=1	Neural cell adhesion molecule 1
438	A0A287AQY107_PIG	64	52312	5 (2)	5 (2)	0.13	Clusterin OS=Sus scrofa OX=9823 GN=CLU PE=1 SV=1	Clusterin
439.2	A0A287AQY108_PIG	46	42797	8 (2)	7 (2)	0.16	Inhibitor of nuclear factor kappa-B kinase-interacting protein OS=Sus scrofa OX=9823 GN=IKBIP PE=1 SV=1	Inhibitor of nuclear factor kappa-B kinase-interacting protein
453	A0A287AQY109_PIG	62	13555	7 (4)	6 (3)	1.46	Cytochrome b-c1 complex subunit 7 OS=Sus scrofa OX=9823 GN=UQCRB PE=1 SV=1	Cytochrome b-c1 complex subunit 7
455	A0A287AQY110_PIG	62	9362	2 (1)	2 (1)	0.37	Mitochondrial NDUFA4 OS=Sus scrofa OX=9823 GN=NDUFA4 PE=2 SV=1	Mitochondrial NDUFA4
459	A0A287AQY111_PIG	62	17049	4 (3)	4 (3)	0.72	Eukaryotic translation initiation factor 5A OS=Sus scrofa OX=9823 GN=EIF5A PE=1 SV=1	Eukaryotic translation initiation factor 5A
460	A0A287AQY112_PIG	62	21964	3 (1)	3 (1)	0.15	60S ribosomal protein L9 OS=Sus scrofa OX=9823 GN=RPL9 PE=1 SV=1	60S ribosomal protein L9
461	A0A287AQY113_PIG	62	14393	3 (1)	3 (1)	0.24	NHP2-like protein 1 OS=Sus scrofa OX=9823 GN=SNU13 PE=4 SV=1	NHP2-like protein 1
466	A0A287AQY114_PIG	61	91038	12 (1)	11 (1)	0.04	Serine and arginine repetitive matrix 1 OS=Sus scrofa OX=9823 GN=SRRM1 PE=1 SV=1	Serine and arginine repetitive matrix 1
467	A0A287AQY115_PIG	61	95257	5 (2)	5 (2)	0.07	Oxysterol-binding protein OS=Sus scrofa OX=9823 GN=OSBPL8 PE=1 SV=3	Oxysterol-binding protein
468	A0A287AQY116_PIG	61	18208	1 (1)	1 (1)	0.19	Actin-related protein 2/3 complex subunit 5 OS=Sus scrofa OX=9823 GN=ARPC5L PE=1 SV=1	Actin-related protein 2/3 complex subunit 5
471	A0A287AQY117_PIG	61	70922	4 (1)	4 (1)	0.05	Acyl-coenzyme A oxidase OS=Sus scrofa OX=9823 GN=ACOX1 PE=1 SV=1	Acyl-coenzyme A oxidase
473	A0A287AQY118_PIG	61	51882	3 (1)	3 (1)	0.06	Citrate synthase OS=Sus scrofa domesticus OX=9825 GN=CS PE=3 SV=1	Citrate synthase
474	A0A287AQY119_PIG	61	6900	4 (2)	3 (1)	1.3	40S ribosomal protein S29 OS=Sus scrofa OX=9823 GN=RPS29 PE=1 SV=1	40S ribosomal protein S29
479	A0A287AQY120_PIG	60	16643	4 (2)	3 (2)	0.45	60S ribosomal protein L36a OS=Sus scrofa OX=9823 GN=RPL36A PE=3 SV=1	60S ribosomal protein L36a
485	A0A287AQY121_PIG	59	224012	4 (1)	4 (1)	0.01	Thyroid hormone receptor interactor 12 OS=Sus scrofa OX=9823 GN=TRIP12 PE=1 SV=2	Thyroid hormone receptor interactor 12
488	A0A287AQY122_PIG	58	154163	11 (1)	10 (1)	0.02	Homeobox protein cut-like OS=Sus scrofa OX=9823 GN=CUX1 PE=1 SV=1	Homeobox protein cut-like
489	A0A287AQY123_PIG	58	66160	5 (1)	4 (1)	0.05	GATA zinc finger domain containing 2A OS=Sus scrofa OX=9823 GN=GATAD2A PE=1 SV=1	GATA zinc finger domain containing 2A
490	A0A287AQY124_PIG	58	25085	6 (1)	6 (1)	0.13	Chromatin target of PRMT1 protein OS=Sus scrofa OX=9823 GN=CHTOP PE=4 SV=3	Chromatin target of PRMT1 protein
493	A0A287AQY125_PIG	58	38394	3 (1)	2 (1)	0.09	Ephrin B1 OS=Sus scrofa OX=9823 GN=EFNB1 PE=3 SV=1	Ephrin B1
497	A0A287AQY126_PIG	57	219008	9 (1)	9 (1)	0.01	Myosin light chain kinase, smooth muscle OS=Sus scrofa OX=9823 GN=MYLK PE=1 SV=1	Myosin light chain kinase, smooth muscle
498	A0A287AQY127_PIG	57	18624	2 (2)	1 (1)	0.18	Golgin A7 family member B OS=Sus scrofa OX=9823 GN=GOLGA7B PE=4 SV=1	Golgin A7 family member B
499	A0A287AQY128_PIG	57	31122	3 (1)	3 (1)	0.11	Regulation of nuclear pre-mRNA domain containing 1A OS=Sus scrofa OX=9823 GN=RPRD1A PE=1 SV=1	Regulation of nuclear pre-mRNA domain containing 1A
500	A0A287AQY129_PIG	56	46727	4 (1)	3 (1)	0.07	ERO1-like protein alpha OS=Sus scrofa OX=9823 GN=ERO1A PE=1 SV=1	ERO1-like protein alpha
504	A0A287AQY130_PIG	56	56393	8 (2)	7 (2)	0.12	PDZ and LIM domain 7 OS=Sus scrofa OX=9823 GN=PDLIM7 PE=1 SV=1	PDZ and LIM domain 7
507	A0A287AQY131_PIG	56	20510	1 (1)	1 (1)	0.16	Uncharacterized protein OS=Sus scrofa OX=9823 GN=NHP2 PE=1 SV=1	Uncharacterized protein
511	A0A287AQY132_PIG	55	61690	3 (1)	3 (1)	0.05	Solute carrier family 3 member 2 (Fragment) OS=Sus scrofa OX=9823 GN=SLC3A2 PE=2 SV=1	Solute carrier family 3 member 2 (Fragment)
513	A0A287AQY133_PIG	55	24285	2 (1)	2 (1)	0.14	NADH:ubiquinone oxidoreductase core subunit S8 OS=Sus scrofa OX=9823 GN=NDUFS8 PE=1 SV=1	NADH:ubiquinone oxidoreductase core subunit S8
521	A0A287AQY134_PIG	54	20250	1 (1)	1 (1)	0.17	Bone marrow stromal cell antigen 2 OS=Sus scrofa domesticus OX=9825 GN=BST2 PE=4 SV=1	Bone marrow stromal cell antigen 2
522	A0A287AQY135_PIG	54	27251	6 (2)	6 (2)	0.26	Small nuclear ribonucleoprotein-associated protein OS=Sus scrofa OX=9823 PE=3 SV=1	Small nuclear ribonucleoprotein-associated protein
528	A0A287AQY136_PIG	53	33736	5 (2)	5 (2)	0.21	Regulation of nuclear pre-mRNA domain containing 1B OS=Sus scrofa OX=9823 GN=RPRD1B PE=1 SV=1	Regulation of nuclear pre-mRNA domain containing 1B
529	A0A287AQY137_PIG	53	7694	2 (2)	2 (2)	1.13	NOP10 ribonucleoprotein OS=Sus scrofa OX=9823 GN=NOP10 PE=4 SV=1	NOP10 ribonucleoprotein
532	A0A287AQY138_PIG	53	54038	8 (2)	7 (2)	0.13	Acyl-CoA-binding domain-containing protein 5 OS=Sus scrofa OX=9823 GN=ACBD5 PE=1 SV=1	Acyl-CoA-binding domain-containing protein 5
534	A0A287AQY139_PIG	52	39137	1 (1)	1 (1)	0.08	Serine/threonine-protein phosphatase OS=Sus scrofa OX=9823 GN=PPP1CA PE=1 SV=1	Serine/threonine-protein phosphatase
537	A0A287AQY140_PIG	52	16157	2 (1)	2 (1)	0.21	Midkine precursor OS=Sus scrofa OX=9823 GN=MDK PE=2 SV=1	Midkine precursor
538	A0A287AQY141_PIG	52	13513	7 (2)	5 (2)	0.57	60S ribosomal protein L34 OS=Sus scrofa OX=9823 GN=RPL34 PE=1 SV=3	60S ribosomal protein L34
541	A0A287AQY142_PIG	52	98646	6 (1)	6 (1)	0.03	26S proteasome non-ATPase regulatory subunit 2 OS=Sus scrofa OX=9823 GN=PSMD2 PE=1 SV=1	26S proteasome non-ATPase regulatory subunit 2
542	A0A287AQY143_PIG	52	44840	8 (3)	6 (3)	0.24	Neuroplastin OS=Sus scrofa OX=9823 GN=NPTN PE=1 SV=1	Neuroplastin
543	A0A287AQY144_PIG	52	86769	6 (1)	5 (1)	0.04	E3 UFM1-protein ligase 1 OS=Sus scrofa OX=9823 GN=UFL1 PE=1 SV=1	E3 UFM1-protein ligase 1
546	A0A287AQY145_PIG	51	114718	2 (1)	2 (1)	0.03	Ubiquitin associated protein 2-like OS=Sus scrofa domesticus OX=9825 GN=UBAP2L PE=4 SV=1	Ubiquitin associated protein 2-like
547	A0A287AQY146_PIG	50	28210	4 (1)	2 (1)	0.12	Transmembrane protein 65 OS=Sus scrofa OX=9823 GN=TMEM65 PE=1 SV=1	Transmembrane protein 65
548	A0A287AQY147_PIG	50	9670	1 (1)	1 (1)	0.36	Uncharacterized protein OS=Sus scrofa OX=9823 PE=4 SV=1	Uncharacterized protein
551	A0A287AQY148_PIG	50	171874	13 (3)	11 (2)	0.06	MYB binding protein 1a OS=Sus scrofa OX=9823 GN=MYBBP1A PE=1 SV=1	MYB binding protein 1a
552	A0A287AQY149_PIG	50	47717	3 (1)	3 (1)	0.07	Nucleosome assembly protein 1-like 4 OS=Sus scrofa OX=9823 GN=NAP1L4 PE=1 SV=3	Nucleosome assembly protein 1-like 4
554	A0A287AQY150_PIG	49	153382	5 (1)	5 (1)	0.02	Tankyrase 1 binding protein 1 OS=Sus scrofa OX=9823 GN=TNKS1BP1 PE=1 SV=2	Tankyrase 1 binding protein 1
555	A0A287AQY151_PIG	49	50311	3 (1)	3 (1)	0.07	Serine/threonine kinase 25 OS=Sus scrofa OX=9823 GN=STK25 PE=4 SV=1	Serine/threonine kinase 25
557	A0A287AQY152_PIG	49	40826	9 (3)	9 (3)	0.26	MHC class I antigen OS=Sus scrofa scrofa OX=415978 PE=2 SV=1	MHC class I antigen
566	A0A287AQY153_PIG	48	24632	2 (1)	2 (1)	0.14	RAB4A, member RAS oncogene family OS=Sus scrofa OX=9823 GN=RAB4A PE=1 SV=1	RAB4A, member RAS oncogene family
568	A0A287AQY154_PIG	47	57140	3 (1)	3 (1)	0.06	Glycylpeptide N-tetradecanoyltransferase OS=Sus scrofa domesticus OX=9825 GN=NMT1 PE=3 SV=1	Glycylpeptide N-tetradecanoyltransferase
569	A0A287AQY155_PIG	47	91634	7 (1)	6 (1)	0.04	Epidermal growth factor receptor pathway substrate 8 OS=Sus scrofa OX=9823 GN=EPS8 PE=1 SV=3	Epidermal growth factor receptor pathway substrate 8
574	A0A287AQY156_PIG	46	138504	11 (1)	10 (1)	0.02	Treacle ribosome biogenesis factor 1 OS=Sus scrofa OX=9823 GN=TCOF1 PE=1 SV=3	Treacle ribosome biogenesis factor 1
576	A0A287AQY157_PIG	46	63023	2 (1)	2 (1)	0.05	Plexin domain containing 2 OS=Sus scrofa OX=9823 GN=PLXDC2 PE=1 SV=1	Plexin domain containing 2
577	A0A287AQY158_PIG	46	10953	4 (2)	3 (2)	0.73	10 kDa heat shock protein, mitochondrial OS=Sus scrofa OX=9823 GN=HSPE1 PE=1 SV=1	10 kDa heat shock protein, mitochondrial
578	A0A287AQY159_PIG	46	44882	9 (2)	9 (2)	0.15	N-acylsphingosine amidohydrolase 1 OS=Sus scrofa OX=9823 GN=ASAH1 PE=1 SV=3	N-acylsphingosine amidohydrolase 1
584	A0A287AQY160_PIG	46	53613	6 (1)	5 (1)	0.06	Bactericidal permeability increasing protein OS=Sus scrofa OX=9823 GN=BPI PE=2 SV=1	Bactericidal permeability increasing protein
586	A0A287AQY161_PIG	45	26669	3 (1)	3 (1)	0.13	Vesicle transport through interaction with t-SNAREs homolog 1B OS=Sus scrofa OX=9823 GN=VTI1B PE=1 SV=1	Vesicle transport through interaction with t-SNAREs homolog 1B
587	A0A287AQY162_PIG	45	12668	6 (2)	5 (2)	0.61	60S ribosomal protein L27a OS=Sus scrofa OX=9823 GN=RPL27A PE=1 SV=1	60S ribosomal protein L27a
590	A0A287AQY163_PIG	45	36960	3 (1)	3 (1)	0.09	Heterogeneous nuclear ribonucleoprotein H3 OS=Sus scrofa OX=9823 GN=HNRNPH3 PE=1 SV=3	Heterogeneous nuclear ribonucleoprotein H3
598	A0A287AQY164_PIG	45	22414	2 (1)	2 (1)	0.15	DR1 associated protein 1 OS=Sus scrofa OX=9823 GN=DRAP1 PE=1 SV=1	DR1 associated protein 1
599	A0A287AQY165_PIG	45	11392	1 (1)	1 (1)	0.3	Coiled-coil domain-containing protein 167 OS=Sus scrofa OX=9823 GN=CCDC167 PE=4 SV=1	Coiled-coil domain-containing protein 167
602	A0A287AQY166_PIG	45	21229	6 (2)	6 (2)	0.34	Mediator complex subunit 30 OS=Sus scrofa OX=9823 GN=MED30 PE=4 SV=1	Mediator complex subunit 30
604	A0A287AQY167_PIG	45	44945	5 (1)	5 (1)	0.07	Phosphoglycerate kinase OS=Sus scrofa OX=9823 GN=PGK1 PE=1 SV=3	Phosphoglycerate kinase
606	A0A287AQY168_PIG	44	26288	3 (2)	3 (2)	0.27	BCL2 interacting protein 1 OS=Sus scrofa OX=9823 GN=BNIP1 PE=1 SV=2	BCL2 interacting protein 1
607	A0A287AQY169_PIG	44	40759	1 (1)	1 (1)	0.08	V-type proton ATPase subunit OS=Sus scrofa OX=9823 GN=ATP6V0D1 PE=1 SV=1	V-type proton ATPase subunit
613	A0A287AQY170_PIG	44	11098	6 (2)	5 (2)	0.72	Cytochrome c oxidase subunit 4 isoform 1, mitochondrial (Fragment) OS=Sus scrofa OX=9823 GN=COX4I1 PE=2 SV=1	Cytochrome c oxidase subunit 4 isoform 1, mitochondrial (Fragment)
618	A0A287AQY171_PIG	44	160590	3 (1)	3 (1)	0.02	Uncharacterized protein OS=Sus scrofa OX=9823 GN=MIA2 PE=1 SV=1	Uncharacterized protein
620	A0A287AQY172_PIG	44	11731	8 (1)	7 (1)	0.29	Cytochrome c oxidase assembly factor 3 OS=Sus scrofa OX=9823 GN=COA3 PE=1 SV=1	Cytochrome c oxidase assembly factor 3
627	A0A287AQY173_PIG	43	55677	4 (1)	3 (1)	0.06	Multiple inositol-polyphosphate phosphatase 1 OS=Sus scrofa OX=9823 GN=MINPP1 PE=1 SV=3	Multiple inositol-polyphosphate phosphatase 1
634	A0A287AQY174_PIG	43	11189	3 (1)	3 (1)	0.31	NADH dehydrogenase [ubiquinone] 1 alpha subcomplex subunit 2 OS=Sus scrofa OX=9823 GN=NDUFA2 PE=1 SV=1	NADH dehydrogenase [ubiquinone] 1 alpha subcomplex subunit 2
637	A0A287AQY175_PIG	42	29546	4 (1)	4 (1)	0.11	MICOS complex subunit OS=Sus scrofa OX=9823 GN=APOOL PE=1 SV=1	MICOS complex subunit
641	A0A287AQY176_PIG	42	14748	2 (1)	2 (1)	0.23	Membrane magnesium transporter 1 OS=Sus scrofa domesticus OX=9825 GN=MMGT1 PE=4 SV=1	Membrane magnesium transporter 1
642	A0A287AQY177_PIG	42	39485	5 (1)	5 (1)	0.08	KH RNA binding domain containing, signal transduction associated 3 OS=Sus scrofa OX=9823 GN=KHDRBS3 PE=1 SV=3	KH RNA binding domain containing, signal transduction associated 3
648	A0A287AQY178_PIG	42	28252	2 (1)	2 (1)	0.12	Mitochondrial ribosomal protein S7 OS=Sus scrofa OX=9823 GN=MRPS7 PE=1 SV=1	Mitochondrial ribosomal protein S7
651	A0A287AQY179_PIG	41	45901	6 (1)	6 (1)	0.07	28S ribosomal protein S9, mitochondrial OS=Sus scrofa OX=9823 GN=MRPS9 PE=1 SV=2	28S ribosomal protein S9, mitochondrial
652	A0A287AQY180_PIG	41	77930	6 (1)	4 (1)	0.04	VPS51, GARP complex subunit OS=Sus scrofa OX=9823 GN=VPS51 PE=1 SV=2	VPS51, GARP complex subunit
654	A0A287AQY181_PIG	41	16000	3 (1)	2 (1)	0.21	Cytochrome c oxidase subunit 7A2 like OS=Sus scrofa OX=9823 GN=COX7A2L PE=1 SV=1	Cytochrome c oxidase subunit 7A2 like
657	A0A287AQY182_PIG	41	176882	14 (1)	14 (1)	0.02	LIM domain 7 OS=Sus scrofa OX=9823 GN=LMO7 PE=1 SV=1	LIM domain 7
658	A0A287AQY183_PIG	41	139070	11 (1)	10 (1)	0.02	Dynactin subunit 1 OS=Sus scrofa OX=9823 GN=DCTN1 PE=1 SV=1	Dynactin subunit 1
661	A0A287AQY184_PIG	41	16797	1 (1)	1 (1)	0.2	Ubiquitin-conjugating enzyme E2 D2 OS=Sus scrofa OX=9823 GN=UBE2D2 PE=3 SV=1	Ubiquitin-conjugating enzyme E2 D2
662	A0A287AQY185_PIG	41	95713	8 (1)	7 (1)	0.03	Dystroglycan OS=Sus scrofa OX=9823 GN=DAG1 PE=2 SV=2	Dystroglycan
667	A0A287AQY186_PIG	40	50771	2 (1)	2 (1)	0.06	G3BP stress granule assembly factor 2 OS=Sus scrofa OX=9823 GN=G3BP2 PE=1 SV=1	G3BP stress granule assembly factor 2
668	A0A287AQY187_PIG	40	52048	4 (2)	4 (2)	0.13	Uronyl 2-sulfotransferase OS=Sus scrofa OX=9823 GN=UST PE=4 SV=2	Uronyl 2-sulfotransferase
669	A0A287AQY188_PIG	40	58428	3 (1)	2 (1)	0.06	Chaperonin containing TCP1 subunit 6B OS=Sus scrofa OX=9823 GN=CCT6B PE=3 SV=2	Chaperonin containing TCP1 subunit 6B
671	A0A287AQY189_PIG	40	200038	9 (1)	9 (1)	0.02	Nucleoporin 188 OS=Sus scrofa OX=9823 GN=NUP188 PE=1 SV=1	Nucleoporin 188
673	A0A287AQY190_PIG	40	85997	5 (1)	5 (1)	0.04	Discoidin, CUB and LCCL domain containing 2 OS=Sus scrofa domesticus OX=9825 GN=DCBLD2 PE=4 SV=1	Discoidin, CUB and LCCL domain containing 2
676	A0A287AQY191_PIG	40	172099	7 (1)	7 (1)	0.02	Bromodomain adjacent to zinc finger domain 1B OS=Sus scrofa OX=9823 GN=BAZ1B PE=1 SV=1	Bromodomain adjacent to zinc finger domain 1B
680.1	A0A287AQY192_PIG	40	22482	3 (1)	3 (1)	0.15	GTP-binding protein SAR1b OS=Sus scrofa OX=9823 GN=SAR1B PE=2 SV=1	GTP-binding protein SAR1b
681.1	A0A287AQY193_PIG	39	17481	2 (1)	1 (1)	0.19	Uncharacterized protein OS=Sus scrofa OX=9823 GN=LOC100154647 PE=3 SV=1	Uncharacterized protein
682	A0A287AQY194_PIG	39	9224	1 (1)	1 (1)	0.38	COX7A2 OS=Sus scrofa OX=9823 GN=COX7A2 PE=2 SV=1	COX7A2
684	A0A287AQY195_PIG	39	16612	4 (2)	4 (2)	0.45	Protein FAM162A OS=Sus scrofa OX=9823 GN=FAM162A PE=1 SV=1	Protein FAM162A
686	A0A287AQY196_PIG	38	219278	13 (1)	12 (1)	0.01	PHD finger protein 3 OS=Sus scrofa OX=9823 GN=PHF3 PE=4 SV=1	PHD finger protein 3
689	A0A287AQY197_PIG	38	68018	13 (1)	9 (1)	0.05	Moesin OS=Sus scrofa OX=9823 GN=MSN PE=1 SV=1	Moesin
690	A0A287AQY198_PIG	38	47656	6 (1)	4 (1)	0.07	Phosphoprotein membrane anchor with glycosphingolipid microdomains 1 OS=Sus scrofa OX=9823 GN=PAG1 PE=4 SV=2	Phosphoprotein membrane anchor with glycosphingolipid microdomains 1
691	A0A287AQY199_PIG	38	6478	3 (1)	3 (1)	0.56	Uncharacterized protein OS=Sus scrofa OX=9823 GN=ATP5MD PE=1 SV=1	Uncharacterized protein
692	A0A287AQY200_PIG	38	37221	7 (1)	3 (1)	0.09	Microtubule-associated protein RP/EB family member 1 OS=Sus scrofa OX=9823 GN=MAPRE1 PE=1 SV=1	Microtubule-associated protein RP/EB family member 1
693	A0A287AQY201_PIG	38	183495	17 (1)	14 (1)	0.02	Centrosomal protein 170 OS=Sus scrofa OX=9823 GN=CEP170 PE=1 SV=1	Centrosomal protein 170
694	A0A287AQY202_PIG	38	19646	3 (1)	3 (1)	0.17	Down-regulator of transcription 1 OS=Sus scrofa OX=9823 GN=DR1 PE=1 SV=1	Down-regulator of transcription 1
698	A0A287AQY203_PIG	37	99130	8 (1)	8 (1)	0.03	Transitional endoplasmic reticulum ATPase OS=Sus scrofa OX=9823 GN=VCP PE=1 SV=1	Transitional endoplasmic reticulum ATPase
700	A0A287AQY204_PIG	37	51671	8 (2)	7 (2)	0.13	Acyl-CoA thioesterase 9 OS=Sus scrofa OX=9823 GN=ACOT9 PE=1 SV=2	Acyl-CoA thioesterase 9
701	A0A287AQY205_PIG	37	14432	3 (2)	3 (2)	0.53	40S ribosomal protein S30 OS=Sus scrofa OX=9823 GN=FAU PE=3 SV=1	40S ribosomal protein S30
702	A0A287AQY206_PIG	37	18448	4 (1)	4 (1)	0.18	Uncharacterized protein OS=Sus scrofa OX=9823 PE=4 SV=1	Uncharacterized protein
707	A0A287AQY207_PIG	37	21677	1 (1)	1 (1)	0.16	28S ribosomal protein S23, mitochondrial OS=Sus scrofa OX=9823 GN=MRPS23 PE=1 SV=1	28S ribosomal protein S23, mitochondrial
709	A0A287AQY208_PIG	36	113244	8 (1)	7 (1)	0.03	Peptidylprolyl isomerase OS=Sus scrofa OX=9823 GN=FKBP15 PE=1 SV=2	Peptidylprolyl isomerase
710	A0A287AQY209_PIG	36	48852	3 (1)	2 (1)	0.07	Tubulointerstitial nephritis antigen like 1 OS=Sus scrofa OX=9823 GN=TINAGL1 PE=1 SV=1	Tubulointerstitial nephritis antigen like 1
713	A0A287AQY210_PIG	36	73176	2 (1)	2 (1)	0.04	Collagen type VIII alpha 1 chain OS=Sus scrofa OX=9823 GN=COL8A1 PE=4 SV=2	Collagen type VIII alpha 1 chain
715	A0A287AQY211_PIG	36	82200	4 (1)	3 (1)	0.04	Adhesion G-protein coupled receptor G1 precursor OS=Sus scrofa OX=9823 GN=ADGRG1 PE=3 SV=1	Adhesion G-protein coupled receptor G1 precursor
717	A0A287AQY212_PIG	36	31984	3 (2)	3 (2)	0.22	N-acetylglucosamine-1-phosphate transferase gamma subunit OS=Sus scrofa OX=9823 GN=GNPTG PE=4 SV=1	N-acetylglucosamine-1-phosphate transferase gamma subunit
718	A0A287AQY213_PIG	36	36820	2 (1)	2 (1)	0.09	Uncharacterized protein OS=Sus scrofa OX=9823 GN=CXADR PE=1 SV=1	Uncharacterized protein
719	A0A287AQY214_PIG	36	11487	3 (1)	3 (1)	0.3	High mobility group protein HMG-I/HMG-Y isoform 2 OS=Sus scrofa OX=9823 GN=HMGA1 PE=1 SV=1	High mobility group protein HMG-I/HMG-Y isoform 2
722	A0A287AQY215_PIG	36	58663	4 (1)	4 (1)	0.06	Torsin A interacting protein 2 OS=Sus scrofa OX=9823 GN=TOR1AIP2 PE=1 SV=1	Torsin A interacting protein 2
723	A0A287AQY216_PIG	36	15812	3 (1)	3 (1)	0.22	Uncharacterized protein OS=Sus scrofa OX=9823 PE=3 SV=1	Uncharacterized protein
725	A0A287AQY217_PIG	36	15281	2 (1)	2 (1)	0.22	Uncharacterized protein OS=Sus scrofa OX=9823 PE=4 SV=1	Uncharacterized protein
726	A0A287AQY218_PIG	36	161265	14 (1)	13 (1)	0.02	Cytoplasmic linker associated protein 1 OS=Sus scrofa domesticus OX=9825 GN=CLASP1 PE=4 SV=1	Cytoplasmic linker associated protein 1
735	A0A287AQY219_PIG	35	46441	1 (1)	1 (1)	0.07	ADP ribosylation factor GTPase activating protein 1 OS=Sus scrofa OX=9823 GN=ARFGAP1 PE=4 SV=1	ADP ribosylation factor GTPase activating protein 1
737	A0A287AQY220_PIG	35	69690	4 (1)	3 (1)	0.05	RNA-binding protein 14 OS=Sus scrofa OX=9823 GN=RBM14 PE=1 SV=1	RNA-binding protein 14
740	A0A287AQY221_PIG	34	77532	6 (1)	6 (1)	0.04	Transmembrane protein 214 OS=Sus scrofa OX=9823 GN=TMEM214 PE=1 SV=1	Transmembrane protein 214
741	A0A287AQY222_PIG	34	96976	2 (1)	2 (1)	0.03	Low density lipoprotein receptor OS=Sus scrofa OX=9823 GN=LDLR PE=2 SV=1	Low density lipoprotein receptor
742	A0A287AQY223_PIG	34	43740	1 (1)	1 (1)	0.08	RB binding protein 4, chromatin remodeling factor OS=Sus scrofa OX=9823 GN=RBBP4 PE=1 SV=1	RB binding protein 4, chromatin remodeling factor
743	A0A287AQY224_PIG	34	122087	7 (1)	7 (1)	0.03	SH3 and PX domains 2A OS=Sus scrofa OX=9823 GN=SH3PXD2A PE=4 SV=1	SH3 and PX domains 2A
746	A0A287AQY225_PIG	34	44986	4 (1)	4 (1)	0.07	Acetyl-CoA acyltransferase 1 OS=Sus scrofa OX=9823 GN=ACAA1 PE=1 SV=2	Acetyl-CoA acyltransferase 1
748	A0A287AQY226_PIG	34	15764	3 (2)	2 (1)	0.48	Synaptojanin-2-binding protein OS=Sus scrofa OX=9823 GN=SYNJ2BP PE=1 SV=2	Synaptojanin-2-binding protein
749	A0A287AQY227_PIG	34	40611	2 (1)	2 (1)	0.08	Beta-1,4-galactosyltransferase 1 OS=Sus scrofa OX=9823 GN=B4GALT1 PE=1 SV=1	Beta-1,4-galactosyltransferase 1
752	A0A287AQY228_PIG	34	20273	3 (2)	3 (2)	0.36	Uncharacterized protein OS=Sus scrofa OX=9823 PE=1 SV=3	Uncharacterized protein
753	A0A287AQY229_PIG	34	172102	15 (1)	12 (1)	0.02	CDC42 binding protein kinase gamma OS=Sus scrofa OX=9823 GN=CDC42BPG PE=4 SV=3	CDC42 binding protein kinase gamma
754	A0A287AQY230_PIG	34	79602	8 (1)	8 (1)	0.04	Uncharacterized protein OS=Sus scrofa OX=9823 GN=NEXN PE=1 SV=1	Uncharacterized protein
755	A0A287AQY231_PIG	34	79988	4 (1)	4 (1)	0.04	Coiled-coil domain containing 22 OS=Sus scrofa OX=9823 GN=CCDC22 PE=1 SV=1	Coiled-coil domain containing 22
756	A0A287AQY232_PIG	34	34816	3 (1)	3 (1)	0.1	Serine hydrolase like 2 OS=Sus scrofa OX=9823 GN=SERHL2 PE=1 SV=1	Serine hydrolase like 2
757	A0A287AQY233_PIG	34	87843	4 (1)	4 (1)	0.04	Fermitin family member 2 OS=Sus scrofa OX=9823 GN=FERMT2 PE=1 SV=1	Fermitin family member 2
758	A0A287AQY234_PIG	34	57750	10 (1)	6 (1)	0.06	Chaperonin containing TCP1, subunit 2 (Beta) OS=Sus scrofa OX=9823 GN=CCT2 PE=1 SV=1	Chaperonin containing TCP1, subunit 2 (Beta)
759	A0A287AQY235_PIG	34	54005	3 (1)	3 (1)	0.06	NADH:ubiquinone oxidoreductase core subunit S2 OS=Sus scrofa OX=9823 GN=NDUFS2 PE=1 SV=2	NADH:ubiquinone oxidoreductase core subunit S2
761	A0A287AQY236_PIG	34	61386	5 (1)	5 (1)	0.05	UDP-glucuronosyltransferase OS=Sus scrofa OX=9823 GN=LOC100624891 PE=1 SV=1	UDP-glucuronosyltransferase
763	A0A287AQY237_PIG	33	9818	4 (1)	3 (1)	0.36	Ubiquinol-cytochrome c reductase complex III subunit VII OS=Sus scrofa OX=9823 GN=UQCRQ PE=1 SV=1	Ubiquinol-cytochrome c reductase complex III subunit VII
764	A0A287AQY238_PIG	33	42754	4 (2)	4 (2)	0.16	Calreticulin OS=Sus scrofa OX=9823 GN=CALR PE=1 SV=1	Calreticulin
767	A0A287AQY239_PIG	33	35782	3 (1)	3 (1)	0.09	Glyceraldehyde-3-phosphate dehydrogenase OS=Sus scrofa OX=9823 GN=GAPDHS PE=1 SV=2	Glyceraldehyde-3-phosphate dehydrogenase
768	A0A287AQY240_PIG	33	50835	4 (1)	4 (1)	0.06	Septin 7 isoform 1 OS=Sus scrofa OX=9823 PE=2 SV=1	Septin 7 isoform 1
769	A0A287AQY241_PIG	33	19927	3 (1)	3 (1)	0.17	Uncharacterized protein OS=Sus scrofa OX=9823 GN=NDUFAF4 PE=1 SV=1	Uncharacterized protein
770	A0A287AQY242_PIG	33	12587	7 (1)	5 (1)	0.27	Uncharacterized protein OS=Sus scrofa OX=9823 GN=RPL35A PE=1 SV=1	Uncharacterized protein
774	A0A287AQY243_PIG	33	51545	7 (1)	5 (1)	0.06	Protein kinase C and casein kinase substrate in neurons 2 OS=Sus scrofa OX=9823 GN=PACSIN2 PE=1 SV=1	Protein kinase C and casein kinase substrate in neurons 2
776	A0A287AQY244_PIG	33	49638	2 (1)	2 (1)	0.07	Vacuolar protein sorting 4 homolog B OS=Sus scrofa OX=9823 GN=VPS4B PE=1 SV=1	Vacuolar protein sorting 4 homolog B
778	A0A287AQY245_PIG	32	51401	5 (1)	5 (1)	0.06	Dynamin 2 OS=Sus scrofa OX=9823 GN=DNM2 PE=1 SV=1	Dynamin 2
779	A0A287AQY246_PIG	32	55227	7 (1)	5 (1)	0.06	Proteasome 26S subunit, ATPase 3 OS=Sus scrofa OX=9823 GN=PSMC3 PE=1 SV=1	Proteasome 26S subunit, ATPase 3
781	A0A287AQY247_PIG	32	17688	4 (1)	4 (1)	0.19	Transcription factor BTF3 OS=Sus scrofa OX=9823 GN=BTF3 PE=1 SV=1	Transcription factor BTF3
782	A0A287AQY248_PIG	32	22479	3 (1)	2 (1)	0.15	Coiled-coil domain containing 85B OS=Sus scrofa OX=9823 GN=CCDC85B PE=4 SV=1	Coiled-coil domain containing 85B
786	A0A287AQY249_PIG	32	10759	2 (1)	2 (1)	0.32	Small integral membrane protein 12 OS=Sus scrofa OX=9823 GN=SMIM12 PE=1 SV=1	Small integral membrane protein 12
788	A0A287AQY250_PIG	32	88557	7 (2)	7 (2)	0.08	Protein phosphatase 1 regulatory subunit 9B OS=Sus scrofa OX=9823 GN=PPP1R9B PE=1 SV=2	Protein phosphatase 1 regulatory subunit 9B
789	A0A287AQY251_PIG	32	42012	2 (1)	2 (1)	0.08	DNA polymerase delta interacting protein 2 OS=Sus scrofa OX=9823 GN=POLDIP2 PE=1 SV=2	DNA polymerase delta interacting protein 2
790	A0A287AQY252_PIG	32	14308	2 (1)	2 (1)	0.24	Mitochondrial ribosomal protein S6 OS=Sus scrofa OX=9823 GN=MRPS6 PE=1 SV=2	Mitochondrial ribosomal protein S6
792	A0A287AQY253_PIG	32	59840	3 (1)	3 (1)	0.05	Aldehyde dehydrogenase, mitochondrial OS=Sus scrofa OX=9823 GN=ALDH2 PE=1 SV=1	Aldehyde dehydrogenase, mitochondrial
795	A0A287AQY254_PIG	32	18276	4 (1)	4 (1)	0.18	Cofilin-1 OS=Sus scrofa OX=9823 GN=CFL1 PE=1 SV=1	Cofilin-1
796	A0A287AQY255_PIG	32	81369	4 (1)	4 (1)	0.04	FACT complex subunit SSRP1 OS=Sus scrofa OX=9823 GN=SSRP1 PE=1 SV=1	FACT complex subunit SSRP1
801	A0A287AQY256_PIG	31	25293	2 (2)	2 (2)	0.28	Clathrin light chain OS=Sus scrofa OX=9823 GN=CLTA PE=3 SV=1	Clathrin light chain
804	A0A287AQY257_PIG	31	7085	2 (1)	2 (1)	0.5	Uncharacterized protein OS=Sus scrofa OX=9823 GN=NDUFB1 PE=1 SV=2	Uncharacterized protein
807	A0A287AQY258_PIG	30	30304	3 (1)	3 (1)	0.11	cAMP responsive element binding protein 1 OS=Sus scrofa OX=9823 GN=CREB1 PE=1 SV=1	cAMP responsive element binding protein 1
808	A0A287AQY259_PIG	30	186518	15 (1)	13 (1)	0.02	DExD/H-box helicase 60 OS=Sus scrofa OX=9823 GN=DDX60 PE=1 SV=1	DExD/H-box helicase 60
809	A0A287AQY260_PIG	30	62574	5 (1)	4 (1)	0.05	Tripeptidyl peptidase 1 OS=Sus scrofa OX=9823 GN=TPP1 PE=1 SV=1	Tripeptidyl peptidase 1
810	A0A287AQY261_PIG	30	17876	3 (1)	3 (1)	0.19	60S ribosomal protein L15 (Fragment) OS=Sus scrofa OX=9823 GN=RPL15 PE=2 SV=1	60S ribosomal protein L15 (Fragment)
814	A0A287AQY262_PIG	30	38272	7 (1)	6 (1)	0.09	Calponin OS=Sus scrofa OX=9823 GN=CNN1 PE=3 SV=1	Calponin
815	A0A287AQY263_PIG	30	14002	2 (1)	2 (1)	0.24	Cytochrome c oxidase subunit 5B, mitochondrial OS=Sus scrofa OX=9823 GN=COX5B PE=2 SV=1	Cytochrome c oxidase subunit 5B, mitochondrial
816	A0A287AQY264_PIG	30	46843	6 (1)	5 (1)	0.07	Caveolae associated protein 2 OS=Sus scrofa OX=9823 GN=CAVIN2 PE=1 SV=2	Caveolae associated protein 2
820	A0A287AQY265_PIG	30	250567	7 (1)	5 (1)	0.01	Chondroitin sulfate proteoglycan 4 OS=Sus scrofa OX=9823 GN=CSPG4 PE=1 SV=3	Chondroitin sulfate proteoglycan 4
824	A0A287AQY266_PIG	30	26593	1 (1)	1 (1)	0.13	Calcyclin binding protein OS=Sus scrofa OX=9823 GN=CACYBP PE=1 SV=1	Calcyclin binding protein
825	A0A287AQY267_PIG	30	44159	6 (1)	5 (1)	0.07	Proliferation-associated 2G4, 38kDa OS=Sus scrofa domesticus OX=9825 GN=PA2G4 PE=4 SV=1	Proliferation-associated 2G4, 38kDa
829	A0A287AQY268_PIG	30	143665	6 (1)	5 (1)	0.02	Uncharacterized protein OS=Sus scrofa OX=9823 PE=1 SV=3	Uncharacterized protein
830	A0A287AQY269_PIG	30	13613	2 (1)	1 (1)	0.25	Ragulator complex protein LAMTOR2 OS=Sus scrofa OX=9823 GN=LAMTOR2 PE=1 SV=1	Ragulator complex protein LAMTOR2
832	A0A287AQY270_PIG	29	16469	1 (1)	1 (1)	0.21	Uncharacterized protein OS=Sus scrofa OX=9823 PE=4 SV=2	Uncharacterized protein
833	A0A287AQY271_PIG	29	22845	3 (1)	3 (1)	0.15	DnaJ-like subfamily C member 5 OS=Sus scrofa domesticus OX=9825 GN=DNAJC5 PE=4 SV=1	DnaJ-like subfamily C member 5
836	A0A287AQY272_PIG	29	56359	3 (1)	3 (1)	0.06	RIC8 guanine nucleotide exchange factor A OS=Sus scrofa OX=9823 GN=RIC8A PE=4 SV=1	RIC8 guanine nucleotide exchange factor A
837	A0A287AQY273_PIG	29	146479	6 (1)	6 (1)	0.02	SF3B1 protein OS=Sus scrofa domesticus OX=9825 GN=SF3B1 PE=4 SV=1	SF3B1 protein
840	A0A287AQY274_PIG	29	12347	6 (1)	6 (1)	0.28	Class II histocampatibility antigen, gamma chain (Fragment) OS=Sus scrofa OX=9823 PE=2 SV=1	Class II histocampatibility antigen, gamma chain (Fragment)
841	A0A287AQY275_PIG	29	70484	4 (1)	4 (1)	0.05	Phostensin OS=Sus scrofa OX=9823 GN=PPP1R18 PE=4 SV=1	Phostensin
842	A0A287AQY276_PIG	29	43198	2 (1)	2 (1)	0.08	NADH:ubiquinone oxidoreductase subunit V3 OS=Sus scrofa OX=9823 GN=NDUFV3 PE=1 SV=1	NADH:ubiquinone oxidoreductase subunit V3
843	A0A287AQY277_PIG	29	66700	6 (1)	6 (1)	0.05	Electron transfer flavoprotein-ubiquinone oxidoreductase, mitochondrial OS=Sus scrofa OX=9823 GN=ETFDH PE=1 SV=1	Electron transfer flavoprotein-ubiquinone oxidoreductase, mitochondrial
844	A0A287AQY278_PIG	29	41758	2 (1)	2 (1)	0.08	Flotillin 2 OS=Sus scrofa OX=9823 GN=FLOT2 PE=1 SV=2	Flotillin 2
847	A0A287AQY279_PIG	28	444442	12 (1)	10 (1)	0.01	PKHD1, fibrocystin/polyductin OS=Sus scrofa OX=9823 GN=PKHD1 PE=4 SV=1	PKHD1, fibrocystin/polyductin
849	A0A287AQY280_PIG	28	76613	3 (1)	3 (1)	0.04	Dymeclin OS=Sus scrofa OX=9823 GN=DYM PE=4 SV=3	Dymeclin
850	A0A287AQY281_PIG	28	56719	2 (1)	2 (1)	0.06	Protein Mdm4 OS=Sus scrofa OX=9823 GN=MDM4 PE=3 SV=1	Protein Mdm4
852	A0A287AQY282_PIG	28	39652	5 (1)	4 (1)	0.08	Syntaxin-5 OS=Sus scrofa OX=9823 GN=STX5 PE=1 SV=1	Syntaxin-5
854	A0A287AQY283_PIG	28	69435	6 (1)	6 (1)	0.05	Programmed cell death 6 interacting protein OS=Sus scrofa OX=9823 GN=PDCD6IP PE=1 SV=1	Programmed cell death 6 interacting protein
856	A0A287AQY284_PIG	27	22334	3 (1)	3 (1)	0.15	Ras homolog family member C OS=Sus scrofa OX=9823 GN=RHOC PE=1 SV=1	Ras homolog family member C
857	A0A287AQY285_PIG	27	87951	7 (1)	6 (1)	0.04	Acyl-CoA dehydrogenase family member 11 OS=Sus scrofa OX=9823 GN=ACAD11 PE=1 SV=2	Acyl-CoA dehydrogenase family member 11
858	A0A287AQY286_PIG	27	25078	2 (1)	2 (1)	0.13	Peroxiredoxin-6 OS=Sus scrofa OX=9823 GN=PRDX6 PE=2 SV=3	Peroxiredoxin-6
861	A0A287AQY287_PIG	27	66733	6 (1)	4 (1)	0.05	Runt related transcription factor 2 OS=Sus scrofa OX=9823 GN=RUNX2 PE=4 SV=1	Runt related transcription factor 2
862	A0A287AQY288_PIG	27	30794	1 (1)	1 (1)	0.11	Uncharacterized protein OS=Sus scrofa OX=9823 PE=4 SV=1	Uncharacterized protein
866	A0A287AQY289_PIG	26	57699	2 (1)	2 (1)	0.06	Transcription factor CP2 tv1 OS=Sus scrofa OX=9823 GN=TFCP2 PE=2 SV=1	Transcription factor CP2 tv1
869	A0A287AQY290_PIG	26	57794	4 (1)	4 (1)	0.06	Cytochrome P450 CYP3A22 OS=Sus scrofa domesticus OX=9825 GN=CYP3A22 PE=2 SV=1	Cytochrome P450 CYP3A22
870	A0A287AQY291_PIG	26	103265	3 (1)	3 (1)	0.03	Dehydrogenase E1 and transketolase domain containing 1 OS=Sus scrofa OX=9823 GN=DHTKD1 PE=1 SV=1	Dehydrogenase E1 and transketolase domain containing 1
872	A0A287AQY292_PIG	26	63077	5 (1)	5 (1)	0.05	mRNA-decapping enzyme 1A OS=Sus scrofa OX=9823 GN=DCP1A PE=1 SV=1	mRNA-decapping enzyme 1A
873	A0A287AQY293_PIG	26	79846	9 (1)	9 (1)	0.04	Bromodomain containing 3 OS=Sus scrofa OX=9823 GN=BRD3 PE=1 SV=2	Bromodomain containing 3
874	A0A287AQY294_PIG	26	6214	3 (1)	2 (1)	0.58	Mitochondrial import receptor subunit TOM7 homolog OS=Sus scrofa OX=9823 GN=TOMM7 PE=3 SV=1	Mitochondrial import receptor subunit TOM7 homolog
875	A0A287AQY295_PIG	26	36414	4 (1)	4 (1)	0.09	Eukaryotic translation initiation factor 3 subunit F OS=Sus scrofa OX=9823 GN=EIF3F PE=3 SV=1	Eukaryotic translation initiation factor 3 subunit F
878	A0A287AQY296_PIG	25	130178	3 (1)	3 (1)	0.03	Regulation of nuclear pre-mRNA domain containing 2 OS=Sus scrofa OX=9823 GN=RPRD2 PE=4 SV=1	Regulation of nuclear pre-mRNA domain containing 2
879	A0A287AQY297_PIG	25	39137	2 (1)	1 (1)	0.08	ATPase H+ transporting accessory protein 2 OS=Sus scrofa OX=9823 GN=ATP6AP2 PE=1 SV=1	ATPase H+ transporting accessory protein 2
881	A0A287AQY298_PIG	25	33844	3 (1)	3 (1)	0.1	Mediator of RNA polymerase II transcription subunit 27 OS=Sus scrofa OX=9823 GN=MED27 PE=4 SV=1	Mediator of RNA polymerase II transcription subunit 27
882	A0A287AQY299_PIG	25	3622	2 (1)	2 (1)	1.03	Glutamate dehydrogenase 1, mitochondrial (Fragments) OS=Sus scrofa OX=9823 GN=GLUD1 PE=1 SV=1	Glutamate dehydrogenase 1, mitochondrial (Fragments)
884	A0A287AQY300_PIG	24	44194	6 (1)	5 (1)	0.07	Uncharacterized protein OS=Sus scrofa OX=9823 PE=4 SV=1	Uncharacterized protein
887	A0A287AQY301_PIG	23	36117	1 (1)	1 (1)	0.09	Galactosylgalactosylxylosylprotein 3-beta-glucuronosyltransferase OS=Sus scrofa OX=9823 GN=B3GAT3 PE=1 SV=1	Galactosylgalactosylxylosylprotein 3-beta-glucuronosyltransferase
888	A0A287AQY302_PIG	23	56645	2 (1)	2 (1)	0.06	H/ACA ribonucleoprotein complex subunit 4 OS=Sus scrofa OX=9823 GN=DKC1 PE=1 SV=1	H/ACA ribonucleoprotein complex subunit 4
889	A0A287AQY303_PIG	22	45892	3 (1)	3 (1)	0.07	Family with sequence similarity 98 member B OS=Sus scrofa OX=9823 GN=FAM98B PE=1 SV=2	Family with sequence similarity 98 member B
890	A0A287AQY304_PIG	21	110901	6 (1)	5 (1)	0.03	Myosin phosphatase Rho interacting protein OS=Sus scrofa OX=9823 GN=MPRIP PE=4 SV=1	Myosin phosphatase Rho interacting protein
891	A0A287AQY305_PIG	21	37868	4 (1)	3 (1)	0.09	PC4 and SFRS1-interacting protein OS=Sus scrofa OX=9823 GN=PSIP1 PE=1 SV=2	PC4 and SFRS1-interacting protein
893	A0A287AQY306_PIG	21	123098	5 (1)	5 (1)	0.03	Protein transport protein Sec24A OS=Sus scrofa OX=9823 GN=SEC24A PE=1 SV=1	Protein transport protein Sec24A
894	A0A287AQY307_PIG	20	67621	5 (1)	5 (1)	0.05	All-trans-retinol 13,14-reductase OS=Sus scrofa OX=9823 GN=RETSAT PE=1 SV=1	All-trans-retinol 13,14-reductase
895	A0A287AQY308_PIG	20	94099	4 (1)	4 (1)	0.03	ARVCF, delta catenin family member OS=Sus scrofa OX=9823 GN=ARVCF PE=1 SV=1	ARVCF, delta catenin family member
897	A0A287AQY309_PIG	18	35034	3 (1)	3 (1)	0.09	Syntaxin 16 OS=Sus scrofa OX=9823 GN=STX16 PE=3 SV=1	Syntaxin 16
900	A0A287AQY310_PIG	16	43394	5 (1)	5 (1)	0.08	Suppressor APC domain containing 2 OS=Sus scrofa OX=9823 GN=SAPCD2 PE=4 SV=1	Suppressor APC domain containing 2
901	A0A287AQY311_PIG	16	15511	2 (1)	2 (1)	0.22	LSM4 homolog, U6 small nuclear RNA and mRNA degradation associated OS=Sus scrofa OX=9823 GN=LSM4 PE=4 SV=1	LSM4 homolog, U6 small nuclear RNA and mRNA degradation associated
902	A0A287AQY312_PIG	16	104196	5 (1)	5 (1)	0.03	Coiled-coil domain containing 191 OS=Sus scrofa OX=9823 GN=CCDC191 PE=4 SV=2	Coiled-coil domain containing 191

## Sheet: MIR143-GSK126 clean
PF Number	Accession	Score	Mass	Matches	Sequences	emPAI	Protein description
3.2	A0A286ZPG4_PIG	1663	280925	115 (73)	84 (58)	1.14	Filamin B OS=Sus scrofa OX=9823 GN=FLNB PE=1 SV=1	Filamin B
4.3	ACTS_PIG	2298	42366	133 (98)	28 (27)	41.62	Actin, alpha skeletal muscle OS=Sus scrofa OX=9823 GN=ACTA1 PE=1 SV=1	Actin, alpha skeletal muscle
4.5	A0A287A4R1_PIG	1361	42130	77 (48)	13 (12)	4.26	Actin, beta like 2 OS=Sus scrofa OX=9823 GN=ACTBL2 PE=1 SV=1	Actin, beta like 2
6.2	A0A286ZR85_PIG	3205	268274	167 (107)	121 (83)	2.47	Spectrin alpha, non-erythrocytic 1 OS=Sus scrofa OX=9823 GN=SPTAN1 PE=1 SV=1	Spectrin alpha, non-erythrocytic 1
6.3	A0A287A5R6_PIG	82	260883	14 (2)	13 (2)	0.03	Dedicator of cytokinesis 9 OS=Sus scrofa OX=9823 GN=DOCK9 PE=1 SV=1	Dedicator of cytokinesis 9
8.2	A0A287AQY1_PIG	313	47954	20 (10)	17 (10)	0.94	Desmin OS=Sus scrofa OX=9823 GN=DES PE=1 SV=1	Desmin
14.1	A0A287A7R5_PIG	1227	195849	72 (47)	59 (39)	1.1	IQ motif containing GTPase activating protein 1 OS=Sus scrofa OX=9823 GN=IQGAP1 PE=1 SV=1	IQ motif containing GTPase activating protein 1
18.2	A0A0R4I995_SUSBA	791	50377	48 (32)	22 (19)	4.89	Tubulin beta chain OS=Sus barbatus OX=41807 PE=1 SV=1	Tubulin beta chain
18.4	A0A287B749_PIG	298	45788	29 (14)	17 (10)	1.47	Tubulin beta chain OS=Sus scrofa OX=9823 GN=TUBB6 PE=1 SV=1	Tubulin beta chain
21	I3L650_PIG	859	94082	38 (28)	23 (20)	1.52	Caldesmon 1 OS=Sus scrofa OX=9823 GN=CALD1 PE=1 SV=2	Caldesmon 1
25	A0A287AH93_PIG	791	115386	34 (27)	28 (24)	1.07	Extended synaptotagmin 1 OS=Sus scrofa OX=9823 GN=ESYT1 PE=1 SV=1	Extended synaptotagmin 1
26.1	A0A287ADK8_PIG	784	50788	39 (30)	19 (17)	4.12	Tubulin alpha chain OS=Sus scrofa OX=9823 GN=TUBA1A PE=3 SV=1	Tubulin alpha chain
26.2	A0A0R4I993_SUSBA	768	50641	38 (30)	19 (17)	4.16	Tubulin alpha chain OS=Sus barbatus OX=41807 PE=1 SV=1	Tubulin alpha chain
32	Q0QEM6_PIG	624	47060	32 (19)	20 (16)	2.39	ATP synthase subunit beta (Fragment) OS=Sus scrofa OX=9823 GN=ATP5B PE=2 SV=1	ATP synthase subunit beta (Fragment)
37	A0A287BTG4_PIG	557	125885	40 (21)	35 (18)	0.71	Myosin IB OS=Sus scrofa OX=9823 GN=MYO1B PE=1 SV=1	Myosin IB
45	F1SAI8_PIG	430	111655	32 (16)	24 (13)	0.54	Hypoxia up-regulated 1 OS=Sus scrofa OX=9823 GN=HYOU1 PE=1 SV=2	Hypoxia up-regulated 1
49.1	A0A287B5T6_PIG	410	20645	20 (15)	11 (10)	6.1	ADP-ribosylation factor 3 OS=Sus scrofa OX=9823 GN=ARF3 PE=3 SV=1	ADP-ribosylation factor 3
49.3	B9V4F0_PIG	271	20631	14 (10)	9 (6)	2.34	ADP-ribosylation factor 5 OS=Sus scrofa OX=9823 GN=ARF5 PE=1 SV=1	ADP-ribosylation factor 5
53	F1S982_PIG	386	108214	31 (15)	27 (12)	0.56	Coatomer subunit beta OS=Sus scrofa OX=9823 GN=COPB1 PE=1 SV=3	Coatomer subunit beta
55.1	A0A287AIT2_PIG	373	41009	12 (10)	10 (8)	1.17	Reticulon OS=Sus scrofa OX=9823 GN=RTN4 PE=1 SV=1	Reticulon
55.2	A0A287B5Q4_PIG	353	126224	23 (11)	21 (9)	0.32	Reticulon OS=Sus scrofa OX=9823 GN=RTN4 PE=1 SV=1	Reticulon
62.2	A0A287API3_PIG	138	84490	10 (4)	9 (3)	0.12	Protein transport protein Sec23B OS=Sus scrofa OX=9823 GN=SEC23B PE=1 SV=1	Protein transport protein Sec23B
63	A0A287BF97_PIG	349	64481	11 (6)	9 (4)	0.35	Eukaryotic translation elongation factor 1 delta OS=Sus scrofa OX=9823 GN=EEF1D PE=1 SV=1	Eukaryotic translation elongation factor 1 delta
69	F1RVE7_PIG	327	91435	15 (11)	11 (8)	0.47	Integrin beta OS=Sus scrofa OX=9823 GN=ITGB1 PE=1 SV=1	Integrin beta
72.2	A0A286ZJ91_PIG	276	38597	14 (6)	10 (4)	0.64	Vasodilator stimulated phosphoprotein OS=Sus scrofa OX=9823 GN=VASP PE=4 SV=1	Vasodilator stimulated phosphoprotein
81	A0A287A2J1_PIG	293	150283	32 (10)	26 (9)	0.24	Kinectin OS=Sus scrofa OX=9823 GN=KTN1 PE=1 SV=1	Kinectin
90	F1SIH8_PIG	279	91685	15 (7)	12 (7)	0.28	Transitional endoplasmic reticulum ATPase OS=Sus scrofa OX=9823 GN=VCP PE=1 SV=3	Transitional endoplasmic reticulum ATPase
100.4	F2Z5L6_PIG	54	13987	4 (2)	2 (2)	0.55	Histone H2A OS=Sus scrofa OX=9823 GN=HIST2H2AB PE=1 SV=1	Histone H2A
102.1	A0A287ARG4_PIG	269	51845	21 (10)	19 (10)	0.85	Keratin, type II cytoskeletal 8 OS=Sus scrofa OX=9823 GN=KRT8 PE=1 SV=1	Keratin, type II cytoskeletal 8
102.4	A0A287A2X0_PIG	79	58861	10 (2)	10 (2)	0.11	Keratin 79 OS=Sus scrofa OX=9823 GN=KRT79 PE=1 SV=1	Keratin 79
102.5	A0A287A2G9_PIG	52	57953	12 (2)	10 (2)	0.12	Uncharacterized protein OS=Sus scrofa OX=9823 GN=LOC106506651 PE=1 SV=1	Uncharacterized protein
104.2	A0A286ZSV8_PIG	77	49200	6 (2)	6 (2)	0.14	Polypyrimidine tract-binding protein 3 OS=Sus scrofa OX=9823 GN=PTBP3 PE=1 SV=1	Polypyrimidine tract-binding protein 3
105.1	A0A287BN15_PIG	266	47210	19 (13)	14 (11)	1.41	Keratin 14 OS=Sus scrofa OX=9823 GN=KRT14 PE=1 SV=1	Keratin 14
116	A0A287AL76_PIG	245	57669	18 (11)	15 (10)	0.84	Coatomer subunit delta OS=Sus scrofa OX=9823 GN=ARCN1 PE=1 SV=1	Coatomer subunit delta
117.2	A0A287BL65_PIG	142	23561	16 (6)	11 (5)	0.94	RAB6B, member RAS oncogene family OS=Sus scrofa OX=9823 GN=RAB6B PE=1 SV=1	RAB6B, member RAS oncogene family
117.3	A0A287AMK7_PIG	122	23662	18 (10)	11 (7)	1.88	Ras-related protein Rab-6A OS=Sus scrofa OX=9823 GN=RAB6A PE=1 SV=1	Ras-related protein Rab-6A
118	A0A287AYW8_PIG	242	44157	14 (10)	12 (8)	1.06	Glia-derived nexin precursor OS=Sus scrofa OX=9823 GN=SERPINE2 PE=1 SV=1	Glia-derived nexin precursor
124	EF1G_PIG	236	49935	15 (9)	12 (8)	0.78	Elongation factor 1-gamma (Fragment) OS=Sus scrofa OX=9823 GN=EEF1G PE=2 SV=2	Elongation factor 1-gamma (Fragment)
125.2	A0A286ZQ12_PIG	87	90523	7 (3)	7 (3)	0.11	Coatomer subunit gamma OS=Sus scrofa OX=9823 GN=COPG2 PE=1 SV=1	Coatomer subunit gamma
129	A0A287AWQ7_PIG	225	123098	20 (6)	14 (6)	0.17	Protein transport protein Sec24A OS=Sus scrofa OX=9823 GN=SEC24A PE=1 SV=1	Protein transport protein Sec24A
133	Q6QAS5_PIG	221	21025	7 (5)	5 (4)	1.1	60S ribosomal protein L12 (Fragment) OS=Sus scrofa OX=9823 PE=1 SV=1	60S ribosomal protein L12 (Fragment)
134	A0A0B8RTP4_PIG	218	142191	25 (9)	25 (9)	0.23	Leucine-rich repeat flightless-interacting protein 1 OS=Sus scrofa domesticus OX=9825 GN=FLII PE=4 SV=1	Leucine-rich repeat flightless-interacting protein 1
138	A0A286ZNI3_PIG	212	43513	9 (4)	8 (4)	0.34	Caveolae associated protein 1 OS=Sus scrofa OX=9823 GN=CAVIN1 PE=4 SV=1	Caveolae associated protein 1
162	K9IW70_PIG	189	69714	12 (6)	12 (6)	0.32	Acetyltransferase component of pyruvate dehydrogenase complex OS=Sus scrofa OX=9823 GN=DLAT PE=2 SV=1	Acetyltransferase component of pyruvate dehydrogenase complex
163.3	A0A287BLN4_PIG	36	23163	4 (3)	4 (3)	0.5	RAB3D, member RAS oncogene family OS=Sus scrofa OX=9823 GN=RAB3D PE=1 SV=1	RAB3D, member RAS oncogene family
171.1	A0A287AXS7_PIG	182	33127	18 (10)	13 (8)	1.36	ADP/ATP translocase 3 OS=Sus scrofa OX=9823 GN=SLC25A6 PE=3 SV=1	ADP/ATP translocase 3
173	I3LEW5_PIG	182	94505	10 (6)	10 (6)	0.23	26S proteasome non-ATPase regulatory subunit 2 OS=Sus scrofa OX=9823 GN=PSMD2 PE=1 SV=2	26S proteasome non-ATPase regulatory subunit 2
177	A0A0B8RSA9_PIG	181	30148	10 (5)	9 (5)	0.69	Ribosomal protein L7a OS=Sus scrofa domesticus OX=9825 GN=RPL7A PE=4 SV=1	Ribosomal protein L7a
184	RL40_PIG	177	15004	9 (7)	6 (5)	2.41	Ubiquitin-60S ribosomal protein L40 OS=Sus scrofa OX=9823 GN=UBA52 PE=1 SV=2	Ubiquitin-60S ribosomal protein L40
187	A0A287AQF2_PIG	174	18276	9 (4)	7 (3)	0.97	Cofilin-1 OS=Sus scrofa OX=9823 GN=CFL1 PE=1 SV=1	Cofilin-1
190	A5A759_PIG	173	66510	13 (4)	9 (3)	0.21	Keratin 2A OS=Sus scrofa OX=9823 GN=KRT2A PE=2 SV=1	Keratin 2A
195	A0A287BKE1_PIG	166	103421	22 (9)	21 (9)	0.32	Uncharacterized protein OS=Sus scrofa OX=9823 GN=EIF4G2 PE=1 SV=1	Uncharacterized protein
205	A0A286ZYY8_PIG	159	171874	23 (6)	19 (6)	0.12	MYB binding protein 1a OS=Sus scrofa OX=9823 GN=MYBBP1A PE=1 SV=1	MYB binding protein 1a
207	I3LQQ6_PIG	158	45403	18 (5)	12 (4)	0.42	Plasminogen activator inhibitor 1 OS=Sus scrofa OX=9823 GN=SERPINE1 PE=3 SV=2	Plasminogen activator inhibitor 1
210	A0A287AHV7_PIG	156	66671	15 (6)	11 (5)	0.33	Sorting nexin OS=Sus scrofa OX=9823 GN=SNX9 PE=1 SV=1	Sorting nexin
218	A0A286ZKW2_PIG	153	58466	8 (2)	5 (1)	0.06	Paraspeckle component 1 OS=Sus scrofa OX=9823 GN=PSPC1 PE=1 SV=1	Paraspeckle component 1
220	A0A286ZWB2_PIG	151	20799	5 (3)	4 (2)	0.35	Galectin OS=Sus scrofa OX=9823 GN=LGALS1 PE=1 SV=1	Galectin
226	NCPR_PIG	148	77240	17 (4)	14 (4)	0.18	NADPH--cytochrome P450 reductase OS=Sus scrofa OX=9823 GN=POR PE=1 SV=2	NADPH--cytochrome P450 reductase
237.2	A0A287A2L0_PIG	59	21630	7 (2)	6 (2)	0.33	ADP ribosylation factor like GTPase 8A OS=Sus scrofa OX=9823 GN=ARL8A PE=1 SV=1	ADP ribosylation factor like GTPase 8A
238	A0A287B311_PIG	143	121147	9 (4)	8 (4)	0.11	AP-3 complex subunit beta OS=Sus scrofa OX=9823 GN=AP3B1 PE=1 SV=1	AP-3 complex subunit beta
245	A0A287AU59_PIG	139	271308	37 (9)	31 (8)	0.1	Acetyl-CoA carboxylase 1 OS=Sus scrofa OX=9823 GN=ACACA PE=1 SV=1	Acetyl-CoA carboxylase 1
247	A0A287B2G4_PIG	139	290517	40 (6)	34 (6)	0.07	GCN1, eIF2 alpha kinase activator homolog OS=Sus scrofa OX=9823 GN=GCN1 PE=1 SV=1	GCN1, eIF2 alpha kinase activator homolog
250	F1SSG1_PIG	138	22507	5 (4)	5 (4)	0.74	Synaptobrevin homolog YKT6 OS=Sus scrofa OX=9823 GN=YKT6 PE=1 SV=1	Synaptobrevin homolog YKT6
252	I3LJY8_PIG	137	34644	9 (5)	8 (5)	0.58	Hydroxysteroid 17-beta dehydrogenase 12 OS=Sus scrofa OX=9823 GN=HSD17B12 PE=1 SV=2	Hydroxysteroid 17-beta dehydrogenase 12
256	A0A287AWH8_PIG	135	23898	6 (5)	6 (5)	0.93	Coatomer protein complex subunit zeta 1 OS=Sus scrofa OX=9823 GN=COPZ1 PE=1 SV=1	Coatomer protein complex subunit zeta 1
261	F1SMV6_PIG	133	78238	9 (3)	7 (2)	0.13	Nucleolin OS=Sus scrofa OX=9823 GN=NCL PE=1 SV=2	Nucleolin
262	M3VH45_PIG	132	76164	19 (6)	18 (6)	0.29	Annexin OS=Sus scrofa OX=9823 GN=ANXA6 PE=2 SV=1	Annexin
264	A7E1T5_PIG	130	22271	12 (7)	7 (4)	1.66	Uncharacterized protein (Fragment) OS=Sus scrofa OX=9823 PE=2 SV=1	Uncharacterized protein (Fragment)
266	A0A287B891_PIG	129	81280	15 (4)	13 (4)	0.17	LRR binding FLII interacting protein 2 OS=Sus scrofa OX=9823 GN=LRRFIP2 PE=4 SV=1	LRR binding FLII interacting protein 2
271	A0A287BPN0_PIG	127	240075	20 (3)	17 (3)	0.04	Microtubule-associated protein OS=Sus scrofa OX=9823 GN=MAP4 PE=1 SV=1	Microtubule-associated protein
274.1	A0A287AGA4_PIG	126	84849	10 (3)	7 (3)	0.12	6-phosphofructokinase OS=Sus scrofa OX=9823 GN=PFKL PE=1 SV=1	6-phosphofructokinase
274.2	F1RX49_PIG	102	81791	7 (2)	5 (2)	0.08	6-phosphofructokinase OS=Sus scrofa OX=9823 GN=PFKP PE=1 SV=3	6-phosphofructokinase
277	F1SRQ7_PIG	125	16487	9 (3)	8 (2)	0.75	Uncharacterized protein OS=Sus scrofa OX=9823 GN=SSBP1 PE=1 SV=2	Uncharacterized protein
281	I3L9Y2_PIG	123	113204	11 (4)	9 (3)	0.09	Uncharacterized protein OS=Sus scrofa OX=9823 GN=GOLGA2 PE=1 SV=2	Uncharacterized protein
282	D0G6X3_PIG	123	48731	9 (2)	7 (1)	0.07	Farnesyl-diphosphate farnesyltransferase 1 OS=Sus scrofa OX=9823 GN=FDFT1 PE=2 SV=1	Farnesyl-diphosphate farnesyltransferase 1
289	A0A287AJF0_PIG	121	135213	14 (5)	12 (4)	0.13	SEC31 homolog A, COPII coat complex component OS=Sus scrofa OX=9823 GN=SEC31A PE=1 SV=1	SEC31 homolog A, COPII coat complex component
291	I3LRK9_PIG	120	61759	8 (4)	7 (4)	0.23	GPI transamidase component PIG-S OS=Sus scrofa OX=9823 GN=PIGS PE=1 SV=1	GPI transamidase component PIG-S
292	F1SP18_PIG	120	77827	15 (6)	13 (6)	0.28	Threonyl-tRNA synthetase OS=Sus scrofa OX=9823 GN=TARS PE=1 SV=3	Threonyl-tRNA synthetase
294	Q1G1K7_PIG	119	42618	7 (4)	6 (3)	0.35	Isocitrate dehydrogenase [NAD] subunit, mitochondrial OS=Sus scrofa OX=9823 GN=IDH3B PE=1 SV=1	Isocitrate dehydrogenase [NAD] subunit, mitochondrial
295	A0A286ZI52_PIG	118	39510	4 (3)	4 (3)	0.27	Heterogeneous nuclear ribonucleoprotein A2/B1 OS=Sus scrofa OX=9823 GN=HNRNPA2B1 PE=1 SV=1	Heterogeneous nuclear ribonucleoprotein A2/B1
298	F1RUV5_PIG	118	129954	19 (4)	13 (4)	0.1	Pyruvate carboxylase OS=Sus scrofa OX=9823 GN=PC PE=1 SV=3	Pyruvate carboxylase
301	A0A287AN95_PIG	116	64578	8 (5)	6 (5)	0.28	PDZ and LIM domain 5 OS=Sus scrofa OX=9823 GN=PDLIM5 PE=1 SV=1	PDZ and LIM domain 5
302	A0A287BN02_PIG	116	107607	17 (5)	9 (2)	0.09	Neural cell adhesion molecule 1 OS=Sus scrofa OX=9823 GN=NCAM1 PE=1 SV=1	Neural cell adhesion molecule 1
306	A0A287A477_PIG	114	119552	13 (2)	11 (2)	0.06	A-kinase anchor protein 2 OS=Sus scrofa OX=9823 GN=AKAP2 PE=1 SV=1	A-kinase anchor protein 2
307	A0A287AJ96_PIG	114	107808	18 (5)	18 (5)	0.16	Catenin alpha 1 OS=Sus scrofa OX=9823 GN=CTNNA1 PE=1 SV=1	Catenin alpha 1
308	A0A287AZG6_PIG	113	419785	42 (3)	35 (3)	0.02	Vacuolar protein sorting 13 homolog C OS=Sus scrofa OX=9823 GN=VPS13C PE=4 SV=1	Vacuolar protein sorting 13 homolog C
319	A0A286ZRD4_PIG	110	195493	30 (7)	24 (7)	0.12	Uncharacterized protein OS=Sus scrofa OX=9823 GN=TJP1 PE=1 SV=1	Uncharacterized protein
322	A0A287A0V6_PIG	108	33512	8 (2)	5 (2)	0.21	Pyrroline-5-carboxylate reductase OS=Sus scrofa OX=9823 GN=PYCR1 PE=1 SV=1	Pyrroline-5-carboxylate reductase
326	F1SMS8_PIG	106	58566	5 (4)	4 (3)	0.24	Lectin, mannose binding 1 OS=Sus scrofa OX=9823 GN=LMAN1 PE=1 SV=2	Lectin, mannose binding 1
329	A0A0B8RT59_PIG	106	137999	16 (4)	16 (4)	0.1	Cullin-associated and neddylation-dissociated 1 OS=Sus scrofa domesticus OX=9825 GN=CAND1 PE=4 SV=1	Cullin-associated and neddylation-dissociated 1
331	A0A288CG52_PIG	105	31570	7 (3)	7 (3)	0.35	F-actin-capping protein subunit beta OS=Sus scrofa OX=9823 GN=CAPZB PE=1 SV=1	F-actin-capping protein subunit beta
335	A0A286ZKH3_PIG	104	29041	3 (1)	3 (1)	0.11	Uncharacterized protein OS=Sus scrofa OX=9823 GN=SPR PE=1 SV=1	Uncharacterized protein
339	A0A1S7J1Y9_PIG	104	129594	13 (3)	12 (3)	0.08	Alpha2 chain of type I collagen OS=Sus scrofa domesticus OX=9825 GN=COL1A2 PE=2 SV=1	Alpha2 chain of type I collagen
349	A0A286ZP61_PIG	100	70490	5 (1)	4 (1)	0.05	Uncharacterized protein OS=Sus scrofa OX=9823 GN=LRRFIP1 PE=1 SV=1	Uncharacterized protein
350	A0A287A5S4_PIG	99	21152	8 (3)	7 (3)	0.55	Ribosomal protein L19 OS=Sus scrofa OX=9823 GN=RPL19 PE=1 SV=1	Ribosomal protein L19
355	F1SNA8_PIG	98	41123	10 (1)	8 (1)	0.08	Hydroxysteroid dehydrogenase-like protein 2 OS=Sus scrofa OX=9823 GN=HSDL2 PE=1 SV=2	Hydroxysteroid dehydrogenase-like protein 2
361	A0A287BN29_PIG	96	229940	26 (3)	17 (3)	0.04	Phosphatidylinositol 4-kinase alpha OS=Sus scrofa OX=9823 GN=PI4KA PE=1 SV=1	Phosphatidylinositol 4-kinase alpha
362	A0A286ZT77_PIG	95	61385	6 (2)	6 (2)	0.11	PX domain containing serine/threonine kinase like OS=Sus scrofa OX=9823 GN=PXK PE=4 SV=1	PX domain containing serine/threonine kinase like
363	CPNS1_PIG	95	28165	3 (2)	2 (1)	0.25	Calpain small subunit 1 OS=Sus scrofa OX=9823 GN=CAPNS1 PE=1 SV=1	Calpain small subunit 1
366	F1SB47_PIG	94	14968	10 (5)	6 (3)	1.27	Uncharacterized protein OS=Sus scrofa OX=9823 PE=3 SV=2	Uncharacterized protein
372.1	A0A286ZLI8_PIG	92	72893	16 (6)	15 (6)	0.3	DEAD-box helicase 17 OS=Sus scrofa OX=9823 GN=DDX17 PE=1 SV=1	DEAD-box helicase 17
377	F2Z4Z8_PIG	91	38048	6 (3)	6 (3)	0.28	G protein subunit beta 2 OS=Sus scrofa OX=9823 GN=GNB2 PE=1 SV=3	G protein subunit beta 2
379	F1SHD6_PIG	90	24960	3 (2)	3 (2)	0.29	Elongation factor 1-beta OS=Sus scrofa OX=9823 GN=EEF1B2 PE=1 SV=1	Elongation factor 1-beta
381	A0A0B8RS87_PIG	89	55953	10 (4)	8 (4)	0.26	Signal recognition particle 54 kDa protein OS=Sus scrofa domesticus OX=9825 GN=SRP54 PE=3 SV=1	Signal recognition particle 54 kDa protein
382	A0A287BBB5_PIG	88	32443	9 (5)	7 (4)	0.63	VAMP associated protein A OS=Sus scrofa OX=9823 GN=VAPA PE=1 SV=1	VAMP associated protein A
386	F1RPD7_PIG	87	99331	11 (1)	10 (1)	0.03	Smoothelin OS=Sus scrofa OX=9823 GN=SMTN PE=1 SV=2	Smoothelin
387	A0A287BGY5_PIG	87	93666	12 (4)	11 (4)	0.15	Nuclear pore complex protein Nup93 OS=Sus scrofa OX=9823 GN=NUP93 PE=1 SV=1	Nuclear pore complex protein Nup93
392	A0A286ZVR5_PIG	87	73829	9 (3)	8 (3)	0.14	Phosphatidylinositol-binding clathrin assembly protein OS=Sus scrofa OX=9823 GN=PICALM PE=1 SV=1	Phosphatidylinositol-binding clathrin assembly protein
394	A0A287BHQ6_PIG	86	63210	12 (5)	12 (5)	0.29	Polypeptide N-acetylgalactosaminyltransferase OS=Sus scrofa OX=9823 GN=GALNT2 PE=1 SV=1	Polypeptide N-acetylgalactosaminyltransferase
395	I3LMC5_PIG	86	46697	6 (2)	6 (2)	0.15	Exocyst complex component 6B OS=Sus scrofa OX=9823 GN=EXOC6B PE=4 SV=2	Exocyst complex component 6B
397	A0A286ZMB2_PIG	85	35577	4 (2)	4 (2)	0.19	Gamma-glutamyl hydrolase OS=Sus scrofa OX=9823 GN=GGH PE=1 SV=1	Gamma-glutamyl hydrolase
401	A0A287BF88_PIG	85	143340	21 (3)	18 (2)	0.07	Collagen alpha-2(V) chain precursor OS=Sus scrofa OX=9823 GN=COL5A2 PE=1 SV=1	Collagen alpha-2(V) chain precursor
404	M3V862_PIG	84	22179	3 (1)	3 (1)	0.15	Nuclear transcription factor Y, alpha tv1 OS=Sus scrofa OX=9823 GN=CBFB PE=2 SV=1	Nuclear transcription factor Y, alpha tv1
409	A0A286ZLS4_PIG	82	42880	3 (1)	3 (1)	0.08	Peroxisomal biogenesis factor 14 OS=Sus scrofa OX=9823 GN=PEX14 PE=1 SV=1	Peroxisomal biogenesis factor 14
411	A0A0B8RS99_PIG	82	34983	1 (1)	1 (1)	0.09	Solute carrier family 35 (CMP-sialic acid transporter), member A1 OS=Sus scrofa domesticus OX=9825 GN=SLC35A1 PE=4 SV=1	Solute carrier family 35 (CMP-sialic acid transporter), member A1
412.1	F1S543_PIG	82	31805	12 (3)	8 (3)	0.35	Calponin OS=Sus scrofa OX=9823 GN=CNN3 PE=1 SV=2	Calponin
412.2	A9X937_PIG	51	6430	2 (2)	2 (2)	1.42	Acidic calponin 3 (Fragment) OS=Sus scrofa OX=9823 PE=4 SV=1	Acidic calponin 3 (Fragment)
413	A0A0B8S046_PIG	82	216570	27 (2)	21 (2)	0.03	Myosin VA (Heavy chain 12, myoxin) OS=Sus scrofa domesticus OX=9825 GN=MYO5A PE=3 SV=1	Myosin VA (Heavy chain 12, myoxin)
416	I3LTE8_PIG	81	83504	19 (4)	14 (4)	0.17	Vesicle-fusing ATPase OS=Sus scrofa OX=9823 GN=NSF PE=1 SV=2	Vesicle-fusing ATPase
417	A0A287AQW0_PIG	81	110901	8 (2)	8 (2)	0.06	Myosin phosphatase Rho interacting protein OS=Sus scrofa OX=9823 GN=MPRIP PE=4 SV=1	Myosin phosphatase Rho interacting protein
428	A0A286ZKM8_PIG	79	37028	6 (2)	4 (1)	0.19	Uncharacterized protein OS=Sus scrofa OX=9823 PE=1 SV=1	Uncharacterized protein
431	A0A0B8RS71_PIG	77	68558	8 (2)	8 (2)	0.1	Torsin A interacting protein 1 OS=Sus scrofa domesticus OX=9825 GN=TOR1AIP1 PE=4 SV=1	Torsin A interacting protein 1
438.1	A0A287A6B6_PIG	75	874326	69 (4)	66 (4)	0.01	Dystonin OS=Sus scrofa OX=9823 GN=DST PE=1 SV=1	Dystonin
439	A0A0B8RZJ6_PIG	75	263204	35 (1)	31 (1)	0.01	Golgin A4 OS=Sus scrofa domesticus OX=9825 GN=GOLGA4 PE=4 SV=1	Golgin A4
443	F1S0A3_PIG	74	54669	12 (3)	9 (3)	0.19	Uncharacterized protein OS=Sus scrofa OX=9823 GN=SNX1 PE=1 SV=2	Uncharacterized protein
455	A0A286ZUW5_PIG	72	61157	4 (1)	4 (1)	0.05	Prolyl 4-hydroxylase subunit alpha-1 precursor OS=Sus scrofa OX=9823 GN=P4HA1 PE=1 SV=1	Prolyl 4-hydroxylase subunit alpha-1 precursor
458	A0A0B8RT38_PIG	71	81716	6 (1)	6 (1)	0.04	Sad1 and UNC84 domain containing 2 OS=Sus scrofa domesticus OX=9825 GN=SUN2 PE=4 SV=1	Sad1 and UNC84 domain containing 2
463	A0A2C9F393_PIG	70	122273	24 (4)	19 (4)	0.11	Vinculin OS=Sus scrofa OX=9823 GN=VCL PE=1 SV=1	Vinculin
466	A0A287BR45_PIG	70	44443	5 (1)	5 (1)	0.07	26S protease regulatory subunit 7 OS=Sus scrofa OX=9823 GN=PSMC2 PE=1 SV=1	26S protease regulatory subunit 7
470	A0A0B8S083_PIG	70	117400	17 (2)	16 (2)	0.06	Formin-like 3 OS=Sus scrofa domesticus OX=9825 GN=FMNL3 PE=4 SV=1	Formin-like 3
472	I3LQD3_PIG	69	80697	6 (1)	6 (1)	0.04	Calpain-2 catalytic subunit OS=Sus scrofa OX=9823 GN=CAPN2 PE=1 SV=2	Calpain-2 catalytic subunit
476	F1SI55_PIG	68	48184	11 (3)	9 (3)	0.22	Basic leucine zipper and W2 domain-containing protein 1 OS=Sus scrofa OX=9823 GN=BZW1 PE=1 SV=2	Basic leucine zipper and W2 domain-containing protein 1
478	A0A287AXU6_PIG	68	57606	5 (1)	5 (1)	0.06	RNA binding motif protein 39 OS=Sus scrofa OX=9823 GN=RBM39 PE=1 SV=1	RNA binding motif protein 39
482.1	Q06AS7_PIG	67	41117	8 (2)	8 (2)	0.17	GBI1 OS=Sus scrofa OX=9823 PE=2 SV=1	GBI1
482.2	A5GFU0_PIG	45	108321	6 (2)	5 (2)	0.06	GNAS complex locus OS=Sus scrofa OX=9823 GN=GNAS PE=1 SV=1	GNAS complex locus
483	A0A287A888_PIG	67	20057	3 (1)	3 (1)	0.17	Programmed cell death 6 OS=Sus scrofa OX=9823 GN=PDCD6 PE=1 SV=1	Programmed cell death 6
487	F1SKQ7_PIG	67	86775	11 (1)	10 (1)	0.04	Golgin A1 OS=Sus scrofa OX=9823 GN=GOLGA1 PE=1 SV=3	Golgin A1
488	A0A287B3V0_PIG	66	167466	15 (2)	13 (2)	0.04	Synemin OS=Sus scrofa OX=9823 GN=SYNM PE=1 SV=1	Synemin
489	F1SGT3_PIG	66	51490	6 (1)	6 (1)	0.06	Dihydrolipoamide acetyltransferase component of pyruvate dehydrogenase complex OS=Sus scrofa OX=9823 GN=PDHX PE=1 SV=2	Dihydrolipoamide acetyltransferase component of pyruvate dehydrogenase complex
490	A0A287B401_PIG	66	69690	7 (1)	6 (1)	0.05	RNA-binding protein 14 OS=Sus scrofa OX=9823 GN=RBM14 PE=1 SV=1	RNA-binding protein 14
492	A0A287AEI6_PIG	66	60518	4 (2)	4 (2)	0.11	Importin subunit alpha OS=Sus scrofa OX=9823 GN=KPNA6 PE=1 SV=1	Importin subunit alpha
500	A0A287AVH9_PIG	64	100024	4 (1)	4 (1)	0.03	RNA binding motif protein 15 OS=Sus scrofa OX=9823 GN=RBM15 PE=1 SV=1	RNA binding motif protein 15
501	A0A287AP73_PIG	64	99591	8 (3)	6 (2)	0.1	Inter-alpha-trypsin inhibitor heavy chain H3 precursor OS=Sus scrofa OX=9823 GN=ITIH3 PE=1 SV=1	Inter-alpha-trypsin inhibitor heavy chain H3 precursor
503	F1SB67_PIG	64	280090	12 (3)	12 (3)	0.04	Cation-independent mannose-6-phosphate receptor precursor OS=Sus scrofa OX=9823 GN=IGF2R PE=1 SV=2	Cation-independent mannose-6-phosphate receptor precursor
506	A0A287A4K6_PIG	63	63963	7 (1)	7 (1)	0.05	Electron transfer flavoprotein-ubiquinone oxidoreductase, mitochondrial OS=Sus scrofa OX=9823 GN=ETFDH PE=1 SV=1	Electron transfer flavoprotein-ubiquinone oxidoreductase, mitochondrial
516	F1RQ08_PIG	62	139632	9 (1)	9 (1)	0.02	Phosphoinositide phospholipase C OS=Sus scrofa OX=9823 GN=PLCB3 PE=1 SV=3	Phosphoinositide phospholipase C
518	A0A286ZV11_PIG	62	13209	1 (1)	1 (1)	0.26	Uncharacterized protein OS=Sus scrofa OX=9823 GN=LOC100521485 PE=4 SV=1	Uncharacterized protein
519	A0A287AZ22_PIG	62	56214	6 (1)	6 (1)	0.06	Target of myb1 membrane trafficking protein OS=Sus scrofa OX=9823 GN=TOM1 PE=1 SV=1	Target of myb1 membrane trafficking protein
521	A0A286ZLE8_PIG	62	14319	3 (1)	2 (1)	0.24	Uncharacterized protein OS=Sus scrofa OX=9823 PE=4 SV=1	Uncharacterized protein
525	A0A287A2E1_PIG	61	168113	13 (5)	12 (5)	0.1	Eukaryotic translation initiation factor 4 gamma 1 OS=Sus scrofa OX=9823 GN=EIF4G1 PE=1 SV=1	Eukaryotic translation initiation factor 4 gamma 1
526	F1RW40_PIG	60	70965	13 (2)	11 (2)	0.09	Coiled-coil domain containing 22 OS=Sus scrofa OX=9823 GN=CCDC22 PE=1 SV=2	Coiled-coil domain containing 22
530	C6K7I1_PIG	59	58193	3 (2)	2 (2)	0.12	Importin subunit alpha OS=Sus scrofa OX=9823 GN=KPNA3 PE=1 SV=1	Importin subunit alpha
533	A0A287A2N8_PIG	59	118971	18 (3)	16 (3)	0.08	Rho guanine nucleotide exchange factor 2 OS=Sus scrofa OX=9823 GN=ARHGEF2 PE=4 SV=1	Rho guanine nucleotide exchange factor 2
535	A0A286ZN89_PIG	59	16469	2 (1)	2 (1)	0.21	Uncharacterized protein OS=Sus scrofa OX=9823 PE=1 SV=1	Uncharacterized protein
538	A0A286ZS14_PIG	59	27020	6 (1)	5 (1)	0.12	Sodium/potassium-transporting ATPase subunit beta OS=Sus scrofa OX=9823 GN=ATP1B3 PE=1 SV=1	Sodium/potassium-transporting ATPase subunit beta
539	K9J4U1_PIG	59	31658	2 (1)	2 (1)	0.11	Cytochrome b reductase 1 OS=Sus scrofa OX=9823 GN=CYBRD1 PE=2 SV=1	Cytochrome b reductase 1
543	A0A286ZS04_PIG	59	68427	9 (3)	8 (2)	0.15	FMR1 autosomal homolog 1 OS=Sus scrofa OX=9823 GN=FXR1 PE=1 SV=1	FMR1 autosomal homolog 1
552	A0A287BLR4_PIG	58	227947	19 (1)	13 (1)	0.01	Nucleoporin 205 OS=Sus scrofa OX=9823 GN=NUP205 PE=1 SV=1	Nucleoporin 205
555	M3V815_PIG	57	71171	12 (1)	11 (1)	0.05	Heterogeneous nuclear ribonucleoprotein R tv2 OS=Sus scrofa OX=9823 GN=HNRNPR PE=1 SV=1	Heterogeneous nuclear ribonucleoprotein R tv2
556	A0A286ZPM8_PIG	57	51656	5 (1)	5 (1)	0.06	Carboxypeptidase OS=Sus scrofa OX=9823 GN=SCPEP1 PE=1 SV=1	Carboxypeptidase
558	THIO_PIG	56	12106	2 (1)	2 (1)	0.28	Thioredoxin OS=Sus scrofa OX=9823 GN=TXN PE=1 SV=3	Thioredoxin
563	A0A287AAX5_PIG	56	84003	7 (3)	6 (3)	0.12	Dynamin 1 like OS=Sus scrofa OX=9823 GN=DNM1L PE=1 SV=1	Dynamin 1 like
564	K7GRN9_PIG	56	104283	7 (1)	6 (1)	0.03	Protein Niban OS=Sus scrofa OX=9823 GN=FAM129A PE=1 SV=2	Protein Niban
566	F1SN89_PIG	55	131944	12 (1)	11 (1)	0.02	Peptidylprolyl isomerase OS=Sus scrofa OX=9823 GN=FKBP15 PE=1 SV=2	Peptidylprolyl isomerase
569	A0A2C9F348_PIG	55	59501	12 (3)	10 (2)	0.18	Spliceosome RNA helicase DDX39B OS=Sus scrofa OX=9823 GN=DDX39B PE=4 SV=1	Spliceosome RNA helicase DDX39B
570	F6QA36_PIG	55	45633	10 (3)	9 (2)	0.23	Actin-related protein 2 OS=Sus scrofa OX=9823 GN=ACTR2 PE=1 SV=1	Actin-related protein 2
576	A0A287B2Y7_PIG	54	73602	7 (1)	5 (1)	0.04	ArfGAP with SH3 domain, ankyrin repeat and PH domain 3 OS=Sus scrofa OX=9823 GN=ASAP3 PE=4 SV=1	ArfGAP with SH3 domain, ankyrin repeat and PH domain 3
577	Q7M364_PIG	54	49248	9 (2)	7 (2)	0.14	Antithrombin III OS=Sus scrofa domesticus OX=9825 PE=1 SV=1	Antithrombin III
582	I3LL27_PIG	53	49314	4 (1)	4 (1)	0.07	Vacuolar protein sorting-associated protein 4A OS=Sus scrofa OX=9823 GN=VPS4A PE=1 SV=1	Vacuolar protein sorting-associated protein 4A
583	F1RI78_PIG	53	58497	2 (1)	2 (1)	0.06	Protein tweety homolog OS=Sus scrofa OX=9823 GN=TTYH3 PE=1 SV=3	Protein tweety homolog
590	A0A286ZSG3_PIG	52	60177	3 (1)	3 (1)	0.05	Catalase OS=Sus scrofa OX=9823 GN=CAT PE=1 SV=1	Catalase
591	K7GT43_PIG	52	138469	15 (1)	13 (1)	0.02	Structural maintenance of chromosomes protein OS=Sus scrofa OX=9823 GN=SMC1A PE=1 SV=2	Structural maintenance of chromosomes protein
596	PRDX6_PIG	52	25078	5 (3)	5 (3)	0.46	Peroxiredoxin-6 OS=Sus scrofa OX=9823 GN=PRDX6 PE=2 SV=3	Peroxiredoxin-6
597	A0A286ZZD5_PIG	52	55627	9 (3)	9 (3)	0.19	Leiomodin 1 OS=Sus scrofa OX=9823 GN=LMOD1 PE=4 SV=1	Leiomodin 1
598	F1S666_PIG	52	127555	10 (3)	9 (3)	0.08	DExH-box helicase 9 OS=Sus scrofa OX=9823 GN=DHX9 PE=1 SV=3	DExH-box helicase 9
601	A0A286ZUW0_PIG	51	77488	3 (1)	3 (1)	0.04	Glutamine--fructose-6-phosphate aminotransferase OS=Sus scrofa OX=9823 GN=GFPT1 PE=1 SV=1	Glutamine--fructose-6-phosphate aminotransferase
602	A0A287A044_PIG	51	44052	5 (1)	5 (1)	0.07	Aspartate aminotransferase OS=Sus scrofa OX=9823 GN=GOT2 PE=1 SV=1	Aspartate aminotransferase
603	A0A287ARG2_PIG	51	15487	3 (2)	3 (2)	0.48	Uncharacterized protein OS=Sus scrofa OX=9823 PE=3 SV=1	Uncharacterized protein
605	A0A287ACP7_PIG	50	80832	7 (1)	7 (1)	0.04	Splicing factor 3a subunit 1 OS=Sus scrofa OX=9823 GN=SF3A1 PE=1 SV=1	Splicing factor 3a subunit 1
610	F1RKK5_PIG	50	46471	5 (1)	5 (1)	0.07	Proline rich coiled-coil 1 OS=Sus scrofa OX=9823 GN=PRRC1 PE=1 SV=3	Proline rich coiled-coil 1
611	F1SA50_PIG	50	81364	30 (4)	21 (4)	0.17	Heterogeneous nuclear ribonucleoprotein M OS=Sus scrofa OX=9823 GN=HNRNPM PE=1 SV=2	Heterogeneous nuclear ribonucleoprotein M
613	F1SGF1_PIG	50	52629	4 (1)	4 (1)	0.06	Proteasome 26S subunit, non-ATPase 6 OS=Sus scrofa OX=9823 GN=PSMD6 PE=1 SV=3	Proteasome 26S subunit, non-ATPase 6
616	A0A286ZTN5_PIG	49	52097	7 (1)	7 (1)	0.06	Ras GTPase-activating protein-binding protein 1 OS=Sus scrofa OX=9823 GN=G3BP1 PE=1 SV=1	Ras GTPase-activating protein-binding protein 1
619	A0A286ZVG0_PIG	49	60148	5 (1)	5 (1)	0.05	Saposin-B-Val OS=Sus scrofa OX=9823 GN=PSAP PE=1 SV=1	Saposin-B-Val
626	A0A287BK80_PIG	48	87482	6 (1)	6 (1)	0.04	Lipase maturation factor OS=Sus scrofa OX=9823 GN=LMF2 PE=1 SV=1	Lipase maturation factor
628	F1RM10_PIG	48	121255	17 (1)	17 (1)	0.03	Transcription elongation regulator 1 OS=Sus scrofa OX=9823 GN=TCERG1 PE=1 SV=3	Transcription elongation regulator 1
634	A9X3M3_PIG	47	104684	18 (1)	17 (1)	0.03	CMYA4 OS=Sus scrofa OX=9823 PE=2 SV=1	CMYA4
635	F1RW75_PIG	47	333808	33 (1)	26 (1)	0.01	Desmoplakin OS=Sus scrofa OX=9823 GN=DSP PE=1 SV=3	Desmoplakin
636	F1SS01_PIG	47	34413	3 (1)	2 (1)	0.1	Arp2/3 complex 34 kDa subunit OS=Sus scrofa OX=9823 GN=ARPC2 PE=1 SV=3	Arp2/3 complex 34 kDa subunit
641	A0A286ZJ11_PIG	47	141748	15 (1)	14 (1)	0.02	Structural maintenance of chromosomes protein OS=Sus scrofa OX=9823 GN=SMC4 PE=1 SV=1	Structural maintenance of chromosomes protein
642	A0A287AAM0_PIG	47	10956	3 (1)	2 (1)	0.31	Dynein light chain roadblock OS=Sus scrofa OX=9823 GN=DYNLRB1 PE=1 SV=1	Dynein light chain roadblock
645	I3LLX9_PIG	46	33871	6 (1)	6 (1)	0.1	Armadillo repeat-containing protein 10 OS=Sus scrofa OX=9823 GN=ARMC10 PE=1 SV=1	Armadillo repeat-containing protein 10
647	A0A287B091_PIG	46	34035	5 (3)	5 (3)	0.32	Capping actin protein, gelsolin like OS=Sus scrofa OX=9823 GN=CAPG PE=1 SV=1	Capping actin protein, gelsolin like
649	A0A287A762_PIG	46	317600	18 (1)	17 (1)	0.01	LPS responsive beige-like anchor protein OS=Sus scrofa OX=9823 GN=LRBA PE=1 SV=1	LPS responsive beige-like anchor protein
650	A0A287A790_PIG	46	50838	7 (2)	6 (2)	0.13	DEAD-box helicase 6 OS=Sus scrofa OX=9823 GN=DDX6 PE=1 SV=1	DEAD-box helicase 6
654	A0A287BG14_PIG	46	46111	4 (2)	4 (2)	0.15	Proteasome 26S subunit, ATPase 6 OS=Sus scrofa OX=9823 GN=PSMC6 PE=1 SV=1	Proteasome 26S subunit, ATPase 6
657	A0A286ZQ17_PIG	46	35869	1 (1)	1 (1)	0.09	Leukocyte surface antigen CD47 OS=Sus scrofa OX=9823 GN=CD47 PE=1 SV=1	Leukocyte surface antigen CD47
658	B6EAV3_PIG	46	39000	2 (1)	2 (1)	0.08	Vacuolar protein sorting 26-like protein B OS=Sus scrofa OX=9823 GN=VP26B PE=1 SV=1	Vacuolar protein sorting 26-like protein B
659	F1RYZ1_PIG	45	28812	3 (1)	3 (1)	0.12	Tetraspanin OS=Sus scrofa OX=9823 GN=CD151 PE=1 SV=1	Tetraspanin
661	A0A0B8RSQ9_PIG	45	81022	8 (2)	5 (1)	0.08	Integrin, alpha 5 (Fibronectin receptor, alpha polypeptide) OS=Sus scrofa domesticus OX=9825 GN=ITGA5 PE=3 SV=1	Integrin, alpha 5 (Fibronectin receptor, alpha polypeptide)
662	A0A287BG16_PIG	45	44703	5 (1)	5 (1)	0.07	Beta-1,4-galactosyltransferase 1 OS=Sus scrofa OX=9823 GN=B4GALT1 PE=1 SV=1	Beta-1,4-galactosyltransferase 1
663	A0A287B094_PIG	45	37170	7 (3)	7 (3)	0.29	L-lactate dehydrogenase OS=Sus scrofa OX=9823 GN=LDHB PE=3 SV=1	L-lactate dehydrogenase
667	K9J4T9_PIG	45	89078	10 (1)	10 (1)	0.04	Tyrosine-protein phosphatase OS=Sus scrofa OX=9823 GN=PTPN12 PE=2 SV=1	Tyrosine-protein phosphatase
668	F1S390_PIG	44	82379	6 (1)	5 (1)	0.04	Uncharacterized protein OS=Sus scrofa OX=9823 GN=COG8 PE=4 SV=3	Uncharacterized protein
669	F1RU33_PIG	44	10266	2 (2)	2 (2)	0.79	Uncharacterized protein OS=Sus scrofa OX=9823 GN=BANF1 PE=1 SV=1	Uncharacterized protein
670	A0A287AUZ8_PIG	44	98849	7 (1)	7 (1)	0.03	Pre-mRNA processing factor 4B OS=Sus scrofa OX=9823 GN=PRPF4B PE=1 SV=1	Pre-mRNA processing factor 4B
677	F1SRP0_PIG	43	135428	17 (1)	15 (1)	0.02	Structural maintenance of chromosomes protein OS=Sus scrofa OX=9823 GN=SMC2 PE=3 SV=3	Structural maintenance of chromosomes protein
681	I3W8V7_PIG	43	53429	6 (1)	5 (1)	0.06	U2 snRNP auxiliary factor large subunit OS=Sus scrofa OX=9823 GN=U2AF2 PE=2 SV=1	U2 snRNP auxiliary factor large subunit
683	F1S6Q1_PIG	42	18539	3 (1)	3 (1)	0.18	NADH dehydrogenase OS=Sus scrofa OX=9823 GN=NDUFA13 PE=1 SV=3	NADH dehydrogenase
685	I3LD74_PIG	42	20478	3 (1)	3 (1)	0.16	60S ribosomal protein L11 OS=Sus scrofa OX=9823 GN=RPL11 PE=3 SV=2	60S ribosomal protein L11
687	SNRPA_PIG	42	31259	5 (2)	5 (2)	0.22	U1 small nuclear ribonucleoprotein A OS=Sus scrofa OX=9823 GN=SNRPA PE=1 SV=1	U1 small nuclear ribonucleoprotein A
688	A0A287ARA4_PIG	42	34382	4 (1)	4 (1)	0.1	CCR4-NOT transcription complex subunit 9 OS=Sus scrofa OX=9823 GN=CNOT9 PE=1 SV=1	CCR4-NOT transcription complex subunit 9
692	A0A287AYU1_PIG	41	70496	7 (2)	7 (2)	0.1	Metastasis associated 1 family member 2 OS=Sus scrofa OX=9823 GN=MTA2 PE=1 SV=1	Metastasis associated 1 family member 2
693	A0A287BLW7_PIG	41	82200	6 (1)	5 (1)	0.04	Adhesion G-protein coupled receptor G1 precursor OS=Sus scrofa OX=9823 GN=ADGRG1 PE=3 SV=1	Adhesion G-protein coupled receptor G1 precursor
694	A0A287AUD4_PIG	41	11392	1 (1)	1 (1)	0.3	Coiled-coil domain-containing protein 167 OS=Sus scrofa OX=9823 GN=CCDC167 PE=4 SV=1	Coiled-coil domain-containing protein 167
697	A0A287A2B0_PIG	41	7280	1 (1)	1 (1)	0.48	Uncharacterized protein OS=Sus scrofa OX=9823 PE=4 SV=1	Uncharacterized protein
698	D3K5N7_PIG	41	36283	3 (1)	3 (1)	0.09	ELAV-like protein OS=Sus scrofa OX=9823 GN=ELAVL1 PE=1 SV=1	ELAV-like protein
700	A0A287AMZ2_PIG	40	61186	14 (2)	13 (2)	0.11	T-complex protein 1 subunit gamma OS=Sus scrofa OX=9823 GN=CCT3 PE=1 SV=1	T-complex protein 1 subunit gamma
702	A0A287BCV1_PIG	40	61562	5 (2)	4 (2)	0.11	Alkylglycerone-phosphate synthase OS=Sus scrofa OX=9823 GN=AGPS PE=1 SV=1	Alkylglycerone-phosphate synthase
704	TFAM_PIG	40	28879	4 (1)	3 (1)	0.12	Transcription factor A, mitochondrial OS=Sus scrofa OX=9823 GN=TFAM PE=2 SV=1	Transcription factor A, mitochondrial
707	A0A286ZQI1_PIG	40	101224	6 (1)	6 (1)	0.03	Neutral alpha-glucosidase AB OS=Sus scrofa OX=9823 GN=GANAB PE=1 SV=1	Neutral alpha-glucosidase AB
708	A0A287AN72_PIG	40	14996	1 (1)	1 (1)	0.23	Uncharacterized protein OS=Sus scrofa OX=9823 PE=4 SV=1	Uncharacterized protein
711	A0A287A4R9_PIG	39	228230	24 (1)	20 (1)	0.01	Cytoskeleton associated protein 5 OS=Sus scrofa OX=9823 GN=CKAP5 PE=1 SV=1	Cytoskeleton associated protein 5
714	I3LGM2_PIG	39	51761	1 (1)	1 (1)	0.06	Interleukin-6 receptor subunit alpha OS=Sus scrofa OX=9823 GN=IL6R PE=4 SV=2	Interleukin-6 receptor subunit alpha
715	F1RRG9_PIG	39	122660	11 (1)	10 (1)	0.03	SWI/SNF related, matrix associated, actin dependent regulator of chromatin, subfamily a, member 5 OS=Sus scrofa OX=9823 GN=SMARCA5 PE=1 SV=1	SWI/SNF related, matrix associated, actin dependent regulator of chromatin, subfamily a, member 5
718	A0A287B954_PIG	39	65562	7 (1)	7 (1)	0.05	GATA zinc finger domain containing 2B OS=Sus scrofa OX=9823 GN=GATAD2B PE=1 SV=1	GATA zinc finger domain containing 2B
721	F1RSM2_PIG	39	53390	2 (1)	2 (1)	0.06	Proteasome 26S subunit, non-ATPase 12 OS=Sus scrofa OX=9823 GN=PSMD12 PE=1 SV=1	Proteasome 26S subunit, non-ATPase 12
724	F1RHP9_PIG	39	56847	4 (1)	4 (1)	0.06	Tripartite motif containing 68 OS=Sus scrofa OX=9823 GN=TRIM68 PE=4 SV=3	Tripartite motif containing 68
727	I3LNY6_PIG	39	185442	12 (1)	9 (1)	0.02	Nestin OS=Sus scrofa OX=9823 GN=NES PE=1 SV=2	Nestin
728	F1S8K5_PIG	39	124153	11 (1)	11 (1)	0.03	SPT16 homolog, facilitates chromatin remodeling subunit OS=Sus scrofa OX=9823 GN=SUPT16H PE=1 SV=2	SPT16 homolog, facilitates chromatin remodeling subunit
730	A0A286ZYS2_PIG	38	53921	11 (2)	7 (2)	0.13	Aspartyl-tRNA synthetase OS=Sus scrofa OX=9823 GN=DARS PE=1 SV=1	Aspartyl-tRNA synthetase
731	A0A287AKM2_PIG	38	128777	10 (2)	10 (2)	0.05	Calcium-transporting ATPase OS=Sus scrofa OX=9823 GN=ATP2B4 PE=1 SV=1	Calcium-transporting ATPase
734	I3L9J4_PIG	38	58390	10 (1)	10 (1)	0.06	Uncharacterized protein OS=Sus scrofa OX=9823 GN=CCT6A PE=1 SV=2	Uncharacterized protein
735	A0A287AQ48_PIG	38	114309	9 (1)	9 (1)	0.03	Uncharacterized protein OS=Sus scrofa OX=9823 GN=SPECC1 PE=4 SV=1	Uncharacterized protein
740	F1SV90_PIG	38	36708	6 (1)	6 (1)	0.09	Eukaryotic translation initiation factor 3 subunit I OS=Sus scrofa OX=9823 GN=EIF3I PE=1 SV=3	Eukaryotic translation initiation factor 3 subunit I
744	A0A287AWQ9_PIG	37	20448	3 (1)	3 (1)	0.16	Trafficking protein particle complex subunit OS=Sus scrofa OX=9823 GN=TRAPPC3 PE=1 SV=1	Trafficking protein particle complex subunit
746	O77544_PIG	37	20080	2 (1)	2 (1)	0.17	Olfactory receptor (Fragment) OS=Sus scrofa OX=9823 PE=2 SV=1	Olfactory receptor (Fragment)
747	I3LPZ9_PIG	37	124467	6 (1)	6 (1)	0.03	SR-related CTD associated factor 4 OS=Sus scrofa OX=9823 GN=SCAF4 PE=1 SV=1	SR-related CTD associated factor 4
752	A0A287AUN2_PIG	37	56173	4 (1)	3 (1)	0.06	Methyltransferase like 3 OS=Sus scrofa OX=9823 GN=METTL3 PE=3 SV=1	Methyltransferase like 3
754	A0A287BAE9_PIG	36	77539	8 (1)	7 (1)	0.04	VPS53, GARP complex subunit OS=Sus scrofa OX=9823 GN=VPS53 PE=1 SV=1	VPS53, GARP complex subunit
755	F1RMH7_PIG	36	102854	14 (1)	12 (1)	0.03	Protein unc-45 homolog A OS=Sus scrofa OX=9823 GN=UNC45A PE=1 SV=2	Protein unc-45 homolog A
757	A0A286ZN24_PIG	36	102410	12 (1)	10 (1)	0.03	Inter-alpha-trypsin inhibitor heavy chain H4 OS=Sus scrofa OX=9823 GN=ITIH4 PE=1 SV=1	Inter-alpha-trypsin inhibitor heavy chain H4
760	A0A287AAF5_PIG	36	116288	10 (1)	10 (1)	0.03	OPA1, mitochondrial dynamin like GTPase OS=Sus scrofa OX=9823 GN=OPA1 PE=1 SV=1	OPA1, mitochondrial dynamin like GTPase
762	A0A287A5A2_PIG	35	50869	3 (1)	3 (1)	0.06	Transforming growth factor beta 1 induced transcript 1 OS=Sus scrofa OX=9823 GN=TGFB1I1 PE=1 SV=1	Transforming growth factor beta 1 induced transcript 1
763	F1RYJ8_PIG	35	21818	3 (1)	3 (1)	0.15	Cysteine and glycine rich protein 2 OS=Sus scrofa OX=9823 GN=CSRP2 PE=1 SV=2	Cysteine and glycine rich protein 2
765	A0A286ZMY6_PIG	35	49759	4 (1)	4 (1)	0.07	Fas associated factor family member 2 OS=Sus scrofa OX=9823 GN=FAF2 PE=1 SV=1	Fas associated factor family member 2
766	A0A287ARX4_PIG	35	29301	3 (1)	3 (1)	0.11	Receptor expression-enhancing protein OS=Sus scrofa OX=9823 GN=REEP3 PE=3 SV=1	Receptor expression-enhancing protein
767	RUXE_PIG	35	10868	4 (1)	4 (1)	0.32	Small nuclear ribonucleoprotein E OS=Sus scrofa OX=9823 GN=SNRPE PE=3 SV=1	Small nuclear ribonucleoprotein E
769	F1SCV1_PIG	35	103101	10 (1)	9 (1)	0.03	Gamma-tubulin complex component OS=Sus scrofa OX=9823 GN=TUBGCP2 PE=1 SV=2	Gamma-tubulin complex component
770	F1S108_PIG	35	15584	2 (1)	2 (1)	0.22	CDGSH iron sulfur domain 2 OS=Sus scrofa OX=9823 GN=CISD2 PE=1 SV=2	CDGSH iron sulfur domain 2
771	A0A287AFN6_PIG	34	136664	24 (1)	21 (1)	0.02	Filamin A interacting protein 1 like OS=Sus scrofa OX=9823 GN=FILIP1L PE=4 SV=1	Filamin A interacting protein 1 like
772	A0A286ZIZ4_PIG	34	72643	8 (1)	6 (1)	0.05	Polyadenylate-binding protein OS=Sus scrofa OX=9823 GN=PABPC4 PE=1 SV=1	Polyadenylate-binding protein
773	A0A287AN27_PIG	34	52783	6 (1)	5 (1)	0.06	Death associated protein kinase 3 OS=Sus scrofa OX=9823 GN=DAPK3 PE=3 SV=1	Death associated protein kinase 3
774	I3L8J8_PIG	34	172100	23 (1)	19 (1)	0.02	Disco interacting protein 2 homolog B OS=Sus scrofa OX=9823 GN=DIP2B PE=1 SV=2	Disco interacting protein 2 homolog B
775	F1S3P8_PIG	34	30017	3 (2)	3 (2)	0.23	Syntaxin 7 OS=Sus scrofa OX=9823 GN=STX7 PE=1 SV=1	Syntaxin 7
776	B8LFE3_PIG	34	199879	14 (1)	12 (1)	0.02	Cardiomyopathy associated 1 OS=Sus scrofa OX=9823 GN=CMYA1 PE=3 SV=1	Cardiomyopathy associated 1
778	RL7L_PIG	34	28763	4 (1)	3 (1)	0.12	60S ribosomal protein L7-like 1 OS=Sus scrofa OX=9823 GN=RPL7L1 PE=3 SV=1	60S ribosomal protein L7-like 1
780	A0A286ZY61_PIG	33	524179	32 (2)	32 (2)	0.01	Sacsin molecular chaperone OS=Sus scrofa OX=9823 GN=SACS PE=4 SV=1	Sacsin molecular chaperone
781	A0A287AA01_PIG	33	166317	17 (1)	16 (1)	0.02	Cytoplasmic linker associated protein 2 OS=Sus scrofa OX=9823 GN=CLASP2 PE=1 SV=1	Cytoplasmic linker associated protein 2
782	GSTO1_PIG	33	27743	4 (1)	4 (1)	0.12	Glutathione S-transferase omega-1 OS=Sus scrofa OX=9823 GN=GSTO1 PE=1 SV=2	Glutathione S-transferase omega-1
783	A0A287AK89_PIG	33	72794	13 (1)	12 (1)	0.05	Uncharacterized protein OS=Sus scrofa OX=9823 GN=TRIOBP PE=4 SV=1	Uncharacterized protein
784	A0A287AG37_PIG	33	50771	5 (2)	5 (2)	0.13	G3BP stress granule assembly factor 2 OS=Sus scrofa OX=9823 GN=G3BP2 PE=1 SV=1	G3BP stress granule assembly factor 2
788	F1RJ93_PIG	33	22534	8 (2)	5 (1)	0.15	Transgelin OS=Sus scrofa OX=9823 GN=TAGLN2 PE=1 SV=2	Transgelin
789	A0A173G6G6_PIG	33	49625	7 (1)	7 (1)	0.07	Septin 11 OS=Sus scrofa OX=9823 GN=SEPT11 PE=1 SV=1	Septin 11
790	I3LFB3_PIG	33	73430	6 (1)	5 (1)	0.04	Dymeclin OS=Sus scrofa OX=9823 GN=DYM PE=4 SV=2	Dymeclin
791	F1SGH5_PIG	33	39589	1 (1)	1 (1)	0.08	Pyruvate dehydrogenase E1 component subunit beta, mitochondrial OS=Sus scrofa OX=9823 GN=PDHB PE=1 SV=1	Pyruvate dehydrogenase E1 component subunit beta, mitochondrial
793	F1S710_PIG	33	26593	2 (1)	2 (1)	0.13	Calcyclin binding protein OS=Sus scrofa OX=9823 GN=CACYBP PE=1 SV=1	Calcyclin binding protein
794	A0A286ZR92_PIG	33	50392	4 (1)	3 (1)	0.07	PDZ and LIM domain 7 OS=Sus scrofa OX=9823 GN=PDLIM7 PE=1 SV=1	PDZ and LIM domain 7
795	A0A286ZWW5_PIG	33	23856	2 (1)	2 (1)	0.14	Uncharacterized protein OS=Sus scrofa OX=9823 GN=GOSR2 PE=1 SV=1	Uncharacterized protein
798	A0A286ZK48_PIG	32	47804	7 (2)	6 (2)	0.14	Uncharacterized protein OS=Sus scrofa OX=9823 PE=1 SV=1	Uncharacterized protein
802	F1SMX5_PIG	32	40073	4 (1)	4 (1)	0.08	Calcium binding protein 39 OS=Sus scrofa OX=9823 GN=CAB39 PE=1 SV=1	Calcium binding protein 39
803	A0A287B8J2_PIG	32	126839	10 (1)	9 (1)	0.03	Dynactin subunit 1 OS=Sus scrofa OX=9823 GN=DCTN1 PE=1 SV=1	Dynactin subunit 1
806	A0A287AV31_PIG	31	212943	25 (1)	22 (1)	0.02	Uncharacterized protein OS=Sus scrofa OX=9823 GN=LOC102160349 PE=3 SV=1	Uncharacterized protein
812	F1SSW9_PIG	31	413754	32 (1)	31 (1)	0.01	Spectrin beta, non-erythrocytic 5 OS=Sus scrofa OX=9823 GN=SPTBN5 PE=4 SV=2	Spectrin beta, non-erythrocytic 5
814	A0A0B8RTP1_PIG	31	341269	20 (1)	18 (1)	0.01	FRY-like OS=Sus scrofa domesticus OX=9825 GN=FRYL PE=4 SV=1	FRY-like
815	A0A286ZUF5_PIG	31	19614	2 (1)	2 (1)	0.17	N-alpha-acetyltransferase 50 OS=Sus scrofa OX=9823 GN=NAA50 PE=1 SV=1	N-alpha-acetyltransferase 50
816	A0A286ZU89_PIG	31	72020	7 (1)	5 (1)	0.05	Catenin beta-1 OS=Sus scrofa OX=9823 GN=CTNNB1 PE=1 SV=1	Catenin beta-1
817	A0A286ZKS3_PIG	31	83045	15 (1)	9 (1)	0.04	Engulfment and cell motility 2 OS=Sus scrofa OX=9823 GN=ELMO2 PE=4 SV=1	Engulfment and cell motility 2
818	F1RG67_PIG	31	37515	7 (1)	4 (1)	0.09	CD2 cytoplasmic tail binding protein 2 OS=Sus scrofa OX=9823 GN=CD2BP2 PE=1 SV=3	CD2 cytoplasmic tail binding protein 2
820	A0A286ZQX2_PIG	31	0	5 (1)	4 (1)	0.03	Proto-oncogene vav OS=Sus scrofa OX=9823 GN=VAV1 PE=4 SV=1	Proto-oncogene vav
821	A0A286ZQY6_PIG	31	40081	6 (1)	6 (1)	0.08	Isocitrate dehydrogenase [NAD] subunit, mitochondrial OS=Sus scrofa OX=9823 GN=IDH3A PE=1 SV=1	Isocitrate dehydrogenase [NAD] subunit, mitochondrial
822	A0A287A1P1_PIG	30	18448	1 (1)	1 (1)	0.18	Uncharacterized protein OS=Sus scrofa OX=9823 PE=4 SV=1	Uncharacterized protein
824	A0A287BFZ2_PIG	30	117175	16 (2)	14 (2)	0.06	Erythrocyte membrane protein band 4.1 like 2 OS=Sus scrofa OX=9823 GN=EPB41L2 PE=1 SV=1	Erythrocyte membrane protein band 4.1 like 2
825	A0A287B1Z9_PIG	30	61102	4 (1)	4 (1)	0.05	Seipin isoform 1 OS=Sus scrofa OX=9823 GN=BSCL2 PE=4 SV=1	Seipin isoform 1
826	F1SSI5_PIG	30	173214	6 (1)	6 (1)	0.02	Leucine rich repeat containing 9 OS=Sus scrofa OX=9823 GN=LRRC9 PE=4 SV=3	Leucine rich repeat containing 9
827	A0A286ZZ30_PIG	30	251213	18 (1)	17 (1)	0.01	Myosin IXB OS=Sus scrofa OX=9823 GN=MYO9B PE=3 SV=1	Myosin IXB
828	A5A8V9_PIG	30	141272	10 (1)	9 (1)	0.02	Valyl-tRNA synthetase 2 OS=Sus scrofa OX=9823 GN=VARS2 PE=3 SV=1	Valyl-tRNA synthetase 2
829	I3LJ42_PIG	30	7959	3 (1)	2 (1)	0.44	Guanine nucleotide-binding protein subunit gamma OS=Sus scrofa OX=9823 GN=GNG2 PE=1 SV=2	Guanine nucleotide-binding protein subunit gamma
830	F1RUJ9_PIG	30	82373	6 (1)	6 (1)	0.04	G1 to S phase transition 2 OS=Sus scrofa OX=9823 GN=GSPT2 PE=4 SV=3	G1 to S phase transition 2
833	F2Z4Z3_PIG	30	24772	2 (1)	2 (1)	0.14	ER lumen protein-retaining receptor OS=Sus scrofa OX=9823 GN=KDELR1 PE=3 SV=1	ER lumen protein-retaining receptor
834	A0A287B1V1_PIG	30	47629	5 (1)	5 (1)	0.07	Acyl-CoA dehydrogenase short/branched chain OS=Sus scrofa OX=9823 GN=ACADSB PE=1 SV=1	Acyl-CoA dehydrogenase short/branched chain
837	F1RGC9_PIG	29	43125	3 (1)	3 (1)	0.08	Proteasome 26S subunit, non-ATPase 13 OS=Sus scrofa OX=9823 GN=PSMD13 PE=1 SV=1	Proteasome 26S subunit, non-ATPase 13
838	A0A287BEL8_PIG	29	82452	4 (1)	4 (1)	0.04	Zinc finger FYVE-type containing 1 OS=Sus scrofa OX=9823 GN=ZFYVE1 PE=1 SV=1	Zinc finger FYVE-type containing 1
839	A0A287AVR3_PIG	29	98737	3 (1)	3 (1)	0.03	Nuclear factor NF-kappa-B p105 subunit OS=Sus scrofa OX=9823 GN=NFKB1 PE=1 SV=1	Nuclear factor NF-kappa-B p105 subunit
840	I3LQE8_PIG	29	90590	11 (1)	10 (1)	0.04	Janus kinase and microtubule interacting protein 2 OS=Sus scrofa OX=9823 GN=JAKMIP2 PE=4 SV=2	Janus kinase and microtubule interacting protein 2
841	I3LEE9_PIG	29	68872	7 (1)	6 (1)	0.05	Matrix metalloproteinase OS=Sus scrofa OX=9823 GN=MMP14 PE=3 SV=2	Matrix metalloproteinase
844	A0A286ZPD7_PIG	29	25620	4 (2)	4 (2)	0.28	Transmembrane emp24 domain-containing protein 7 precursor OS=Sus scrofa OX=9823 GN=TMED7 PE=1 SV=1	Transmembrane emp24 domain-containing protein 7 precursor
845	A0A0B8RTI6_PIG	29	117810	8 (1)	8 (1)	0.03	Leucyl/cystinyl aminopeptidase OS=Sus scrofa domesticus OX=9825 GN=LNPEP PE=4 SV=1	Leucyl/cystinyl aminopeptidase
846	A0A287A0Y4_PIG	29	101827	17 (1)	14 (1)	0.03	Chromosome 3 open reading frame 20 OS=Sus scrofa OX=9823 GN=C3orf20 PE=4 SV=1	Chromosome 3 open reading frame 20
847	I3LCA2_PIG	29	60565	5 (1)	5 (1)	0.05	Chaperonin containing TCP1 subunit 8 OS=Sus scrofa OX=9823 GN=CCT8 PE=1 SV=2	Chaperonin containing TCP1 subunit 8
848	A0A287AH53_PIG	29	36825	4 (1)	3 (1)	0.09	Four and a half LIM domains 2 OS=Sus scrofa OX=9823 GN=FHL2 PE=1 SV=1	Four and a half LIM domains 2
849	F1RW07_PIG	29	215768	14 (1)	14 (1)	0.02	Envoplakin OS=Sus scrofa OX=9823 GN=EVPL PE=1 SV=3	Envoplakin
851	A0A287B4J0_PIG	29	31596	1 (1)	1 (1)	0.11	Transmembrane protein 106B OS=Sus scrofa OX=9823 GN=TMEM106B PE=1 SV=1	Transmembrane protein 106B
855	I3LDN0_PIG	29	62604	7 (1)	7 (1)	0.05	Uncharacterized protein OS=Sus scrofa OX=9823 GN=C10H10orf67 PE=4 SV=2	Uncharacterized protein
856	A0A287A0W6_PIG	29	44381	2 (1)	2 (1)	0.07	ERGIC and golgi 3 OS=Sus scrofa OX=9823 GN=ERGIC3 PE=1 SV=1	ERGIC and golgi 3
857	A0A287A584_PIG	28	121928	7 (1)	7 (1)	0.03	Mov10 RISC complex RNA helicase OS=Sus scrofa OX=9823 GN=MOV10 PE=1 SV=1	Mov10 RISC complex RNA helicase
860	MSMO1_PIG	28	35478	2 (1)	2 (1)	0.09	Methylsterol monooxygenase 1 OS=Sus scrofa OX=9823 GN=MSMO1 PE=2 SV=1	Methylsterol monooxygenase 1
861	I3LR20_PIG	28	117856	10 (1)	10 (1)	0.03	Probable ATP-dependent RNA helicase DDX46 OS=Sus scrofa OX=9823 GN=DDX46 PE=1 SV=1	Probable ATP-dependent RNA helicase DDX46
862	A0A287AKS6_PIG	28	61924	4 (1)	4 (1)	0.05	Secretogranin III OS=Sus scrofa OX=9823 GN=SCG3 PE=1 SV=1	Secretogranin III
863	F1SES5_PIG	28	44882	5 (1)	5 (1)	0.07	N-acylsphingosine amidohydrolase 1 OS=Sus scrofa OX=9823 GN=ASAH1 PE=1 SV=3	N-acylsphingosine amidohydrolase 1
864	A0A286ZWJ9_PIG	27	49814	4 (1)	4 (1)	0.07	Succinate--CoA ligase [GDP-forming] subunit beta, mitochondrial OS=Sus scrofa OX=9823 GN=SUCLG2 PE=3 SV=1	Succinate--CoA ligase [GDP-forming] subunit beta, mitochondrial
865	F1RQL2_PIG	27	97210	7 (1)	6 (1)	0.03	TTK protein kinase OS=Sus scrofa OX=9823 GN=TTK PE=4 SV=3	TTK protein kinase
867	A0A287A3T5_PIG	27	119354	7 (1)	6 (1)	0.03	Uncharacterized protein OS=Sus scrofa OX=9823 GN=LOC110257910 PE=1 SV=1	Uncharacterized protein
868	A0A287AWE5_PIG	27	51872	5 (1)	5 (1)	0.06	Uncharacterized protein OS=Sus scrofa OX=9823 GN=FOXN4 PE=4 SV=1	Uncharacterized protein
869	A0A287A3R7_PIG	27	92697	7 (1)	6 (1)	0.04	KN motif and ankyrin repeat domains 2 OS=Sus scrofa OX=9823 GN=KANK2 PE=4 SV=1	KN motif and ankyrin repeat domains 2
870	I3LP16_PIG	27	131821	14 (1)	10 (1)	0.02	Glutamate ionotropic receptor NMDA type subunit 2C OS=Sus scrofa OX=9823 GN=GRIN2C PE=3 SV=2	Glutamate ionotropic receptor NMDA type subunit 2C
871	F1S5V0_PIG	27	87355	7 (1)	7 (1)	0.04	Ubiquitin specific peptidase 10 OS=Sus scrofa OX=9823 GN=USP10 PE=1 SV=3	Ubiquitin specific peptidase 10
873	A0A286ZUH5_PIG	27	78541	4 (1)	4 (1)	0.04	Checkpoint with forkhead and ring finger domains OS=Sus scrofa OX=9823 GN=CHFR PE=4 SV=1	Checkpoint with forkhead and ring finger domains
874	A0A287A2G6_PIG	27	34938	5 (1)	4 (1)	0.09	Glutathione peroxidase OS=Sus scrofa OX=9823 GN=GPX7 PE=1 SV=1	Glutathione peroxidase
875	I3L5U9_PIG	26	64102	4 (1)	4 (1)	0.05	Uncharacterized protein OS=Sus scrofa OX=9823 GN=HOOK3 PE=1 SV=2	Uncharacterized protein
877	D5LIE7_PIG	26	74400	8 (1)	8 (1)	0.04	Mitochondrial carnitine palmitoyltransferase II OS=Sus scrofa OX=9823 PE=2 SV=1	Mitochondrial carnitine palmitoyltransferase II
878	A0A286ZM73_PIG	26	110472	8 (1)	7 (1)	0.03	Protein tyrosine phosphatase, receptor type N2 OS=Sus scrofa OX=9823 GN=PTPRN2 PE=4 SV=1	Protein tyrosine phosphatase, receptor type N2
879	A0A076EBU5_PIG	26	7917	1 (1)	1 (1)	0.45	ATP synthase protein 8 OS=Sus scrofa domesticus OX=9825 GN=ATP8 PE=3 SV=1	ATP synthase protein 8
880	F1SE06_PIG	26	38477	4 (1)	4 (1)	0.09	Activator of HSP90 ATPase activity 1 OS=Sus scrofa OX=9823 GN=AHSA1 PE=4 SV=1	Activator of HSP90 ATPase activity 1
882	PRS8_PIG	26	45768	10 (1)	8 (1)	0.07	26S proteasome regulatory subunit 8 OS=Sus scrofa OX=9823 GN=PSMC5 PE=2 SV=1	26S proteasome regulatory subunit 8
883	F1SVB2_PIG	25	67621	2 (1)	2 (1)	0.05	All-trans-retinol 13,14-reductase OS=Sus scrofa OX=9823 GN=RETSAT PE=1 SV=1	All-trans-retinol 13,14-reductase
884	A0A218PI30_PIG	25	124174	13 (1)	10 (1)	0.03	Exportin 1 OS=Sus scrofa domesticus OX=9825 GN=XPO1 PE=2 SV=1	Exportin 1
886	A0A287AKV5_PIG	25	22609	4 (1)	3 (1)	0.15	Allograft inflammatory factor 1 like OS=Sus scrofa OX=9823 GN=AIF1L PE=1 SV=1	Allograft inflammatory factor 1 like
887	A0A287ADS7_PIG	24	86167	7 (1)	6 (1)	0.04	Zyg-11 family member A, cell cycle regulator OS=Sus scrofa OX=9823 GN=ZYG11A PE=4 SV=1	Zyg-11 family member A, cell cycle regulator
888	A0A287AWV0_PIG	24	36397	1 (1)	1 (1)	0.09	TruB pseudouridine synthase family member 1 OS=Sus scrofa OX=9823 GN=TRUB1 PE=3 SV=1	TruB pseudouridine synthase family member 1
889	A0A1V0CLY1_PIG	23	17445	1 (1)	1 (1)	0.19	Membrane glycoprotein (Fragment) OS=Sus scrofa OX=9823 GN=thy-1 PE=2 SV=1	Membrane glycoprotein (Fragment)
890	A0A096ZXA2_PIG	23	58481	7 (1)	7 (1)	0.06	Oxidative-stress responsive 1 OS=Sus scrofa OX=9823 PE=2 SV=1	Oxidative-stress responsive 1
891	Q29104_PIG	22	570445	43 (1)	36 (1)	0.01	Ryanodine receptor OS=Sus scrofa OX=9823 GN=RYR1 PE=2 SV=1	Ryanodine receptor
892	F1RPU8_PIG	22	14302	1 (1)	1 (1)	0.24	Mitochondrial pyruvate carrier OS=Sus scrofa OX=9823 GN=MPC2 PE=1 SV=3	Mitochondrial pyruvate carrier
893	I3LSU6_PIG	19	34050	3 (1)	2 (1)	0.1	Uncharacterized protein OS=Sus scrofa OX=9823 PE=3 SV=1	Uncharacterized protein
894	A0A287AQU1_PIG	19	114131	12 (1)	10 (1)	0.03	ST18, C2H2C-type zinc finger OS=Sus scrofa OX=9823 GN=ST18 PE=4 SV=1	ST18, C2H2C-type zinc finger
896	B2CZR7_PIG	18	18839	2 (1)	1 (1)	0.18	CFL2b variant 1 OS=Sus scrofa OX=9823 GN=CFL2b PE=2 SV=1	CFL2b variant 1
897	F1RHM3_PIG	18	548702	39 (1)	32 (1)	0.01	Ryanodine receptor 2 OS=Sus scrofa OX=9823 GN=RYR2 PE=1 SV=3	Ryanodine receptor 2
898	A0A287ALE1_PIG	18	103265	4 (1)	4 (1)	0.03	Dehydrogenase E1 and transketolase domain containing 1 OS=Sus scrofa OX=9823 GN=DHTKD1 PE=1 SV=1	Dehydrogenase E1 and transketolase domain containing 1
900	F1S902_PIG	16	84920	5 (1)	5 (1)	0.04	Cartilage oligomeric matrix protein OS=Sus scrofa OX=9823 GN=COMP PE=1 SV=2	Cartilage oligomeric matrix protein

## Sheet: MIR143-GSKJ4 clean
PF Number	Accession	Score	Mass	Matches	Sequences	emPAI	Protein description
15	I3LIL4_PIG	1583	120717	83 (56)	53 (37)	2.33	Myosin IC OS=Sus scrofa OX=9823 GN=MYO1C PE=1 SV=2	Myosin IC
17	A0A286ZSM7_PIG	1472	82418	64 (40)	32 (21)	1.65	Gelsolin OS=Sus scrofa OX=9823 GN=GSN PE=4 SV=1	Gelsolin
18.6	A0A287BRY0_PIG	704	28700	58 (36)	30 (21)	16.28	Tropomyosin alpha-1 chain OS=Sus scrofa OX=9823 GN=TPM1 PE=1 SV=1	Tropomyosin alpha-1 chain
24.2	A0A286ZSJ5_PIG	26	366253	14 (2)	12 (2)	0.02	Abnormal spindle microtubule assembly OS=Sus scrofa OX=9823 GN=ASPM PE=4 SV=1	Abnormal spindle microtubule assembly
25	A0A287A1G4_PIG	815	65297	41 (30)	19 (16)	2.09	PDZ and LIM domain 5 OS=Sus scrofa OX=9823 GN=PDLIM5 PE=1 SV=1	PDZ and LIM domain 5
34	K7GLT8_PIG	605	60850	32 (19)	16 (13)	1.32	ATP synthase subunit beta OS=Sus scrofa OX=9823 GN=ATP5F1B PE=1 SV=2	ATP synthase subunit beta
35.3	A0A286ZYV1_PIG	308	71194	40 (15)	27 (9)	0.64	Radixin OS=Sus scrofa OX=9823 GN=RDX PE=1 SV=1	Radixin
46.1	A0A287ANS6_PIG	476	14011	22 (18)	6 (6)	4.73	Histone H2A OS=Sus scrofa OX=9823 GN=H2AFJ PE=3 SV=1	Histone H2A
53	A0A287BG23_PIG	397	43053	23 (9)	13 (8)	0.94	Glyceraldehyde-3-phosphate dehydrogenase OS=Sus scrofa OX=9823 GN=GAPDH PE=1 SV=1	Glyceraldehyde-3-phosphate dehydrogenase
56	F1RPW9_PIG	389	48770	35 (19)	21 (11)	1.85	Elongation factor 1-gamma OS=Sus scrofa OX=9823 GN=EEF1G PE=4 SV=2	Elongation factor 1-gamma
61	F1SEV8_PIG	366	74979	18 (8)	14 (6)	0.35	Eukaryotic translation elongation factor 1 delta OS=Sus scrofa OX=9823 GN=EEF1D PE=1 SV=3	Eukaryotic translation elongation factor 1 delta
72	A0A0B8RTP4_PIG	340	142191	29 (14)	25 (12)	0.31	Leucine-rich repeat flightless-interacting protein 1 OS=Sus scrofa domesticus OX=9825 GN=FLII PE=4 SV=1	Leucine-rich repeat flightless-interacting protein 1
75	A0A286ZRD4_PIG	335	195493	26 (13)	18 (10)	0.2	Uncharacterized protein OS=Sus scrofa OX=9823 GN=TJP1 PE=1 SV=1	Uncharacterized protein
76	A0A287BLD2_PIG	329	138995	28 (15)	20 (13)	0.35	Collagen type I alpha 1 chain OS=Sus scrofa OX=9823 GN=COL1A1 PE=1 SV=1	Collagen type I alpha 1 chain
80.1	COF1_PIG	318	18792	16 (10)	13 (7)	2.18	Cofilin-1 OS=Sus scrofa OX=9823 GN=CFL1 PE=1 SV=3	Cofilin-1
105	A0A286ZJR3_PIG	265	77880	23 (8)	18 (6)	0.28	Heterogeneous nuclear ribonucleoprotein U OS=Sus scrofa OX=9823 GN=HNRNPU PE=1 SV=1	Heterogeneous nuclear ribonucleoprotein U
127	F1SAX3_PIG	226	114917	24 (9)	19 (9)	0.29	Sodium/potassium-transporting ATPase subunit alpha OS=Sus scrofa OX=9823 GN=ATP1A1 PE=1 SV=3	Sodium/potassium-transporting ATPase subunit alpha
130	A0A287AZH8_PIG	224	131709	26 (9)	20 (6)	0.19	Sorbin and SH3 domain-containing protein 2 OS=Sus scrofa OX=9823 GN=SORBS2 PE=1 SV=1	Sorbin and SH3 domain-containing protein 2
131	K9IW70_PIG	223	69714	21 (12)	17 (11)	0.66	Acetyltransferase component of pyruvate dehydrogenase complex OS=Sus scrofa OX=9823 GN=DLAT PE=2 SV=1	Acetyltransferase component of pyruvate dehydrogenase complex
145	PI42A_PIG	196	46387	19 (5)	17 (4)	0.32	Phosphatidylinositol 5-phosphate 4-kinase type-2 alpha OS=Sus scrofa OX=9823 GN=PIP4K2A PE=2 SV=1	Phosphatidylinositol 5-phosphate 4-kinase type-2 alpha
147	A0A287ACN9_PIG	195	33102	14 (6)	10 (5)	0.78	Fibrillarin OS=Sus scrofa OX=9823 GN=FBL PE=1 SV=1	Fibrillarin
150.1	A0A287B990_PIG	192	47645	11 (4)	10 (4)	0.31	Uncharacterized protein OS=Sus scrofa OX=9823 GN=LRRFIP1 PE=1 SV=1	Uncharacterized protein
158.2	A0A287B496_PIG	53	37468	4 (2)	4 (2)	0.18	Casein kinase 2 alpha 2 OS=Sus scrofa OX=9823 GN=CSNK2A2 PE=1 SV=1	Casein kinase 2 alpha 2
159	A0A286ZYY8_PIG	181	171874	16 (6)	13 (5)	0.1	MYB binding protein 1a OS=Sus scrofa OX=9823 GN=MYBBP1A PE=1 SV=1	MYB binding protein 1a
173	A0A287A7F5_PIG	165	14134	7 (6)	5 (5)	1.95	60S ribosomal protein L31 OS=Sus scrofa OX=9823 GN=RPL31 PE=1 SV=1	60S ribosomal protein L31
181	K7GL02_PIG	161	96036	6 (3)	6 (3)	0.11	ATP-binding cassette sub-family F member 1 OS=Sus scrofa OX=9823 GN=ABCF1 PE=1 SV=1	ATP-binding cassette sub-family F member 1
183	F1RNK3_PIG	159	35874	4 (2)	4 (2)	0.19	Uncharacterized protein OS=Sus scrofa OX=9823 GN=MYADM PE=1 SV=1	Uncharacterized protein
188.1	A0A286ZTI3_PIG	156	23446	11 (5)	8 (5)	0.95	ADP-ribosylation factor 1 OS=Sus scrofa OX=9823 GN=ARF1 PE=1 SV=1	ADP-ribosylation factor 1
190.1	A0A287BGN7_PIG	154	22676	7 (4)	6 (4)	0.74	Uncharacterized protein OS=Sus scrofa OX=9823 GN=RPS6 PE=1 SV=1	Uncharacterized protein
198	A0A287AYW3_PIG	150	63138	11 (5)	8 (5)	0.29	Poly(U) binding splicing factor 60 OS=Sus scrofa OX=9823 GN=PUF60 PE=1 SV=1	Poly(U) binding splicing factor 60
203	A0A287B0P6_PIG	144	42754	17 (6)	15 (6)	0.56	Calreticulin OS=Sus scrofa OX=9823 GN=CALR PE=1 SV=1	Calreticulin
206.1	F2Z4Z8_PIG	142	38048	9 (6)	8 (5)	0.52	G protein subunit beta 2 OS=Sus scrofa OX=9823 GN=GNB2 PE=1 SV=3	G protein subunit beta 2
220.1	F1SKQ0_PIG	134	71163	13 (4)	10 (4)	0.2	DEAD-box helicase 17 OS=Sus scrofa OX=9823 GN=DDX17 PE=1 SV=3	DEAD-box helicase 17
220.2	A0A0A7HF29_PIG	104	69664	10 (4)	9 (4)	0.2	DEAD (Asp-Glu-Ala-Asp) box helicase 5 OS=Sus scrofa OX=9823 GN=DDX5 PE=2 SV=1	DEAD (Asp-Glu-Ala-Asp) box helicase 5
221	A0A287AXU6_PIG	134	57606	7 (4)	6 (3)	0.18	RNA binding motif protein 39 OS=Sus scrofa OX=9823 GN=RBM39 PE=1 SV=1	RNA binding motif protein 39
226	A0A287AHV7_PIG	127	66671	11 (4)	10 (4)	0.21	Sorting nexin OS=Sus scrofa OX=9823 GN=SNX9 PE=1 SV=1	Sorting nexin
232	F1SHD6_PIG	123	24960	8 (2)	6 (2)	0.29	Elongation factor 1-beta OS=Sus scrofa OX=9823 GN=EEF1B2 PE=1 SV=1	Elongation factor 1-beta
235	F1RZ24_PIG	119	58556	8 (3)	7 (2)	0.12	H/ACA ribonucleoprotein complex subunit 4 OS=Sus scrofa OX=9823 GN=DKC1 PE=4 SV=1	H/ACA ribonucleoprotein complex subunit 4
243	A0A287B7A0_PIG	115	29947	3 (2)	3 (2)	0.23	UPF0568 protein C14orf166 homolog OS=Sus scrofa OX=9823 GN=RTRAF PE=1 SV=1	UPF0568 protein C14orf166 homolog
254	A0A286ZK74_PIG	112	25340	10 (3)	7 (2)	0.28	Heterogeneous nuclear ribonucleoproteins C1/C2 isoform 2 OS=Sus scrofa OX=9823 GN=HNRNPC PE=1 SV=1	Heterogeneous nuclear ribonucleoproteins C1/C2 isoform 2
255	A0A286ZWL1_PIG	112	65920	13 (6)	12 (6)	0.34	Leiomodin 1 OS=Sus scrofa OX=9823 GN=LMOD1 PE=4 SV=1	Leiomodin 1
259	A0A0B8RT78_PIG	110	32073	6 (4)	5 (3)	0.34	Sodium/potassium-transporting ATPase subunit beta OS=Sus scrofa domesticus OX=9825 GN=ATP1B3 PE=3 SV=1	Sodium/potassium-transporting ATPase subunit beta
263	A0A287AVQ0_PIG	109	38838	14 (7)	11 (5)	0.5	ADP/ATP translocase 3 OS=Sus scrofa OX=9823 GN=SLC25A6 PE=3 SV=1	ADP/ATP translocase 3
264	A0A287B1Q0_PIG	108	73734	10 (2)	9 (2)	0.09	Protein disulfide-isomerase OS=Sus scrofa OX=9823 GN=PDIA4 PE=1 SV=1	Protein disulfide-isomerase
274	A0A287A328_PIG	104	23613	7 (2)	6 (2)	0.3	Uncharacterized protein OS=Sus scrofa OX=9823 GN=RRAS2 PE=4 SV=1	Uncharacterized protein
283	I3LTD7_PIG	98	60501	15 (9)	12 (8)	0.61	Poly [ADP-ribose] polymerase OS=Sus scrofa OX=9823 GN=PARP3 PE=4 SV=2	Poly [ADP-ribose] polymerase
288	A0A0B8S046_PIG	95	216570	26 (3)	19 (3)	0.05	Myosin VA (Heavy chain 12, myoxin) OS=Sus scrofa domesticus OX=9825 GN=MYO5A PE=3 SV=1	Myosin VA (Heavy chain 12, myoxin)
293	A0A287AFN6_PIG	94	136664	27 (5)	20 (5)	0.13	Filamin A interacting protein 1 like OS=Sus scrofa OX=9823 GN=FILIP1L PE=4 SV=1	Filamin A interacting protein 1 like
296	A0A1B2TT61_PIG	93	40926	3 (1)	3 (1)	0.08	DAZ-associated protein 1 isoform 1 OS=Sus scrofa OX=9823 GN=DAZAP1 PE=2 SV=1	DAZ-associated protein 1 isoform 1
298	A0A0B8S073_PIG	92	142026	9 (3)	9 (3)	0.07	High density lipoprotein binding protein OS=Sus scrofa domesticus OX=9825 GN=HDLBP PE=4 SV=1	High density lipoprotein binding protein
302	F1RQR4_PIG	91	63701	15 (3)	9 (2)	0.16	EH domain containing 1 OS=Sus scrofa OX=9823 GN=EHD1 PE=1 SV=3	EH domain containing 1
304	I3LLD5_PIG	90	44692	6 (3)	6 (3)	0.24	Eukaryotic initiation factor 4A-I OS=Sus scrofa OX=9823 GN=EIF4A1 PE=1 SV=2	Eukaryotic initiation factor 4A-I
306	A0A0B8RTX1_PIG	88	60864	3 (2)	3 (2)	0.11	Atlastin GTPase 3 OS=Sus scrofa domesticus OX=9825 GN=ATL3 PE=4 SV=1	Atlastin GTPase 3
315	M3V815_PIG	83	71171	6 (2)	3 (2)	0.09	Heterogeneous nuclear ribonucleoprotein R tv2 OS=Sus scrofa OX=9823 GN=HNRNPR PE=1 SV=1	Heterogeneous nuclear ribonucleoprotein R tv2
319	A0A286ZQ27_PIG	82	103569	10 (1)	8 (1)	0.03	Hexokinase domain containing 1 OS=Sus scrofa OX=9823 GN=HKDC1 PE=1 SV=1	Hexokinase domain containing 1
322	MYO6_PIG	82	146136	14 (3)	12 (3)	0.07	Unconventional myosin-VI OS=Sus scrofa OX=9823 GN=MYO6 PE=1 SV=1	Unconventional myosin-VI
332	A0A286ZZP8_PIG	80	72585	5 (1)	4 (1)	0.05	Signal recognition particle subunit SRP72 OS=Sus scrofa OX=9823 GN=SRP72 PE=1 SV=1	Signal recognition particle subunit SRP72
341	A0A287B794_PIG	78	95331	18 (6)	14 (6)	0.22	Sarcolemma associated protein OS=Sus scrofa OX=9823 GN=SLMAP PE=4 SV=1	Sarcolemma associated protein
342	Q28956_PIG	78	80507	4 (2)	4 (2)	0.08	17beta-estradiol dehydrogenase OS=Sus scrofa OX=9823 PE=2 SV=1	17beta-estradiol dehydrogenase
343	A0A287AKC0_PIG	78	27184	6 (1)	5 (1)	0.12	Ribosomal protein S5 OS=Sus scrofa OX=9823 GN=RPS5 PE=1 SV=1	Ribosomal protein S5
344	A0A287AWS9_PIG	77	30601	2 (1)	2 (1)	0.11	Heme oxygenase OS=Sus scrofa OX=9823 GN=HMOX1 PE=3 SV=1	Heme oxygenase
345	A0A286ZU64_PIG	77	31477	7 (4)	6 (3)	0.49	F-actin-capping protein subunit beta OS=Sus scrofa OX=9823 GN=CAPZB PE=1 SV=1	F-actin-capping protein subunit beta
357	A0A287AS19_PIG	72	125532	11 (3)	10 (3)	0.08	Myosin phosphatase Rho interacting protein OS=Sus scrofa OX=9823 GN=MPRIP PE=4 SV=1	Myosin phosphatase Rho interacting protein
360	I3LCB9_PIG	71	11872	2 (1)	2 (1)	0.29	Uncharacterized protein OS=Sus scrofa OX=9823 PE=3 SV=1	Uncharacterized protein
366	I3LUL5_PIG	69	110914	14 (3)	12 (3)	0.09	Erythrocyte membrane protein band 4.1 like 2 OS=Sus scrofa OX=9823 GN=EPB41L2 PE=1 SV=2	Erythrocyte membrane protein band 4.1 like 2
367	A0A286ZK49_PIG	68	229122	28 (1)	23 (1)	0.01	Nuclear mitotic apparatus protein 1 OS=Sus scrofa OX=9823 GN=NUMA1 PE=1 SV=1	Nuclear mitotic apparatus protein 1
372	AT1B1_PIG	67	35535	5 (2)	4 (2)	0.2	Sodium/potassium-transporting ATPase subunit beta-1 OS=Sus scrofa OX=9823 GN=ATP1B1 PE=1 SV=2	Sodium/potassium-transporting ATPase subunit beta-1
382	F1SGH5_PIG	65	39589	6 (1)	5 (1)	0.08	Pyruvate dehydrogenase E1 component subunit beta, mitochondrial OS=Sus scrofa OX=9823 GN=PDHB PE=1 SV=1	Pyruvate dehydrogenase E1 component subunit beta, mitochondrial
388	A0A287BG02_PIG	64	40581	4 (1)	4 (1)	0.08	LIM and senescent cell antigen-like-containing domain protein OS=Sus scrofa OX=9823 GN=LIMS1 PE=1 SV=1	LIM and senescent cell antigen-like-containing domain protein
390	A0A287AVN3_PIG	64	54070	14 (3)	13 (3)	0.19	Cytoplasmic dynein 1 light intermediate chain 2 OS=Sus scrofa OX=9823 GN=DYNC1LI2 PE=1 SV=1	Cytoplasmic dynein 1 light intermediate chain 2
391	M3VH45_PIG	64	76164	11 (3)	11 (3)	0.13	Annexin OS=Sus scrofa OX=9823 GN=ANXA6 PE=2 SV=1	Annexin
392	I3LSJ4_PIG	64	122261	9 (1)	8 (1)	0.03	Splicing factor 3b subunit 3 OS=Sus scrofa OX=9823 GN=SF3B3 PE=1 SV=2	Splicing factor 3b subunit 3
395	KCC2D_PIG	63	56981	8 (1)	7 (1)	0.06	Calcium/calmodulin-dependent protein kinase type II subunit delta OS=Sus scrofa OX=9823 GN=CAMK2D PE=2 SV=1	Calcium/calmodulin-dependent protein kinase type II subunit delta
400	CTGF_PIG	61	40262	8 (2)	6 (2)	0.17	Connective tissue growth factor OS=Sus scrofa OX=9823 GN=CTGF PE=2 SV=1	Connective tissue growth factor
408	A0A286ZV82_PIG	59	30794	1 (1)	1 (1)	0.11	Uncharacterized protein OS=Sus scrofa OX=9823 PE=4 SV=1	Uncharacterized protein
409	F1STS9_PIG	59	73455	10 (2)	7 (2)	0.09	Phosphatidylinositol-binding clathrin assembly protein OS=Sus scrofa OX=9823 GN=PICALM PE=1 SV=3	Phosphatidylinositol-binding clathrin assembly protein
411	F1SP18_PIG	59	77827	10 (3)	9 (3)	0.13	Threonyl-tRNA synthetase OS=Sus scrofa OX=9823 GN=TARS PE=1 SV=3	Threonyl-tRNA synthetase
414	I3LDH3_PIG	58	112310	8 (1)	8 (1)	0.03	Poly [ADP-ribose] polymerase OS=Sus scrofa OX=9823 GN=PARP1 PE=1 SV=2	Poly [ADP-ribose] polymerase
419	A0A287AP48_PIG	56	60405	4 (2)	4 (2)	0.11	Poly(A) binding protein cytoplasmic 1 OS=Sus scrofa OX=9823 GN=PABPC1 PE=1 SV=1	Poly(A) binding protein cytoplasmic 1
425	I3LV91_PIG	55	172164	11 (1)	9 (1)	0.02	IQ motif containing GTPase activating protein 2 OS=Sus scrofa OX=9823 GN=IQGAP2 PE=1 SV=2	IQ motif containing GTPase activating protein 2
428	ERH_PIG	55	3908	6 (4)	4 (2)	6.63	Enhancer of rudimentary homolog (Fragment) OS=Sus scrofa OX=9823 GN=ERH PE=1 SV=1	Enhancer of rudimentary homolog (Fragment)
441	A0A287AEJ5_PIG	52	23677	5 (1)	4 (1)	0.14	Chromatin target of PRMT1 protein OS=Sus scrofa OX=9823 GN=CHTOP PE=1 SV=1	Chromatin target of PRMT1 protein
452	F1STN6_PIG	50	54352	6 (1)	4 (1)	0.06	Wiskott-Aldrich syndrome protein family member 2 OS=Sus scrofa OX=9823 GN=WASF2 PE=1 SV=3	Wiskott-Aldrich syndrome protein family member 2
455	F1S747_PIG	49	25213	2 (1)	2 (1)	0.13	Ras-related protein Rab-32 OS=Sus scrofa OX=9823 GN=ADGB PE=4 SV=2	Ras-related protein Rab-32
459	A0A0B8RVG3_PIG	49	112586	6 (1)	6 (1)	0.03	Serine/threonine kinase 10 OS=Sus scrofa domesticus OX=9825 GN=STK10 PE=4 SV=1	Serine/threonine kinase 10
467	A0A287A6N0_PIG	47	58168	2 (1)	2 (1)	0.06	Polypeptide N-acetylgalactosaminyltransferase OS=Sus scrofa OX=9823 GN=GALNT2 PE=1 SV=1	Polypeptide N-acetylgalactosaminyltransferase
476	A0A287A4S9_PIG	46	212537	27 (1)	21 (1)	0.02	Coiled-coil domain containing 88A OS=Sus scrofa OX=9823 GN=CCDC88A PE=1 SV=1	Coiled-coil domain containing 88A
477	I3LN66_PIG	46	32606	2 (1)	2 (1)	0.1	Nuclear receptor binding factor 2 OS=Sus scrofa OX=9823 GN=NRBF2 PE=4 SV=2	Nuclear receptor binding factor 2
480	F1SFS5_PIG	45	153122	8 (1)	7 (1)	0.02	Tensin 2 OS=Sus scrofa OX=9823 GN=TNS2 PE=1 SV=3	Tensin 2
482	A0A287AIM5_PIG	45	19984	3 (2)	3 (2)	0.37	CCHC-type zinc finger nucleic acid binding protein OS=Sus scrofa OX=9823 GN=CNBP PE=1 SV=1	CCHC-type zinc finger nucleic acid binding protein
492	A0A286ZU89_PIG	43	72020	3 (1)	2 (1)	0.05	Catenin beta-1 OS=Sus scrofa OX=9823 GN=CTNNB1 PE=1 SV=1	Catenin beta-1
494	A0A287BHJ8_PIG	43	120818	9 (1)	8 (1)	0.03	Microtubule associated monooxygenase, calponin and LIM domain containing 1 OS=Sus scrofa OX=9823 GN=MICAL1 PE=1 SV=1	Microtubule associated monooxygenase, calponin and LIM domain containing 1
504	A0A287AAM0_PIG	42	10956	2 (1)	2 (1)	0.31	Dynein light chain roadblock OS=Sus scrofa OX=9823 GN=DYNLRB1 PE=1 SV=1	Dynein light chain roadblock
506	T1RTT4_PIG	42	38298	2 (1)	2 (1)	0.09	PDZ and LIM domain protein 2 OS=Sus scrofa OX=9823 GN=PDLIM2 PE=2 SV=1	PDZ and LIM domain protein 2
508	A0A287AUH6_PIG	41	112140	8 (1)	8 (1)	0.03	AP-3 complex subunit beta OS=Sus scrofa OX=9823 GN=AP3B1 PE=1 SV=1	AP-3 complex subunit beta
513	F1S3U9_PIG	41	22462	8 (2)	7 (2)	0.32	Uncharacterized protein OS=Sus scrofa OX=9823 GN=PRDX1 PE=1 SV=3	Uncharacterized protein
514	A0A1S7J1Y9_PIG	41	129594	18 (1)	13 (1)	0.03	Alpha2 chain of type I collagen OS=Sus scrofa domesticus OX=9825 GN=COL1A2 PE=2 SV=1	Alpha2 chain of type I collagen
519	A0A286ZMW1_PIG	40	58857	3 (2)	2 (1)	0.06	Tetratricopeptide repeat domain 8 OS=Sus scrofa OX=9823 GN=TTC8 PE=4 SV=1	Tetratricopeptide repeat domain 8
523	ODPA_PIG	39	43835	2 (1)	2 (1)	0.08	Pyruvate dehydrogenase E1 component subunit alpha, somatic form, mitochondrial (Fragment) OS=Sus scrofa OX=9823 GN=PDHA1 PE=1 SV=1	Pyruvate dehydrogenase E1 component subunit alpha, somatic form, mitochondrial (Fragment)
524	M3TYK5_PIG	39	134579	13 (1)	12 (1)	0.02	Calcium-transporting ATPase OS=Sus scrofa OX=9823 GN=ATP2B4 PE=1 SV=1	Calcium-transporting ATPase
526	A0A287AMU5_PIG	39	17026	3 (1)	2 (1)	0.2	40S ribosomal protein S15 OS=Sus scrofa OX=9823 GN=RPS15 PE=1 SV=1	40S ribosomal protein S15
527	F1SGT3_PIG	39	51490	9 (2)	8 (2)	0.13	Dihydrolipoamide acetyltransferase component of pyruvate dehydrogenase complex OS=Sus scrofa OX=9823 GN=PDHX PE=1 SV=2	Dihydrolipoamide acetyltransferase component of pyruvate dehydrogenase complex
530	A0A287AVL2_PIG	38	132108	8 (1)	7 (1)	0.02	DExH-box helicase 30 OS=Sus scrofa OX=9823 GN=DHX30 PE=1 SV=1	DExH-box helicase 30
531	A0A287ATN8_PIG	38	50354	4 (1)	4 (1)	0.07	60 kDa heat shock protein, mitochondrial OS=Sus scrofa OX=9823 GN=HSPD1 PE=1 SV=1	60 kDa heat shock protein, mitochondrial
533	TFAM_PIG	38	28879	3 (1)	2 (1)	0.12	Transcription factor A, mitochondrial OS=Sus scrofa OX=9823 GN=TFAM PE=2 SV=1	Transcription factor A, mitochondrial
537	A0A1D8MMA5_PIG	37	87712	3 (2)	3 (2)	0.08	DEAD-box helicase 21 OS=Sus scrofa OX=9823 GN=DDX21 PE=2 SV=1	DEAD-box helicase 21
539	F2Z5R7_PIG	37	6900	3 (2)	2 (1)	1.3	40S ribosomal protein S29 OS=Sus scrofa OX=9823 GN=RPS29 PE=1 SV=1	40S ribosomal protein S29
542	A0A287BBS1_PIG	37	28029	3 (2)	3 (2)	0.25	Small nuclear ribonucleoprotein polypeptide A' OS=Sus scrofa OX=9823 GN=SNRPA1 PE=1 SV=1	Small nuclear ribonucleoprotein polypeptide A'
543	F1SE73_PIG	37	45581	3 (1)	2 (1)	0.07	DnaJ homolog subfamily A member 1 OS=Sus scrofa OX=9823 GN=DNAJA1 PE=1 SV=1	DnaJ homolog subfamily A member 1
547	A0A286ZZR5_PIG	36	245399	21 (1)	19 (1)	0.01	Adenomatous polyposis coli protein 2 OS=Sus scrofa OX=9823 GN=APC2 PE=4 SV=1	Adenomatous polyposis coli protein 2
549	F1RQ52_PIG	36	56386	6 (1)	5 (1)	0.06	Fragile X mental retardation 1 OS=Sus scrofa OX=9823 GN=FMR1 PE=1 SV=3	Fragile X mental retardation 1
550	A0A286ZQI9_PIG	36	183190	10 (1)	8 (1)	0.02	Castor zinc finger 1 OS=Sus scrofa OX=9823 GN=CASZ1 PE=1 SV=1	Castor zinc finger 1
551	A0A286ZJ31_PIG	36	6269	2 (1)	2 (1)	0.58	Small nuclear ribonucleoprotein E OS=Sus scrofa OX=9823 GN=SNRPE PE=4 SV=1	Small nuclear ribonucleoprotein E
552	A0A286ZZW4_PIG	36	66566	2 (1)	2 (1)	0.05	Transmembrane 9 superfamily member OS=Sus scrofa OX=9823 GN=TM9SF3 PE=1 SV=1	Transmembrane 9 superfamily member
556	A0A286ZUS9_PIG	35	68908	6 (1)	4 (1)	0.05	Innate immunity activator OS=Sus scrofa OX=9823 GN=INAVA PE=4 SV=1	Innate immunity activator
557	A0A287BMB3_PIG	35	67035	8 (1)	7 (1)	0.05	Solute carrier family 27 member 4 OS=Sus scrofa OX=9823 GN=SLC27A4 PE=1 SV=1	Solute carrier family 27 member 4
558	F1RW43_PIG	35	16918	1 (1)	1 (1)	0.2	Proteolipid protein 2 OS=Sus scrofa OX=9823 GN=PLP2 PE=1 SV=1	Proteolipid protein 2
559	F1S586_PIG	35	45082	7 (1)	5 (1)	0.07	Queuine tRNA-ribosyltransferase catalytic subunit 1 OS=Sus scrofa OX=9823 GN=QTRT1 PE=3 SV=1	Queuine tRNA-ribosyltransferase catalytic subunit 1
562	A0A286ZJU5_PIG	35	20761	4 (1)	4 (1)	0.16	Malignant T-cell-amplified sequence OS=Sus scrofa OX=9823 GN=LOC100738684 PE=1 SV=1	Malignant T-cell-amplified sequence
563	A0A287AYW8_PIG	35	44157	2 (1)	2 (1)	0.07	Glia-derived nexin precursor OS=Sus scrofa OX=9823 GN=SERPINE2 PE=1 SV=1	Glia-derived nexin precursor
564	F1STY8_PIG	35	163414	10 (1)	9 (1)	0.02	Remodeling and spacing factor 1 OS=Sus scrofa OX=9823 GN=RSF1 PE=1 SV=3	Remodeling and spacing factor 1
568	A0A287A5W8_PIG	33	148791	17 (1)	12 (1)	0.02	TRAF2 and NCK interacting kinase OS=Sus scrofa OX=9823 GN=TNIK PE=4 SV=1	TRAF2 and NCK interacting kinase
572	A0A287AZD3_PIG	33	185252	15 (1)	15 (1)	0.02	LIM domain 7 OS=Sus scrofa OX=9823 GN=LMO7 PE=1 SV=1	LIM domain 7
573	A0A286ZK33_PIG	33	69210	8 (1)	7 (1)	0.05	Nicastrin OS=Sus scrofa OX=9823 GN=NCSTN PE=1 SV=1	Nicastrin
575.1	F1SQI2_PIG	33	15891	3 (1)	3 (1)	0.21	Uncharacterized protein OS=Sus scrofa OX=9823 PE=4 SV=1	Uncharacterized protein
577	A0A286ZM20_PIG	33	91038	10 (1)	8 (1)	0.04	Serine and arginine repetitive matrix 1 OS=Sus scrofa OX=9823 GN=SRRM1 PE=1 SV=1	Serine and arginine repetitive matrix 1
579	B8Q504_PIG	32	18979	3 (1)	1 (1)	0.18	DNA damage-inducible transcript 3 protein OS=Sus scrofa OX=9823 GN=Ddit3 PE=2 SV=1	DNA damage-inducible transcript 3 protein
581	F1SGD5_PIG	32	95257	5 (1)	4 (1)	0.03	Oxysterol-binding protein OS=Sus scrofa OX=9823 GN=OSBPL8 PE=1 SV=3	Oxysterol-binding protein
583	A0A287A2F9_PIG	31	31966	5 (1)	5 (1)	0.1	Transcription elongation factor A protein 1 OS=Sus scrofa OX=9823 GN=TCEA1 PE=1 SV=1	Transcription elongation factor A protein 1
584	A0A287AZ89_PIG	31	122358	13 (1)	11 (1)	0.03	Uncharacterized protein OS=Sus scrofa OX=9823 GN=CDRT1 PE=4 SV=1	Uncharacterized protein
585	A0A286ZLL7_PIG	31	25293	3 (1)	3 (1)	0.13	Clathrin light chain OS=Sus scrofa OX=9823 GN=CLTA PE=3 SV=1	Clathrin light chain
589	F1RK14_PIG	31	94540	8 (1)	8 (1)	0.03	Retinoblastoma-associated protein OS=Sus scrofa OX=9823 GN=RB1 PE=4 SV=3	Retinoblastoma-associated protein
591	A0A287AH11_PIG	31	12651	2 (1)	2 (1)	0.27	Uncharacterized protein OS=Sus scrofa OX=9823 PE=3 SV=1	Uncharacterized protein
593	A0A287ACP7_PIG	31	80832	4 (1)	4 (1)	0.04	Splicing factor 3a subunit 1 OS=Sus scrofa OX=9823 GN=SF3A1 PE=1 SV=1	Splicing factor 3a subunit 1
595	F1RWZ4_PIG	30	45740	9 (1)	7 (1)	0.07	Enoyl-CoA delta isomerase 2, mitochondrial OS=Sus scrofa OX=9823 GN=ECI2 PE=1 SV=3	Enoyl-CoA delta isomerase 2, mitochondrial
598	A0A287AGS3_PIG	30	154294	11 (1)	6 (1)	0.02	Pleckstrin homology and RhoGEF domain containing G1 OS=Sus scrofa OX=9823 GN=PLEKHG1 PE=4 SV=1	Pleckstrin homology and RhoGEF domain containing G1
599	A0A286ZT34_PIG	30	56735	4 (1)	3 (1)	0.06	Basic leucine zipper and W2 domain-containing protein 2 OS=Sus scrofa OX=9823 GN=BZW2 PE=1 SV=1	Basic leucine zipper and W2 domain-containing protein 2
600	Q06AA7_PIG	30	33760	2 (1)	2 (1)	0.1	TRA2B OS=Sus scrofa OX=9823 GN=TRA2B PE=1 SV=1	TRA2B
605	F2Z5F7_PIG	30	11243	2 (1)	2 (1)	0.31	Protein dpy-30 homolog OS=Sus scrofa OX=9823 GN=DPY30 PE=1 SV=1	Protein dpy-30 homolog
606	A0A287A6R4_PIG	30	34109	2 (1)	2 (1)	0.1	Serine/threonine-protein phosphatase OS=Sus scrofa OX=9823 GN=PPP1CC PE=1 SV=1	Serine/threonine-protein phosphatase
608	A0A287AL00_PIG	29	77058	8 (1)	4 (1)	0.04	Regulator of G protein signaling 9 OS=Sus scrofa OX=9823 GN=RGS9 PE=1 SV=1	Regulator of G protein signaling 9
609	I3LJ42_PIG	29	7959	2 (1)	2 (1)	0.44	Guanine nucleotide-binding protein subunit gamma OS=Sus scrofa OX=9823 GN=GNG2 PE=1 SV=2	Guanine nucleotide-binding protein subunit gamma
611	K7GP63_PIG	29	6403	2 (1)	2 (1)	0.56	Uncharacterized protein OS=Sus scrofa OX=9823 GN=RPL39 PE=1 SV=1	Uncharacterized protein
612	A5GFX4_PIG	29	5803	1 (1)	1 (1)	0.63	ATP synthase subunit epsilon, mitochondrial OS=Sus scrofa OX=9823 GN=ATP5E PE=1 SV=1	ATP synthase subunit epsilon, mitochondrial
615	K7GT57_PIG	29	58006	7 (1)	7 (1)	0.06	Spliceosome RNA helicase DDX39B OS=Sus scrofa OX=9823 GN=DDX39B PE=4 SV=2	Spliceosome RNA helicase DDX39B
618	Q52NJ5_PIG	29	20528	3 (1)	2 (1)	0.16	ADP ribosylation factor like GTPase 1 OS=Sus scrofa OX=9823 GN=ARL1 PE=1 SV=1	ADP ribosylation factor like GTPase 1
619	F1S4V5_PIG	29	88532	2 (1)	2 (1)	0.04	Actin binding LIM protein 1 OS=Sus scrofa OX=9823 GN=ABLIM1 PE=1 SV=3	Actin binding LIM protein 1
626	I3LEA0_PIG	27	43266	2 (1)	2 (1)	0.08	Erythroid transcription factor OS=Sus scrofa OX=9823 GN=GATA1 PE=2 SV=1	Erythroid transcription factor
629	A0A286ZN78_PIG	27	141544	9 (1)	9 (1)	0.02	YEATS domain containing 2 OS=Sus scrofa OX=9823 GN=YEATS2 PE=4 SV=1	YEATS domain containing 2
633	F1RHH4_PIG	27	65741	8 (1)	6 (1)	0.05	Replication protein A subunit OS=Sus scrofa OX=9823 GN=RPA1 PE=1 SV=2	Replication protein A subunit
634	F1RMA6_PIG	26	75899	4 (1)	3 (1)	0.04	Sorbin and SH3 domain containing 3 OS=Sus scrofa OX=9823 GN=SORBS3 PE=1 SV=3	Sorbin and SH3 domain containing 3
635	D2KQR0_PIG	26	14316	2 (1)	2 (1)	0.24	Microtubule-associated protein 1 light chain 3 alpha OS=Sus scrofa OX=9823 GN=MAP1LC3A PE=1 SV=1	Microtubule-associated protein 1 light chain 3 alpha
637	A0A0B8S014_PIG	26	119836	3 (1)	3 (1)	0.03	SEC24 family member C OS=Sus scrofa domesticus OX=9825 GN=SEC24C PE=4 SV=1	SEC24 family member C
640	A0A287BF88_PIG	24	143340	6 (1)	5 (1)	0.02	Collagen alpha-2(V) chain precursor OS=Sus scrofa OX=9823 GN=COL5A2 PE=1 SV=1	Collagen alpha-2(V) chain precursor
641	F1SSW9_PIG	24	413754	22 (1)	20 (1)	0.01	Spectrin beta, non-erythrocytic 5 OS=Sus scrofa OX=9823 GN=SPTBN5 PE=4 SV=2	Spectrin beta, non-erythrocytic 5
642	A0A287B3Q6_PIG	24	21875	9 (1)	6 (1)	0.15	Uncharacterized protein OS=Sus scrofa OX=9823 GN=C14H5orf52 PE=4 SV=1	Uncharacterized protein
643	A0A286ZJM7_PIG	23	90387	6 (2)	5 (2)	0.07	MAP7 domain containing 1 OS=Sus scrofa OX=9823 GN=MAP7D1 PE=1 SV=1	MAP7 domain containing 1
644	F1S3Q1_PIG	23	41277	2 (1)	1 (1)	0.08	Uncharacterized protein OS=Sus scrofa OX=9823 GN=LOC100154406 PE=3 SV=3	Uncharacterized protein

## Sheet: Blank specific proteins
Keratin 75
Talin 2
Lamin B2
Plectin
Tropomyosin alpha-3 chain
Heat shock 70 kDa protein 1-like
Malate dehydrogenase
Nucleolar and coiled-body phosphoprotein 1
Aldehyde dehydrogenase
NADH-cytochrome b5 reductase
Histone H1.2-like protein
Heme oxygenase 1
Ribosomal protein L12
Dynactin subunit 2
Heterochromatin protein 1 binding protein 3
Cytochrome c
CD44 molecule (Indian blood group)
Y-linked DEAD box polypeptide 3
Heterogeneous nuclear ribonucleoprotein A/B
60S acidic ribosomal protein P0
Integrin alpha-V precursor
Eukaryotic translation elongation factor 2
60S ribosomal protein L7a
DNA-(apurinic or apyrimidinic site) lyase
Ankycorbin
130 kDa regulatory subunit of myosin phosphatase (Fragment)
Pyruvate kinase M2 (Fragment)
Dolichyl-diphosphooligosaccharide--protein glycosyltransferase subunit 1
40S ribosomal protein S20
Stomatin
Clathrin heavy chain
ER membrane protein complex subunit 2
Amine oxidase
Succinate dehydrogenase [ubiquinone] iron-sulfur subunit, mitochondrial
Propionyl-CoA carboxylase beta chain, mitochondrial
Enoyl-CoA hydratase, mitochondrial
Ly1 antibody reactive
Cathepsin L1 Cathepsin L1 heavy chain Cathepsin L1 light chain
F-actin capping protein subunit beta 2
USO1 vesicle transport factor
Alpha1 chain of type I collagen
GTP:AMP phosphotransferase AK3, mitochondrial
Thymocyte nuclear protein 1
Sorbin and SH3 domain containing 1
Forkhead box O6
AHNAK nucleoprotein
Translocase of inner mitochondrial membrane 13
Collagen alpha-1(V) chain precursor
39S ribosomal protein L40, mitochondrial isoform 1
Hydroxysteroid (17-beta) dehydrogenase 12 (Fragment)
Calmodulin
Syndecan
SH3 domain-binding glutamic acid-rich-like protein
Cell cycle exit and neuronal differentiation protein 1
DEAD (Asp-Glu-Ala-Asp) box helicase 21
Apolipoprotein E
Mitochondrial 2-oxoglutarate/malate carrier protein
40S ribosomal protein S6
Membrane cofactor protein
40S ribosomal protein S24
Glucosidase 2 subunit beta precursor
Family with sequence similarity 3 member C
NADH dehydrogenase [ubiquinone] 1 subunit C2
Aminoacyl tRNA synthase complex-interacting multifunctional protein 1
Testis expressed 10
JunB proto-oncogene, AP-1 transcription factor subunit
Leucine zipper protein 1
Clusterin
Inhibitor of nuclear factor kappa-B kinase-interacting protein
Cytochrome b-c1 complex subunit 7
Mitochondrial NDUFA4
Eukaryotic translation initiation factor 5A
60S ribosomal protein L9
NHP2-like protein 1
Actin-related protein 2/3 complex subunit 5
Acyl-coenzyme A oxidase
Citrate synthase
60S ribosomal protein L36a
Thyroid hormone receptor interactor 12
Homeobox protein cut-like
GATA zinc finger domain containing 2A
Ephrin B1
Myosin light chain kinase, smooth muscle
Golgin A7 family member B
Regulation of nuclear pre-mRNA domain containing 1A
ERO1-like protein alpha
Solute carrier family 3 member 2 (Fragment)
NADH:ubiquinone oxidoreductase core subunit S8
Bone marrow stromal cell antigen 2
Small nuclear ribonucleoprotein-associated protein
Regulation of nuclear pre-mRNA domain containing 1B
NOP10 ribonucleoprotein
Acyl-CoA-binding domain-containing protein 5
Midkine precursor
60S ribosomal protein L34
Neuroplastin
E3 UFM1-protein ligase 1
Ubiquitin associated protein 2-like
Transmembrane protein 65
Nucleosome assembly protein 1-like 4
Tankyrase 1 binding protein 1
Serine/threonine kinase 25
MHC class I antigen
RAB4A, member RAS oncogene family
Glycylpeptide N-tetradecanoyltransferase
Epidermal growth factor receptor pathway substrate 8
Treacle ribosome biogenesis factor 1
Plexin domain containing 2
10 kDa heat shock protein, mitochondrial
Bactericidal permeability increasing protein
Vesicle transport through interaction with t-SNAREs homolog 1B
60S ribosomal protein L27a
Heterogeneous nuclear ribonucleoprotein H3
DR1 associated protein 1
Mediator complex subunit 30
Phosphoglycerate kinase
BCL2 interacting protein 1
V-type proton ATPase subunit
Cytochrome c oxidase subunit 4 isoform 1, mitochondrial (Fragment)
Cytochrome c oxidase assembly factor 3
Multiple inositol-polyphosphate phosphatase 1
NADH dehydrogenase [ubiquinone] 1 alpha subcomplex subunit 2
MICOS complex subunit
Membrane magnesium transporter 1
KH RNA binding domain containing, signal transduction associated 3
Mitochondrial ribosomal protein S7
28S ribosomal protein S9, mitochondrial
VPS51, GARP complex subunit
Cytochrome c oxidase subunit 7A2 like
Ubiquitin-conjugating enzyme E2 D2
Dystroglycan
Uronyl 2-sulfotransferase
Chaperonin containing TCP1 subunit 6B
Nucleoporin 188
Discoidin, CUB and LCCL domain containing 2
Bromodomain adjacent to zinc finger domain 1B
GTP-binding protein SAR1b
COX7A2
Protein FAM162A
PHD finger protein 3
Moesin
Phosphoprotein membrane anchor with glycosphingolipid microdomains 1
Microtubule-associated protein RP/EB family member 1
Centrosomal protein 170
Down-regulator of transcription 1
Acyl-CoA thioesterase 9
40S ribosomal protein S30
28S ribosomal protein S23, mitochondrial
Tubulointerstitial nephritis antigen like 1
Collagen type VIII alpha 1 chain
N-acetylglucosamine-1-phosphate transferase gamma subunit
High mobility group protein HMG-I/HMG-Y isoform 2
Torsin A interacting protein 2
Cytoplasmic linker associated protein 1
ADP ribosylation factor GTPase activating protein 1
Transmembrane protein 214
Low density lipoprotein receptor
RB binding protein 4, chromatin remodeling factor
SH3 and PX domains 2A
Acetyl-CoA acyltransferase 1
Synaptojanin-2-binding protein
CDC42 binding protein kinase gamma
Serine hydrolase like 2
Fermitin family member 2
Chaperonin containing TCP1, subunit 2 (Beta)
NADH:ubiquinone oxidoreductase core subunit S2
UDP-glucuronosyltransferase
Ubiquinol-cytochrome c reductase complex III subunit VII
Septin 7 isoform 1
Protein kinase C and casein kinase substrate in neurons 2
Vacuolar protein sorting 4 homolog B
Dynamin 2
Proteasome 26S subunit, ATPase 3
Transcription factor BTF3
Coiled-coil domain containing 85B
Small integral membrane protein 12
Protein phosphatase 1 regulatory subunit 9B
DNA polymerase delta interacting protein 2
Mitochondrial ribosomal protein S6
Aldehyde dehydrogenase, mitochondrial
FACT complex subunit SSRP1
cAMP responsive element binding protein 1
DExD/H-box helicase 60
Tripeptidyl peptidase 1
60S ribosomal protein L15 (Fragment)
Cytochrome c oxidase subunit 5B, mitochondrial
Caveolae associated protein 2
Chondroitin sulfate proteoglycan 4
Proliferation-associated 2G4, 38kDa
Ragulator complex protein LAMTOR2
DnaJ-like subfamily C member 5
RIC8 guanine nucleotide exchange factor A
SF3B1 protein
Class II histocampatibility antigen, gamma chain (Fragment)
Phostensin
NADH:ubiquinone oxidoreductase subunit V3
Flotillin 2
PKHD1, fibrocystin/polyductin
Protein Mdm4
Syntaxin-5
Programmed cell death 6 interacting protein
Ras homolog family member C
Acyl-CoA dehydrogenase family member 11
Runt related transcription factor 2
Transcription factor CP2 tv1
Cytochrome P450 CYP3A22
mRNA-decapping enzyme 1A
Bromodomain containing 3
Mitochondrial import receptor subunit TOM7 homolog
Eukaryotic translation initiation factor 3 subunit F
Regulation of nuclear pre-mRNA domain containing 2
ATPase H+ transporting accessory protein 2
Mediator of RNA polymerase II transcription subunit 27
Glutamate dehydrogenase 1, mitochondrial (Fragments)
Galactosylgalactosylxylosylprotein 3-beta-glucuronosyltransferase
Family with sequence similarity 98 member B
PC4 and SFRS1-interacting protein
ARVCF, delta catenin family member
Syntaxin 16
Suppressor APC domain containing 2
LSM4 homolog, U6 small nuclear RNA and mRNA degradation associated
Coiled-coil domain containing 191

## Sheet: GSK-126 specific proteins
Filamin B
Actin, alpha skeletal muscle
Actin, beta like 2
Spectrin alpha, non-erythrocytic 1
Dedicator of cytokinesis 9
IQ motif containing GTPase activating protein 1
Tubulin beta chain
Caldesmon 1
Extended synaptotagmin 1
Tubulin alpha chain
ATP synthase subunit beta (Fragment)
Myosin IB
Hypoxia up-regulated 1
ADP-ribosylation factor 3
ADP-ribosylation factor 5
Coatomer subunit beta
Reticulon
Protein transport protein Sec23B
Integrin beta
Vasodilator stimulated phosphoprotein
Keratin, type II cytoskeletal 8
Polypyrimidine tract-binding protein 3
Keratin 14
Coatomer subunit delta
RAB6B, member RAS oncogene family
Ras-related protein Rab-6A
Elongation factor 1-gamma (Fragment)
Coatomer subunit gamma
60S ribosomal protein L12 (Fragment)
Caveolae associated protein 1
RAB3D, member RAS oncogene family
Ribosomal protein L7a
Ubiquitin-60S ribosomal protein L40
Keratin 2A
Plasminogen activator inhibitor 1
Paraspeckle component 1
Galectin
NADPH--cytochrome P450 reductase
ADP ribosylation factor like GTPase 8A
Acetyl-CoA carboxylase 1
GCN1, eIF2 alpha kinase activator homolog
Synaptobrevin homolog YKT6
Hydroxysteroid 17-beta dehydrogenase 12
Coatomer protein complex subunit zeta 1
Nucleolin
Uncharacterized protein (Fragment)
6-phosphofructokinase
Farnesyl-diphosphate farnesyltransferase 1
SEC31 homolog A, COPII coat complex component
GPI transamidase component PIG-S
Isocitrate dehydrogenase [NAD] subunit, mitochondrial
Heterogeneous nuclear ribonucleoprotein A2/B1
Pyruvate carboxylase
A-kinase anchor protein 2
Catenin alpha 1
Vacuolar protein sorting 13 homolog C
Pyrroline-5-carboxylate reductase
Lectin, mannose binding 1
Cullin-associated and neddylation-dissociated 1
Ribosomal protein L19
Hydroxysteroid dehydrogenase-like protein 2
Phosphatidylinositol 4-kinase alpha
PX domain containing serine/threonine kinase like
Calpain small subunit 1
Signal recognition particle 54 kDa protein
Smoothelin
Nuclear pore complex protein Nup93
Exocyst complex component 6B
Gamma-glutamyl hydrolase
Solute carrier family 35 (CMP-sialic acid transporter), member A1
Acidic calponin 3 (Fragment)
Vesicle-fusing ATPase
Dystonin
Golgin A4
Prolyl 4-hydroxylase subunit alpha-1 precursor
Sad1 and UNC84 domain containing 2
Vinculin
26S protease regulatory subunit 7
Formin-like 3
Calpain-2 catalytic subunit
Basic leucine zipper and W2 domain-containing protein 1
GBI1
GNAS complex locus
Programmed cell death 6
Golgin A1
Synemin
Importin subunit alpha
RNA binding motif protein 15
Inter-alpha-trypsin inhibitor heavy chain H3 precursor
Cation-independent mannose-6-phosphate receptor precursor
Phosphoinositide phospholipase C
Target of myb1 membrane trafficking protein
Rho guanine nucleotide exchange factor 2
Cytochrome b reductase 1
FMR1 autosomal homolog 1
Nucleoporin 205
Carboxypeptidase
Thioredoxin
Dynamin 1 like
Protein Niban
Actin-related protein 2
ArfGAP with SH3 domain, ankyrin repeat and PH domain 3
Antithrombin III
Vacuolar protein sorting-associated protein 4A
Protein tweety homolog
Catalase
Structural maintenance of chromosomes protein
DExH-box helicase 9
Glutamine--fructose-6-phosphate aminotransferase
Aspartate aminotransferase
Proline rich coiled-coil 1
Heterogeneous nuclear ribonucleoprotein M
Proteasome 26S subunit, non-ATPase 6
Ras GTPase-activating protein-binding protein 1
Transcription elongation regulator 1
CMYA4
Desmoplakin
Arp2/3 complex 34 kDa subunit
Armadillo repeat-containing protein 10
Capping actin protein, gelsolin like
LPS responsive beige-like anchor protein
DEAD-box helicase 6
Leukocyte surface antigen CD47
Vacuolar protein sorting 26-like protein B
Tetraspanin
Integrin, alpha 5 (Fibronectin receptor, alpha polypeptide)
L-lactate dehydrogenase
Tyrosine-protein phosphatase
Pre-mRNA processing factor 4B
U2 snRNP auxiliary factor large subunit
NADH dehydrogenase
60S ribosomal protein L11
U1 small nuclear ribonucleoprotein A
CCR4-NOT transcription complex subunit 9
Metastasis associated 1 family member 2
ELAV-like protein
T-complex protein 1 subunit gamma
Alkylglycerone-phosphate synthase
Neutral alpha-glucosidase AB
Cytoskeleton associated protein 5
Interleukin-6 receptor subunit alpha
SWI/SNF related, matrix associated, actin dependent regulator of chromatin, subfamily a, member 5
GATA zinc finger domain containing 2B
Proteasome 26S subunit, non-ATPase 12
Tripartite motif containing 68
Nestin
SPT16 homolog, facilitates chromatin remodeling subunit
Aspartyl-tRNA synthetase
Eukaryotic translation initiation factor 3 subunit I
Trafficking protein particle complex subunit
Olfactory receptor (Fragment)
SR-related CTD associated factor 4
Methyltransferase like 3
VPS53, GARP complex subunit
Protein unc-45 homolog A
Inter-alpha-trypsin inhibitor heavy chain H4
OPA1, mitochondrial dynamin like GTPase
Transforming growth factor beta 1 induced transcript 1
Cysteine and glycine rich protein 2
Fas associated factor family member 2
Receptor expression-enhancing protein
Gamma-tubulin complex component
CDGSH iron sulfur domain 2
Polyadenylate-binding protein
Death associated protein kinase 3
Disco interacting protein 2 homolog B
Syntaxin 7
Cardiomyopathy associated 1
60S ribosomal protein L7-like 1
Sacsin molecular chaperone
Cytoplasmic linker associated protein 2
Glutathione S-transferase omega-1
Septin 11
Calcium binding protein 39
FRY-like
N-alpha-acetyltransferase 50
Engulfment and cell motility 2
CD2 cytoplasmic tail binding protein 2
Proto-oncogene vav
Seipin isoform 1
Leucine rich repeat containing 9
Myosin IXB
Valyl-tRNA synthetase 2
G1 to S phase transition 2
ER lumen protein-retaining receptor
Acyl-CoA dehydrogenase short/branched chain
Proteasome 26S subunit, non-ATPase 13
Zinc finger FYVE-type containing 1
Nuclear factor NF-kappa-B p105 subunit
Janus kinase and microtubule interacting protein 2
Matrix metalloproteinase
Transmembrane emp24 domain-containing protein 7 precursor
Leucyl/cystinyl aminopeptidase
Chromosome 3 open reading frame 20
Chaperonin containing TCP1 subunit 8
Four and a half LIM domains 2
Envoplakin
Transmembrane protein 106B
ERGIC and golgi 3
Mov10 RISC complex RNA helicase
Methylsterol monooxygenase 1
Probable ATP-dependent RNA helicase DDX46
Secretogranin III
Succinate--CoA ligase [GDP-forming] subunit beta, mitochondrial
TTK protein kinase
KN motif and ankyrin repeat domains 2
Glutamate ionotropic receptor NMDA type subunit 2C
Ubiquitin specific peptidase 10
Checkpoint with forkhead and ring finger domains
Glutathione peroxidase
Mitochondrial carnitine palmitoyltransferase II
Protein tyrosine phosphatase, receptor type N2
ATP synthase protein 8
Activator of HSP90 ATPase activity 1
26S proteasome regulatory subunit 8
Exportin 1
Zyg-11 family member A, cell cycle regulator
TruB pseudouridine synthase family member 1
Membrane glycoprotein (Fragment)
Oxidative-stress responsive 1
Ryanodine receptor
Mitochondrial pyruvate carrier
ST18, C2H2C-type zinc finger
CFL2b variant 1
Ryanodine receptor 2
Cartilage oligomeric matrix protein

## Sheet: GSK-J4 specific proteins
Myosin IC
Abnormal spindle microtubule assembly
ATP synthase subunit beta
Radixin
Elongation factor 1-gamma
Collagen type I alpha 1 chain
Heterogeneous nuclear ribonucleoprotein U
Sodium/potassium-transporting ATPase subunit alpha
Sorbin and SH3 domain-containing protein 2
Phosphatidylinositol 5-phosphate 4-kinase type-2 alpha
Fibrillarin
Casein kinase 2 alpha 2
ATP-binding cassette sub-family F member 1
ADP-ribosylation factor 1
Poly(U) binding splicing factor 60
DEAD (Asp-Glu-Ala-Asp) box helicase 5
UPF0568 protein C14orf166 homolog
Heterogeneous nuclear ribonucleoproteins C1/C2 isoform 2
Protein disulfide-isomerase
Poly [ADP-ribose] polymerase
DAZ-associated protein 1 isoform 1
EH domain containing 1
Eukaryotic initiation factor 4A-I
Atlastin GTPase 3
Hexokinase domain containing 1
Unconventional myosin-VI
Sarcolemma associated protein
17beta-estradiol dehydrogenase
Heme oxygenase
Nuclear mitotic apparatus protein 1
Sodium/potassium-transporting ATPase subunit beta-1
LIM and senescent cell antigen-like-containing domain protein
Cytoplasmic dynein 1 light intermediate chain 2
Splicing factor 3b subunit 3
Calcium/calmodulin-dependent protein kinase type II subunit delta
Connective tissue growth factor
Poly(A) binding protein cytoplasmic 1
IQ motif containing GTPase activating protein 2
Enhancer of rudimentary homolog (Fragment)
Wiskott-Aldrich syndrome protein family member 2
Ras-related protein Rab-32
Serine/threonine kinase 10
Coiled-coil domain containing 88A
Nuclear receptor binding factor 2
Tensin 2
CCHC-type zinc finger nucleic acid binding protein
Microtubule associated monooxygenase, calponin and LIM domain containing 1
PDZ and LIM domain protein 2
Tetratricopeptide repeat domain 8
Pyruvate dehydrogenase E1 component subunit alpha, somatic form, mitochondrial (Fragment)
40S ribosomal protein S15
DExH-box helicase 30
60 kDa heat shock protein, mitochondrial
DEAD-box helicase 21
Small nuclear ribonucleoprotein polypeptide A'
DnaJ homolog subfamily A member 1
Adenomatous polyposis coli protein 2
Fragile X mental retardation 1
Castor zinc finger 1
Transmembrane 9 superfamily member
Innate immunity activator
Solute carrier family 27 member 4
Proteolipid protein 2
Queuine tRNA-ribosyltransferase catalytic subunit 1
Malignant T-cell-amplified sequence
Remodeling and spacing factor 1
TRAF2 and NCK interacting kinase
Nicastrin
DNA damage-inducible transcript 3 protein
Transcription elongation factor A protein 1
Retinoblastoma-associated protein
Enoyl-CoA delta isomerase 2, mitochondrial
Pleckstrin homology and RhoGEF domain containing G1
Basic leucine zipper and W2 domain-containing protein 2
TRA2B
Protein dpy-30 homolog
Regulator of G protein signaling 9
ATP synthase subunit epsilon, mitochondrial
ADP ribosylation factor like GTPase 1
Erythroid transcription factor
YEATS domain containing 2
Replication protein A subunit
Sorbin and SH3 domain containing 3
Microtubule-associated protein 1 light chain 3 alpha
SEC24 family member C
MAP7 domain containing 1

## Sheet: Blank &GSK126 common
Desmin
Keratin 79
VAMP associated protein A
Kinectin
Microtubule-associated protein
Transgelin
Saposin-B-Val
LRR binding FLII interacting protein 2
Nuclear transcription factor Y, alpha tv1
Eukaryotic translation initiation factor 4 gamma 1
Torsin A interacting protein 1
Peroxisomal biogenesis factor 14
Allograft inflammatory factor 1 like
Proteasome 26S subunit, ATPase 6
Lipase maturation factor
Neural cell adhesion molecule 1
PDZ and LIM domain 7
26S proteasome non-ATPase regulatory subunit 2
N-acylsphingosine amidohydrolase 1
Coiled-coil domain-containing protein 167
Dynactin subunit 1
G3BP stress granule assembly factor 2
Transitional endoplasmic reticulum ATPase
Peptidylprolyl isomerase
Adhesion G-protein coupled receptor G1 precursor
RNA-binding protein 14
Beta-1,4-galactosyltransferase 1
Coiled-coil domain containing 22
Calponin
Calcyclin binding protein
Electron transfer flavoprotein-ubiquinone oxidoreductase, mitochondrial
Dymeclin
Peroxiredoxin-6
Dehydrogenase E1 and transketolase domain containing 1
Protein transport protein Sec24A
All-trans-retinol 13,14-reductase

## Sheet: BL&GSKJ4 common
Tropomyosin alpha-1 chain
Gelsolin
Ribosomal protein S5
High density lipoprotein binding protein
Glyceraldehyde-3-phosphate dehydrogenase
Signal recognition particle subunit SRP72
60S ribosomal protein L31
Actin binding LIM protein 1
Serine and arginine repetitive matrix 1
Oxysterol-binding protein
40S ribosomal protein S29
Chromatin target of PRMT1 protein
Serine/threonine-protein phosphatase
LIM domain 7
Calreticulin
Clathrin light chain
H/ACA ribonucleoprotein complex subunit 4

## Sheet: GSK126&J4 common
Acetyltransferase component of pyruvate dehydrogenase complex
ADP/ATP translocase 3
AP-3 complex subunit beta
Annexin
Threonyl-tRNA synthetase
PDZ and LIM domain 5
F-actin-capping protein subunit beta
Alpha2 chain of type I collagen
DEAD-box helicase 17
G protein subunit beta 2
Elongation factor 1-beta
Phosphatidylinositol-binding clathrin assembly protein
Polypeptide N-acetylgalactosaminyltransferase
Collagen alpha-2(V) chain precursor
Myosin VA (Heavy chain 12, myoxin)
Dihydrolipoamide acetyltransferase component of pyruvate dehydrogenase complex
Sodium/potassium-transporting ATPase subunit beta
Heterogeneous nuclear ribonucleoprotein R tv2
Spliceosome RNA helicase DDX39B
Leiomodin 1
Splicing factor 3a subunit 1
Transcription factor A, mitochondrial
Calcium-transporting ATPase
Small nuclear ribonucleoprotein E
Filamin A interacting protein 1 like
Pyruvate dehydrogenase E1 component subunit beta, mitochondrial
Spectrin beta, non-erythrocytic 5
Catenin beta-1
Erythrocyte membrane protein band 4.1 like 2
Guanine nucleotide-binding protein subunit gamma

## Sheet: All common
Histone H2A
Glia-derived nexin precursor
Uncharacterized protein
Eukaryotic translation elongation factor 1 delta
RNA binding motif protein 39
Sorting nexin
Leucine-rich repeat flightless-interacting protein 1
Dynein light chain roadblock
MYB binding protein 1a
Cofilin-1
Myosin phosphatase Rho interacting protein
