# Supplementary material for: MIR143 Inhibits Steroidogenesis and Induces Apoptosis Repressed by H3K27me3 in Granulosa Cells
Source: Front Cell Dev Biol. 2020 Oct 19;8:565261. doi: 10.3389/fcell.2020.565261 (PMC7604341; doi:10.3389/fcell.2020.565261)
Supplement: Supplementary file 4 [file Table_4.XLSX]

## Sheet: Predicted TFs in MIR143 peak
ZNF384	hTFtarget	MIR143	85	109	+	31.1667	2.55e-11	6.95e-08	AGAAAAAAAAAAAAAAAAGACAAAG
ZNF384	hTFtarget	MIR143	87	111	+	30.3194	5.98e-11	8.14e-08	AAAAAAAAAAAAAAAAGACAAAGAA
ZNF384	hTFtarget	MIR143	87	108	-	28.9722	8.88e-11	2.43e-07	TTTGTCTTTTTTTTTTTTTTTT
ZNF384	hTFtarget	MIR143	88	112	+	29.4306	1.35e-10	1.22e-07	AAAAAAAAAAAAAAAGACAAAGAAA
ZNF384	hTFtarget	MIR143	89	113	+	28.0417	4.23e-10	2.88e-07	AAAAAAAAAAAAAAGACAAAGAAAA
ZNF384	hTFtarget	MIR143	89	110	-	27.3194	5.06e-10	6.4e-07	TCTTTGTCTTTTTTTTTTTTTT
ZNF384	hTFtarget	MIR143	88	109	-	26.9722	7.04e-10	6.4e-07	CTTTGTCTTTTTTTTTTTTTTT
IRF5	hTFtarget	MIR143	87	102	+	27.1169	1.04e-09	2.61e-06	AAAAAAAAAAAAAAAA
POLR3A	hTFtarget	MIR143	87	102	+	19.5769	1.04e-09	2.88e-06	AAAAAAAAAAAAAAAA
BTAF1	hTFtarget	MIR143	87	102	+	23.1282	1.04e-09	2.88e-06	AAAAAAAAAAAAAAAA
ZNF384	hTFtarget	MIR143	85	106	-	26.0833	1.52e-09	1.03e-06	TGTCTTTTTTTTTTTTTTTTCT
IRF5	hTFtarget	MIR143	88	103	+	25.2987	1.9e-09	2.61e-06	AAAAAAAAAAAAAAAG
ZNF384	hTFtarget	MIR143	84	108	+	25.4306	2.69e-09	1.46e-06	TAGAAAAAAAAAAAAAAAAGACAAA
BTAF1	hTFtarget	MIR143	88	103	+	21.9231	2.75e-09	3.32e-06	AAAAAAAAAAAAAAAG
ZNF384	hTFtarget	MIR143	90	114	+	25.1528	3.21e-09	1.46e-06	AAAAAAAAAAAAAGACAAAGAAAAG
ZNF384	hTFtarget	MIR143	91	112	-	25.1111	3.3e-09	1.8e-06	TTTCTTTGTCTTTTTTTTTTTT
BTAF1	hTFtarget	MIR143	85	100	+	21.7308	3.61e-09	3.32e-06	AGAAAAAAAAAAAAAA
ZNF384	hTFtarget	MIR143	90	111	-	24.6944	4.54e-09	2.06e-06	TTCTTTGTCTTTTTTTTTTTTT
IRF5	hTFtarget	MIR143	89	104	+	24.5714	6.55e-09	6.01e-06	AAAAAAAAAAAAAAGA
ZNF384	hTFtarget	MIR143	86	107	-	24.0278	7.38e-09	2.73e-06	TTGTCTTTTTTTTTTTTTTTTC
ZNF384	hTFtarget	MIR143	86	110	+	23.7917	7.38e-09	2.87e-06	GAAAAAAAAAAAAAAAAGACAAAGA
REST	hTFtarget	MIR143	610	634	-	22.7532	7.86e-09	7.32e-06	CGCCGCGCTGCGCCAGGGCCGGCGG
ZNF384	hTFtarget	MIR143	84	105	-	23.9167	8e-09	2.73e-06	GTCTTTTTTTTTTTTTTTTCTA
MAZ	database	MIR143	314	330	+	21.8876	9.63e-09	1.7e-05	AGGGTGGGGAGGGAAGG
MAZ	database	MIR143	314	330	+	21.8469	9.78e-09	1.72e-05	AGGGTGGGGAGGGAAGG
BTAF1	hTFtarget	MIR143	86	101	+	21.0897	1.06e-08	7.34e-06	GAAAAAAAAAAAAAAA
ZNF384	hTFtarget	MIR143	91	115	+	23.0833	1.11e-08	3.78e-06	AAAAAAAAAAAAGACAAAGAAAAGC
CDK7	hTFtarget	MIR143	600	620	+	22.0649	1.42e-08	1.48e-05	GCGGACCCCGCCGCCGGCCCT
BTAF1	hTFtarget	MIR143	89	104	+	20.8846	1.43e-08	7.87e-06	AAAAAAAAAAAAAAGA
GTF2I	hTFtarget	MIR143	1349	1364	-	21.3117	1.48e-08	4.08e-05	TGTGACCTTGGGCGAG
POLR3A	hTFtarget	MIR143	91	106	+	18.5256	1.66e-08	2.29e-05	AAAAAAAAAAAAGACA
EP300	hTFtarget	MIR143	605	629	+	22.4737	1.69e-08	1.52e-05	CCCCGCCGCCGGCCCTGGCGCAGCG
BRD4	hTFtarget	MIR143	92	116	+	21.039	2.07e-08	4.55e-05	AAAAAAAAAAAGACAAAGAAAAGCA
BRD4	hTFtarget	MIR143	607	631	+	22.0263	2.35e-08	2.1e-05	CCGCCGCCGGCCCTGGCGCAGCGCG
MYB	hTFtarget	MIR143	612	636	+	21.9342	2.41e-08	2.41e-05	GCCGGCCCTGGCGCAGCGCGGCGCC
ZNF384	hTFtarget	MIR143	93	114	-	21.9306	2.98e-08	9.04e-06	CTTTTCTTTGTCTTTTTTTTTT
IRF5	hTFtarget	MIR143	85	100	+	22.1299	3.49e-08	2.27e-05	AGAAAAAAAAAAAAAA
IRF5	hTFtarget	MIR143	90	105	+	21.7143	4.13e-08	2.27e-05	AAAAAAAAAAAAAGAC
NOTCH1	hTFtarget	MIR143	605	625	-	21.2237	4.29e-08	5.39e-05	GCGCCAGGGCCGGCGGCGGGG
BTAF1	hTFtarget	MIR143	90	105	+	19.7051	5.08e-08	2.34e-05	AAAAAAAAAAAAAGAC
RCOR1	hTFtarget	MIR143	1350	1368	+	20.2949	5.64e-08	0.000133	TCGCCCAAGGTCACACGTT
EP300	hTFtarget	MIR143	599	623	+	20.6974	6.15e-08	2.75e-05	GGCGGACCCCGCCGCCGGCCCTGGC
IRF3	hTFtarget	MIR143	95	119	+	20.7308	6.64e-08	0.000137	AAAAAAAAGACAAAGAAAAGCAAAG
ESRRA	hTFtarget	MIR143	1352	1363	+	18.2121	7.58e-08	0.000187	GCCCAAGGTCAC
IRF5	hTFtarget	MIR143	92	107	+	20.9481	7.7e-08	3.53e-05	AAAAAAAAAAAGACAA
MYC	hTFtarget	MIR143	607	628	-	20.3158	7.87e-08	0.000111	GCTGCGCCAGGGCCGGCGGCGG
GTF2I	hTFtarget	MIR143	1316	1337	-	19.2632	8.28e-08	0.000209	GGTTTCTGATCTGGAAAAGGGG
CDK8	hTFtarget	MIR143	606	630	+	19.8442	8.33e-08	9.71e-05	CCCGCCGCCGGCCCTGGCGCAGCGC
ESRRA	hTFtarget	MIR143	1353	1364	+	18.8	1.02e-07	0.000246	CCCAAGGTCACA
ESRRA	hTFtarget	MIR143	1353	1364	+	18.6447	1.02e-07	0.000283	CCCAAGGTCACA
IRF3	hTFtarget	MIR143	85	109	+	20.0513	1.11e-07	0.000137	AGAAAAAAAAAAAAAAAAGACAAAG
POLR3A	hTFtarget	MIR143	85	100	+	17.4487	1.11e-07	0.000102	AGAAAAAAAAAAAAAA
MAZ	database	MIR143	318	331	+	18.7303	1.12e-07	0.00027	TGGGGAGGGAAGGG
SRF	hTFtarget	MIR143	928	949	-	19.8816	1.12e-07	0.000117	GGTGCTGGCCCCTGGCCGCCGC
IRF5	hTFtarget	MIR143	86	101	+	20.1169	1.22e-07	4.81e-05	GAAAAAAAAAAAAAAA
BTAF1	hTFtarget	MIR143	84	99	+	18.8718	1.23e-07	4.83e-05	TAGAAAAAAAAAAAAA
BRD4	hTFtarget	MIR143	88	112	+	19.3766	1.25e-07	0.000137	AAAAAAAAAAAAAAAGACAAAGAAA
AR	hTFtarget	MIR143	779	794	-	17.3182	1.25e-07	0.000332	GGAACGCCCTGTCCTT
SUMO2	hTFtarget	MIR143	779	794	-	18.6714	1.28e-07	0.000354	GGAACGCCCTGTCCTT
RCOR1	hTFtarget	MIR143	1316	1337	-	18.5132	1.3e-07	0.000345	GGTTTCTGATCTGGAAAAGGGG
IRF5	hTFtarget	MIR143	91	106	+	19.8312	1.41e-07	4.84e-05	AAAAAAAAAAAAGACA
ZNF384	hTFtarget	MIR143	92	113	-	19.2083	1.43e-07	3.9e-05	TTTTCTTTGTCTTTTTTTTTTT
EP300	hTFtarget	MIR143	608	632	-	19.5455	1.44e-07	0.000138	CCGCGCTGCGCCAGGGCCGGCGGCG
AR	hTFtarget	MIR143	779	794	+	17.0152	1.5e-07	0.000405	AAGGACAGGGCGTTCC
UBTF	hTFtarget	MIR143	516	531	+	19.4211	1.55e-07	0.00028	ACGCCAGGCCGAGGAC
MYC	hTFtarget	MIR143	837	855	-	12.6447	1.64e-07	0.000303	GAGAGAGTGGCAGAGGCAG
IRF3	hTFtarget	MIR143	90	114	+	19.3974	1.78e-07	0.000147	AAAAAAAAAAAAAGACAAAGAAAAG
ZNF92	hTFtarget	MIR143	610	634	+	18.6842	1.78e-07	0.000235	CCGCCGGCCCTGGCGCAGCGCGGCG
ZNF92	hTFtarget	MIR143	89	113	-	18.9444	1.95e-07	0.000332	TTTTCTTTGTCTTTTTTTTTTTTTT
BRD4	hTFtarget	MIR143	605	626	-	19.0649	1.99e-07	0.000172	TGCGCCAGGGCCGGCGGCGGGG
ESRRA	database	MIR143	1354	1364	+	18.1571	2.05e-07	0.000483	CCAAGGTCACA
RCOR1	hTFtarget	MIR143	1316	1337	-	17.8026	2.05e-07	0.00055	GGTTTCTGATCTGGAAAAGGGG
POLR2A	hTFtarget	MIR143	927	942	+	19	2.07e-07	0.000266	GGCGGCGGCCAGGGGC
KDM5B	hTFtarget	MIR143	87	111	+	19.0385	2.34e-07	0.000414	AAAAAAAAAAAAAAAAGACAAAGAA
ZNF92	hTFtarget	MIR143	90	114	-	18.6389	2.42e-07	0.000332	CTTTTCTTTGTCTTTTTTTTTTTTT
GTF3C2	hTFtarget	MIR143	78	102	+	17.6104	2.46e-07	0.000676	GGCCCTTAGAAAAAAAAAAAAAAAA
TRIM24	hTFtarget	MIR143	87	108	+	17.7436	2.47e-07	0.000458	AAAAAAAAAAAAAAAAGACAAA
ZNF384	hTFtarget	MIR143	94	118	+	16.7222	2.47e-07	6.84e-05	AAAAAAAAAGACAAAGAAAAGCAAA
TAF1	hTFtarget	MIR143	607	628	+	18.7237	2.48e-07	0.00052	CCGCCGCCGGCCCTGGCGCAGC
SP2	hTFtarget	MIR143	87	102	-	16.7778	2.5e-07	0.000533	TTTTTTTTTTTTTTTT
ZNF384	hTFtarget	MIR143	92	116	+	16.6806	2.52e-07	6.84e-05	AAAAAAAAAAAGACAAAGAAAAGCA
SMAD1	hTFtarget	MIR143	608	619	+	19.1842	2.56e-07	0.000351	CGCCGCCGGCCC
CREB1	hTFtarget	MIR143	780	795	+	17.5429	2.58e-07	0.000642	AGGACAGGGCGTTCCC
KLF4	hTFtarget	MIR143	67	81	+	17.1364	2.61e-07	0.000599	GCCATGGGTGTGGCC
BRD4	hTFtarget	MIR143	601	625	+	18.5658	2.66e-07	0.000118	CGGACCCCGCCGCCGGCCCTGGCGC
PXR:CAR:LXR:FXR	database	MIR143	1308	1319	-	14.0333	2.73e-07	0.000752	GGGGTCAGTAAC
RUNX2	hTFtarget	MIR143	8	19	+	14.9848	2.73e-07	0.000625	TGGCTGTGGTGT
AR	hTFtarget	MIR143	780	795	-	17.6857	2.79e-07	0.000762	GGGAACGCCCTGTCCT
GTF3C2	hTFtarget	MIR143	836	851	+	18.6386	2.91e-07	0.0007	CCTGCCTCTGCCACTC
MYH11	hTFtarget	MIR143	3	18	+	18.6579	2.92e-07	0.00074	GGCTGTGGCTGTGGTG
BRD4	hTFtarget	MIR143	628	649	-	18.4026	3.19e-07	0.000172	GGCTGGGGGACAGGGCGCCGCG
FOXA2	hTFtarget	MIR143	613	637	-	18.2237	3.29e-07	0.000402	GGGCGCCGCGCTGCGCCAGGGCCGG
POLR2A	hTFtarget	MIR143	605	620	+	18.3816	3.31e-07	0.000675	CCCCGCCGCCGGCCCT
TRIM24	hTFtarget	MIR143	88	109	+	17.4359	3.33e-07	0.000458	AAAAAAAAAAAAAAAGACAAAG
NOTCH1	hTFtarget	MIR143	790	801	-	15.8485	3.37e-07	0.000885	GCGCGTGGGAAC
KDM5B	hTFtarget	MIR143	89	113	+	18.4615	3.47e-07	0.000414	AAAAAAAAAAAAAAGACAAAGAAAA
IRF5	hTFtarget	MIR143	93	108	+	18.013	3.48e-07	0.000106	AAAAAAAAAAGACAAA
KLF5	hTFtarget	MIR143	71	82	-	16.6364	3.53e-07	0.000833	GGGCCACACCCA
NR3C1	hTFtarget	MIR143	780	795	+	17.303	3.72e-07	0.000947	AGGACAGGGCGTTCCC
SP2	hTFtarget	MIR143	97	112	-	16.5	3.86e-07	0.000533	TTTCTTTGTCTTTTTT
CHD1	hTFtarget	MIR143	927	942	+	17.9868	4.06e-07	0.000563	GGCGGCGGCCAGGGGC
FOXG1	hTFtarget	MIR143	605	629	+	17.9091	4.1e-07	0.000357	CCCCGCCGCCGGCCCTGGCGCAGCG
BHLHE40	hTFtarget	MIR143	604	618	+	18.1974	4.23e-07	0.00075	ACCCCGCCGCCGGCC
SPI1	hTFtarget	MIR143	310	334	-	17.9857	4.33e-07	0.000845	ACCCCCTTCCCTCCCCACCCTGGGC
IKZF1	hTFtarget	MIR143	767	782	-	15.5606	4.39e-07	0.000757	CCTTCCCGGTGCCCCG
FOXP1	database	MIR143	92	111	-	8.09524	4.44e-07	0.00122	TTCTTTGTCTTTTTTTTTTT
FOS	hTFtarget	MIR143	1132	1153	-	18.25	4.46e-07	0.00112	GCGCCAGACTCGAAGCCCAGGG
AR	hTFtarget	MIR143	779	794	-	17.0758	4.54e-07	0.00125	GGAACGCCCTGTCCTT
FOXA1	hTFtarget	MIR143	780	794	-	17.2727	4.57e-07	0.00126	GGAACGCCCTGTCCT
STAT1	hTFtarget	MIR143	475	490	-	15.8974	4.82e-07	0.00128	CCTTGCTTTCCCTTCC
IRF3	hTFtarget	MIR143	84	108	+	17.859	5e-07	0.00031	TAGAAAAAAAAAAAAAAAAGACAAA
POLR2A	hTFtarget	MIR143	925	940	+	17.8947	5.07e-07	0.000674	TCGGCGGCGGCCAGGG
PHF8	hTFtarget	MIR143	925	940	-	17.3377	5.61e-07	0.000505	CCCTGGCCGCCGCCGA
HDAC2	hTFtarget	MIR143	222	246	+	17.2857	5.66e-07	0.000339	GGGGGGCACGAGCTGGGAAAGGCGG
REST	hTFtarget	MIR143	592	616	-	17.5455	5.7e-07	0.000134	CCGGCGGCGGGGTCCGCCTGGCAGG
REST	hTFtarget	MIR143	607	631	-	17.5455	5.7e-07	0.000134	CGCGCTGCGCCAGGGCCGGCGGCGG
REST	hTFtarget	MIR143	601	625	+	17.5325	5.76e-07	0.000134	CGGACCCCGCCGCCGGCCCTGGCGC
MYB	hTFtarget	MIR143	607	631	+	17.1316	5.86e-07	0.000288	CCGCCGCCGGCCCTGGCGCAGCGCG
SP2	hTFtarget	MIR143	90	111	-	16.4744	5.9e-07	0.00162	TTCTTTGTCTTTTTTTTTTTTT
BRD4	hTFtarget	MIR143	90	111	+	17.2308	5.95e-07	0.00111	AAAAAAAAAAAAAGACAAAGAA
CDK8	hTFtarget	MIR143	1082	1106	+	17.4156	5.96e-07	0.000347	GCTGCACCCATCCCCACCCGTGACA
SP2	hTFtarget	MIR143	596	619	+	17.4605	6.12e-07	0.000677	CCAGGCGGACCCCGCCGCCGGCCC
ZNF202	database	MIR143	220	229	+	10.1327	6.13e-07	0.00149	AAGGGGGGCA
CREBBP	hTFtarget	MIR143	841	855	-	15.6418	6.2e-07	0.00108	GAGAGAGTGGCAGAG
IKZF1	hTFtarget	MIR143	315	330	-	15.3182	6.27e-07	0.000757	CCTTCCCTCCCCACCC
ZNF384	hTFtarget	MIR143	96	117	-	16.2083	6.34e-07	0.000157	TTGCTTTTCTTTGTCTTTTTTT
MAZ	database	MIR143	313	326	+	17.1798	6.35e-07	0.000762	CAGGGTGGGGAGGG
ZNF143	hTFtarget	MIR143	1044	1064	-	15.6364	6.35e-07	0.00145	GGCTCTCCGGGACTCGGGGTT
IRF1	hTFtarget	MIR143	595	619	+	17.1429	6.41e-07	0.000749	GCCAGGCGGACCCCGCCGCCGGCCC
HDAC2	hTFtarget	MIR143	595	619	-	17.0714	6.45e-07	0.000339	GGGCCGGCGGCGGGGTCCGCCTGGC
SRF	hTFtarget	MIR143	610	631	+	17.3421	6.47e-07	0.0003	CCGCCGGCCCTGGCGCAGCGCG
KDM5B	hTFtarget	MIR143	85	109	+	17.4615	6.63e-07	0.000527	AGAAAAAAAAAAAAAAAAGACAAAG
EP300	hTFtarget	MIR143	874	898	+	17.2078	6.71e-07	0.000273	CGGGGCTCCCCTGTGCCCCCCGGGG
BTAF1	hTFtarget	MIR143	92	107	+	17.0385	6.86e-07	0.000208	AAAAAAAAAAAGACAA
POU5F1	hTFtarget	MIR143	628	649	-	17.2237	6.9e-07	0.000353	GGCTGGGGGACAGGGCGCCGCG
ZNF524	database	MIR143	38	51	-	17.4796	6.92e-07	0.00161	GGCTAGGGTTCGAC
SMAD4	hTFtarget	MIR143	605	620	-	17.2817	7.04e-07	0.000754	AGGGCCGGCGGCGGGG
BRD4	hTFtarget	MIR143	610	634	+	16.9737	7.14e-07	0.000212	CCGCCGGCCCTGGCGCAGCGCGGCG
FOXG1	hTFtarget	MIR143	625	649	+	17.1039	7.15e-07	0.000357	CAGCGCGGCGCCCTGTCCCCCAGCC
BTAF1	hTFtarget	MIR143	95	110	+	16.9872	7.17e-07	0.000208	AAAAAAAAGACAAAGA
GATA1	hTFtarget	MIR143	123	134	-	16.7105	7.26e-07	0.00199	CTCCCAGCTGCT
GTF2I	hTFtarget	MIR143	1091	1110	+	15.8684	7.32e-07	0.00193	ATCCCCACCCGTGACATGGG
AR	hTFtarget	MIR143	779	794	+	16.2879	7.37e-07	0.00204	AAGGACAGGGCGTTCC
EP300	hTFtarget	MIR143	873	897	+	16.7632	7.48e-07	0.000223	TCGGGGCTCCCCTGTGCCCCCCGGG
BTAF1	hTFtarget	MIR143	96	111	+	16.9359	7.55e-07	0.000208	AAAAAAAGACAAAGAA
FLI1	hTFtarget	MIR143	314	329	-	16.9079	7.63e-07	0.00167	CTTCCCTCCCCACCCT
BHLHE41	database	MIR143	752	771	+	17.4037	7.75e-07	0.00137	TGGGGGCCAGGTGCTCGGGG
SMARCA4	hTFtarget	MIR143	605	629	+	17.1299	7.78e-07	0.000321	CCCCGCCGCCGGCCCTGGCGCAGCG
BHLHE41	database	MIR143	752	771	+	17.4286	7.78e-07	0.00137	TGGGGGCCAGGTGCTCGGGG
SP2	hTFtarget	MIR143	89	104	-	16.0139	7.8e-07	0.00071	TCTTTTTTTTTTTTTT
NR3C1	hTFtarget	MIR143	780	795	+	16.8788	7.82e-07	0.0021	AGGACAGGGCGTTCCC
POLR2A	hTFtarget	MIR143	926	937	-	17.3158	8.01e-07	0.00162	TGGCCGCCGCCG
IRF1	hTFtarget	MIR143	475	490	+	16.6883	8.06e-07	0.00222	GGAAGGGAAAGCAAGG
EP300	hTFtarget	MIR143	220	244	+	17.1184	8.09e-07	0.00139	AAGGGGGGCACGAGCTGGGAAAGGC
BMI1	hTFtarget	MIR143	605	626	-	16.7662	8.2e-07	0.000872	TGCGCCAGGGCCGGCGGCGGGG
POLR3A	hTFtarget	MIR143	92	107	+	16	8.27e-07	0.000572	AAAAAAAAAAAGACAA
HSF1	hTFtarget	MIR143	605	620	-	17.0921	8.37e-07	0.000954	AGGGCCGGCGGCGGGG
EP300	hTFtarget	MIR143	602	626	+	16.8182	8.53e-07	0.000273	GGACCCCGCCGCCGGCCCTGGCGCA
ZNF384	hTFtarget	MIR143	83	104	-	15.5417	8.58e-07	0.000195	TCTTTTTTTTTTTTTTTTCTAA
SRF	hTFtarget	MIR143	621	642	-	16.8947	8.61e-07	0.0003	GGACAGGGCGCCGCGCTGCGCC
PHF8	hTFtarget	MIR143	565	580	-	16.8442	8.71e-07	0.000505	GGAGGCCCGCGGCGGC
AR	hTFtarget	MIR143	779	794	-	16.4242	8.86e-07	0.00245	GGAACGCCCTGTCCTT
BRD4	hTFtarget	MIR143	96	117	+	16.7821	8.91e-07	0.00111	AAAAAAAGACAAAGAAAAGCAA
SP4	database	MIR143	602	625	-	16.4545	9e-07	0.000823	GCGCCAGGGCCGGCGGCGGGGTCC
JUND	hTFtarget	MIR143	609	630	-	16.9737	9.03e-07	0.000638	GCGCTGCGCCAGGGCCGGCGGC
MYC	hTFtarget	MIR143	603	614	+	17.4737	9.06e-07	0.00171	GACCCCGCCGCC
SP4	database	MIR143	602	625	-	16.4444	9.1e-07	0.000831	GCGCCAGGGCCGGCGGCGGGGTCC
BCL6	hTFtarget	MIR143	1045	1066	-	16.8553	9.17e-07	0.00217	GTGGCTCTCCGGGACTCGGGGT
ZNF384	hTFtarget	MIR143	95	119	+	13.4306	9.17e-07	0.000227	AAAAAAAAGACAAAGAAAAGCAAAG
BRD4	hTFtarget	MIR143	90	114	+	17.0779	9.45e-07	0.000655	AAAAAAAAAAAAAGACAAAGAAAAG
ZBTB17	hTFtarget	MIR143	872	894	-	16.8421	9.65e-07	0.00171	GGGGGGCACAGGGGAGCCCCGAC
ZNF92	hTFtarget	MIR143	554	578	-	16.6842	9.7e-07	0.00064	AGGCCCGCGGCGGCTGACTCCAGCG
TAF1	hTFtarget	MIR143	605	620	-	17	9.76e-07	0.00189	AGGGCCGGCGGCGGGG
ZNF384	hTFtarget	MIR143	827	851	+	16.5301	9.83e-07	0.00134	GCCGAGAGGCCTGCCTCTGCCACTC
SRC	hTFtarget	MIR143	605	626	-	16.8421	9.95e-07	0.000613	TGCGCCAGGGCCGGCGGCGGGG
SMARCA4	hTFtarget	MIR143	87	102	+	16.2778	1e-06	0.00232	AAAAAAAAAAAAAAAA
AR	hTFtarget	MIR143	777	796	-	15.8939	1e-06	0.0027	TGGGAACGCCCTGTCCTTCC
SMARCA4	hTFtarget	MIR143	608	632	-	16.7922	1.01e-06	0.000321	CCGCGCTGCGCCAGGGCCGGCGGCG
AR	hTFtarget	MIR143	781	794	+	16.0758	1.01e-06	0.00272	GGACAGGGCGTTCC
HDAC2	hTFtarget	MIR143	595	616	-	16.6974	1.03e-06	0.000597	CCGGCGGCGGGGTCCGCCTGGC
POU2F1	hTFtarget	MIR143	474	489	-	16.0526	1.03e-06	0.00259	CTTGCTTTCCCTTCCG
SP2	hTFtarget	MIR143	86	101	-	15.8056	1.03e-06	0.00071	TTTTTTTTTTTTTTTC
CBFB	hTFtarget	MIR143	878	902	-	15.4605	1.05e-06	0.0015	TGGACCCCGGGGGGCACAGGGGAGC
ATF4	database	MIR143	1071	1082	+	16.2752	1.06e-06	0.00231	CATGACGCAAGG
NFE2	database	MIR143	807	822	-	16.3119	1.07e-06	0.00264	CCTGGCTCAGCTGACA
MYB	hTFtarget	MIR143	747	771	-	16.1053	1.07e-06	0.000288	CCCCGAGCACCTGGCCCCCACGTAC
NR2F2	hTFtarget	MIR143	880	895	-	16.8553	1.07e-06	0.00178	CGGGGGGCACAGGGGA
FUBP1	database	MIR143	96	107	-	14.8816	1.08e-06	0.00297	TTGTCTTTTTTT
FUBP1	database	MIR143	96	107	-	14.8469	1.08e-06	0.003	TTGTCTTTTTTT
SMAD4	hTFtarget	MIR143	606	617	-	16.9342	1.09e-06	0.00158	GCCGGCGGCGGG
SMARCA4	hTFtarget	MIR143	625	649	+	16.6883	1.09e-06	0.000321	CAGCGCGGCGCCCTGTCCCCCAGCC
SRF	hTFtarget	MIR143	927	942	-	16.7632	1.09e-06	0.00132	GCCCCTGGCCGCCGCC
TBP	hTFtarget	MIR143	599	620	+	16.5422	1.09e-06	0.00161	GGCGGACCCCGCCGCCGGCCCT
AR	hTFtarget	MIR143	779	793	-	16.7121	1.09e-06	0.00291	GAACGCCCTGTCCTT
POLR3A	hTFtarget	MIR143	89	104	+	15.7564	1.11e-06	0.000611	AAAAAAAAAAAAAAGA
POU5F1	hTFtarget	MIR143	929	950	+	16.5658	1.11e-06	0.000353	CGGCGGCCAGGGGCCAGCACCC
KLF1	database	MIR143	313	322	-	16.4082	1.12e-06	0.00222	CCCCACCCTG
REST	hTFtarget	MIR143	604	628	-	16.5584	1.13e-06	0.000211	GCTGCGCCAGGGCCGGCGGCGGGGT
AP4	database	MIR143	900	912	+	14.9592	1.14e-06	0.00254	CCAGCTGTGGACG
AR	hTFtarget	MIR143	780	794	-	15.8939	1.14e-06	0.00316	GGAACGCCCTGTCCT
RBPJ	hTFtarget	MIR143	790	800	-	15.6974	1.15e-06	0.00312	CGCGTGGGAAC
CTCF	hTFtarget	MIR143	881	902	+	16.6	1.15e-06	0.00261	CCCCTGTGCCCCCCGGGGTCCA
POLR2A	hTFtarget	MIR143	563	578	-	16.6316	1.17e-06	0.000776	AGGCCCGCGGCGGCTG
GTF2I	hTFtarget	MIR143	1089	1110	+	13.7895	1.18e-06	0.00149	CCATCCCCACCCGTGACATGGG
BRD4	hTFtarget	MIR143	94	118	+	16.7792	1.19e-06	0.000655	AAAAAAAAAGACAAAGAAAAGCAAA
CHD1	hTFtarget	MIR143	599	614	-	16.6316	1.19e-06	0.000824	GGCGGCGGGGTCCGCC
FOXP4	database	MIR143	90	104	+	14.9406	1.19e-06	0.00327	AAAAAAAAAAAAAGA
PGR	hTFtarget	MIR143	780	795	+	14.8333	1.2e-06	0.0033	AGGACAGGGCGTTCCC
POLR2A	hTFtarget	MIR143	608	629	+	16.1974	1.21e-06	0.00184	CGCCGCCGGCCCTGGCGCAGCG
POLR3A	hTFtarget	MIR143	1132	1151	-	16.9079	1.21e-06	0.00334	GCCAGACTCGAAGCCCAGGG
BRD4	hTFtarget	MIR143	599	620	-	16.3636	1.23e-06	0.00038	AGGGCCGGCGGCGGGGTCCGCC
TCF12	hTFtarget	MIR143	122	131	+	15.3485	1.23e-06	0.00277	CAGCAGCTGG
FLI1	hTFtarget	MIR143	315	330	-	16.3421	1.24e-06	0.00167	CCTTCCCTCCCCACCC
KMT2A	hTFtarget	MIR143	607	628	-	16.5921	1.26e-06	0.001	GCTGCGCCAGGGCCGGCGGCGG
MAZ	hTFtarget	MIR143	318	333	-	16.2208	1.26e-06	0.00344	CCCCCTTCCCTCCCCA
ETV7	hTFtarget	MIR143	1043	1064	-	16.3553	1.27e-06	0.00293	GGCTCTCCGGGACTCGGGGTTG
HDAC2	hTFtarget	MIR143	601	625	-	15.9143	1.28e-06	0.000363	GCGCCAGGGCCGGCGGCGGGGTCCG
MYC	hTFtarget	MIR143	605	620	+	16.2632	1.28e-06	0.00179	CCCCGCCGCCGGCCCT
SRC	hTFtarget	MIR143	617	638	-	16.4474	1.29e-06	0.000613	AGGGCGCCGCGCTGCGCCAGGG
ZNF384	hTFtarget	MIR143	93	117	+	12.4861	1.3e-06	0.000279	AAAAAAAAAAGACAAAGAAAAGCAA
AR	hTFtarget	MIR143	780	794	+	16.5263	1.31e-06	0.00364	AGGACAGGGCGTTCC
TP53	hTFtarget	MIR143	837	855	-	13.0563	1.32e-06	0.0024	GAGAGAGTGGCAGAGGCAG
ZNF384	hTFtarget	MIR143	83	107	+	12.4167	1.33e-06	0.000279	TTAGAAAAAAAAAAAAAAAAGACAA
HDAC2	hTFtarget	MIR143	922	943	+	16.2632	1.34e-06	0.000597	CACTCGGCGGCGGCCAGGGGCC
SP2	hTFtarget	MIR143	602	625	+	16.2368	1.34e-06	0.000724	GGACCCCGCCGCCGGCCCTGGCGC
AR	hTFtarget	MIR143	779	794	-	16.0303	1.34e-06	0.00359	GGAACGCCCTGTCCTT
REPIN1	hTFtarget	MIR143	122	133	-	15.697	1.36e-06	0.00271	TCCCAGCTGCTG
TRIM28	hTFtarget	MIR143	943	958	+	16.4868	1.37e-06	0.00292	CAGCACCCCAGCTGCT
AR	hTFtarget	MIR143	779	794	-	16.0714	1.38e-06	0.00382	GGAACGCCCTGTCCTT
HDAC2	hTFtarget	MIR143	613	637	-	15.7857	1.38e-06	0.000363	GGGCGCCGCGCTGCGCCAGGGCCGG
TP53	hTFtarget	MIR143	840	855	-	15.25	1.4e-06	0.00331	GAGAGAGTGGCAGAGG
MYB	hTFtarget	MIR143	607	631	-	15.6184	1.41e-06	0.000288	CGCGCTGCGCCAGGGCCGGCGGCGG
BRD4	hTFtarget	MIR143	608	629	-	16.1429	1.41e-06	0.00038	CGCTGCGCCAGGGCCGGCGGCG
KLF5	hTFtarget	MIR143	312	327	-	16.3333	1.42e-06	0.00329	TCCCTCCCCACCCTGG
PCGF2	hTFtarget	MIR143	310	331	-	16.0132	1.42e-06	0.00228	CCCTTCCCTCCCCACCCTGGGC
TFAP2D	database	MIR143	564	577	+	17.0816	1.43e-06	0.00199	AGCCGCCGCGGGCC
TFAP2D	database	MIR143	564	577	-	16.9675	1.44e-06	0.00203	GGCCCGCGGCGGCT
PLAG1	database	MIR143	881	894	-	15.9082	1.45e-06	0.00306	GGGGGGCACAGGGG
MYB	hTFtarget	MIR143	606	630	+	15.5789	1.45e-06	0.000288	CCCGCCGCCGGCCCTGGCGCAGCGC
POU5F1	hTFtarget	MIR143	606	627	-	16.1447	1.5e-06	0.000353	CTGCGCCAGGGCCGGCGGCGGG
TAF1	hTFtarget	MIR143	834	857	-	16.2632	1.5e-06	0.00255	AGGAGAGAGTGGCAGAGGCAGGCC
PHF8	hTFtarget	MIR143	607	622	-	16.1948	1.52e-06	0.000587	CCAGGGCCGGCGGCGG
MED1	hTFtarget	MIR143	97	112	-	15.7792	1.53e-06	0.00422	TTTCTTTGTCTTTTTT
SREBF1	hTFtarget	MIR143	1045	1063	-	14.4079	1.53e-06	0.00364	GCTCTCCGGGACTCGGGGT
BRD4	hTFtarget	MIR143	610	634	-	15.6316	1.56e-06	0.000333	CGCCGCGCTGCGCCAGGGCCGGCGG
FOXG1	hTFtarget	MIR143	595	619	+	15.9091	1.57e-06	0.0004	GCCAGGCGGACCCCGCCGCCGGCCC
ESR1	hTFtarget	MIR143	834	855	-	10.3803	1.58e-06	0.00253	GAGAGAGTGGCAGAGGCAGGCC
POU5F1	hTFtarget	MIR143	614	635	-	16.0658	1.58e-06	0.000353	GCGCCGCGCTGCGCCAGGGCCG
EPAS1	database	MIR143	793	805	-	16.0367	1.59e-06	0.00335	GTGGGCGCGTGGG
FOXG1	hTFtarget	MIR143	876	900	+	15.8831	1.6e-06	0.0004	GGGCTCCCCTGTGCCCCCCGGGGTC
RB1	hTFtarget	MIR143	315	330	+	15.9	1.6e-06	0.00261	GGGTGGGGAGGGAAGG
RUNX1	hTFtarget	MIR143	4	19	+	15.1212	1.6e-06	0.00364	GCTGTGGCTGTGGTGT
SP1	hTFtarget	MIR143	316	331	+	16.2714	1.61e-06	0.00353	GGTGGGGAGGGAAGGG
EPAS1	database	MIR143	793	805	+	16.0612	1.63e-06	0.00347	CCCACGCGCCCAC
SP2	hTFtarget	MIR143	838	856	+	15.6623	1.64e-06	0.00378	TGCCTCTGCCACTCTCTCC
ZNF143	hTFtarget	MIR143	1045	1066	+	15.5789	1.64e-06	0.00317	ACCCCGAGTCCCGGAGAGCCAC
AR	hTFtarget	MIR143	779	794	-	15.3939	1.65e-06	0.00456	GGAACGCCCTGTCCTT
SMARCA4	hTFtarget	MIR143	89	104	+	15.7639	1.67e-06	0.00232	AAAAAAAAAAAAAAGA
YY1	hTFtarget	MIR143	607	628	+	14.9079	1.67e-06	0.00249	CCGCCGCCGGCCCTGGCGCAGC
NR3C1	hTFtarget	MIR143	780	794	-	16	1.68e-06	0.00459	GGAACGCCCTGTCCT
ZNF143	hTFtarget	MIR143	80	104	-	14.8462	1.69e-06	0.00464	TCTTTTTTTTTTTTTTTTCTAAGGG
AR	hTFtarget	MIR143	773	793	+	15.5	1.69e-06	0.00461	ACCGGGAAGGACAGGGCGTTC
DNMT1	database	MIR143	605	614	+	9.0102	1.7e-06	0.0024	CCCCGCCGCC
IRF3	hTFtarget	MIR143	86	107	+	16.0282	1.71e-06	0.00467	GAAAAAAAAAAAAAAAAGACAA
CDK8	hTFtarget	MIR143	309	333	-	15.961	1.73e-06	0.000672	CCCCCTTCCCTCCCCACCCTGGGCA
KMT2A	hTFtarget	MIR143	636	657	-	16.1053	1.74e-06	0.001	GCACCTCCGGCTGGGGGACAGG
TCF4	hTFtarget	MIR143	599	620	-	15.8158	1.74e-06	0.000824	AGGGCCGGCGGCGGGGTCCGCC
HIC1	database	MIR143	881	895	+	14.4079	1.75e-06	0.0035	CCCCTGTGCCCCCCG
MYC	hTFtarget	MIR143	837	858	-	16	1.75e-06	0.00166	CAGGAGAGAGTGGCAGAGGCAG
CDK7	hTFtarget	MIR143	607	622	+	16.1842	1.75e-06	0.00119	CCGCCGCCGGCCCTGG
IRF3	hTFtarget	MIR143	87	111	+	15.7564	1.76e-06	0.000816	AAAAAAAAAAAAAAAAGACAAAGAA
JUND	hTFtarget	MIR143	630	651	+	15.9079	1.81e-06	0.000638	CGGCGCCCTGTCCCCCAGCCGG
KLF5	hTFtarget	MIR143	71	82	-	15.8939	1.81e-06	0.00391	GGGCCACACCCA
AP2	database	MIR143	606	618	+	15.2222	1.85e-06	0.00215	CCCGCCGCCGGCC
NR3C1	hTFtarget	MIR143	779	794	+	16.0909	1.85e-06	0.00513	AAGGACAGGGCGTTCC
CDK9	hTFtarget	MIR143	605	626	+	15.2895	1.85e-06	0.00136	CCCCGCCGCCGGCCCTGGCGCA
ESR1	hTFtarget	MIR143	753	776	+	15.8289	1.86e-06	0.00121	GGGGGCCAGGTGCTCGGGGCACCG
AR	hTFtarget	MIR143	779	794	-	15.5152	1.86e-06	0.00515	GGAACGCCCTGTCCTT
ERG	hTFtarget	MIR143	780	795	-	15.6579	1.87e-06	0.00518	GGGAACGCCCTGTCCT
BRD4	hTFtarget	MIR143	630	654	-	15.3026	1.87e-06	0.000333	CCTCCGGCTGGGGGACAGGGCGCCG
ESR1	hTFtarget	MIR143	621	644	-	15.8158	1.88e-06	0.00121	GGGGACAGGGCGCCGCGCTGCGCC
ETS1	hTFtarget	MIR143	1043	1065	-	12.2429	1.9e-06	0.00427	TGGCTCTCCGGGACTCGGGGTTG
AR	hTFtarget	MIR143	779	794	-	15.5455	1.92e-06	0.00533	GGAACGCCCTGTCCTT
ESR1	hTFtarget	MIR143	841	856	-	14.8873	1.93e-06	0.00374	GGAGAGAGTGGCAGAG
BRD4	hTFtarget	MIR143	316	331	-	15.8947	1.93e-06	0.00168	CCCTTCCCTCCCCACC
ZNF143	hTFtarget	MIR143	88	108	+	15.0128	1.94e-06	0.0043	AAAAAAAAAAAAAAAGACAAA
NR3C1	hTFtarget	MIR143	780	793	+	15.5	1.95e-06	0.00541	AGGACAGGGCGTTC
EZH1	hTFtarget	MIR143	607	622	-	15.8816	1.96e-06	0.00247	CCAGGGCCGGCGGCGG
RELA	hTFtarget	MIR143	610	630	+	15.2368	1.96e-06	0.00273	CCGCCGGCCCTGGCGCAGCGC
SP2	hTFtarget	MIR143	599	622	+	15.6184	1.96e-06	0.000724	GGCGGACCCCGCCGCCGGCCCTGG
IRF3	hTFtarget	MIR143	88	112	+	15.5513	1.98e-06	0.000816	AAAAAAAAAAAAAAAGACAAAGAAA
POLR2A	hTFtarget	MIR143	599	614	-	16.0526	1.98e-06	0.00127	GGCGGCGGGGTCCGCC
MYH11	hTFtarget	MIR143	927	942	+	15.8553	1.99e-06	0.00252	GGCGGCGGCCAGGGGC
SP2	hTFtarget	MIR143	91	106	-	15.2639	1.99e-06	0.00102	TGTCTTTTTTTTTTTT
JUND	hTFtarget	MIR143	610	631	+	15.7368	2.01e-06	0.000638	CCGCCGGCCCTGGCGCAGCGCG
POLR2A	hTFtarget	MIR143	604	619	+	15.8684	2.01e-06	0.00346	ACCCCGCCGCCGGCCC
POLR2A	hTFtarget	MIR143	925	940	-	15.7368	2.01e-06	0.0044	CCCTGGCCGCCGCCGA
SMARCA4	hTFtarget	MIR143	599	623	-	15.8701	2.01e-06	0.000377	GCCAGGGCCGGCGGCGGGGTCCGCC
ZNF384	hTFtarget	MIR143	96	120	+	11.1806	2.07e-06	0.000401	AAAAAAAGACAAAGAAAAGCAAAGC
STAG1	hTFtarget	MIR143	920	944	-	15.1515	2.09e-06	0.00431	TGGCCCCTGGCCGCCGCCGAGTGCC
MAZ	hTFtarget	MIR143	315	330	-	16.1364	2.1e-06	0.00444	CCTTCCCTCCCCACCC
SRF	hTFtarget	MIR143	604	625	+	15.4211	2.11e-06	0.000552	ACCCCGCCGCCGGCCCTGGCGC
BRD4	hTFtarget	MIR143	605	620	+	15.75	2.12e-06	0.00168	CCCCGCCGCCGGCCCT
SMARCA4	hTFtarget	MIR143	608	632	+	15.7792	2.14e-06	0.000377	CGCCGCCGGCCCTGGCGCAGCGCGG
AR	hTFtarget	MIR143	779	794	-	15.7143	2.15e-06	0.00588	GGAACGCCCTGTCCTT
CDK7	hTFtarget	MIR143	610	625	+	15.8684	2.16e-06	0.00119	CCGCCGGCCCTGGCGC
ELF5	database	MIR143	56	66	-	13.6517	2.17e-06	0.00603	ATAAGGAAGTT
ELF5	database	MIR143	56	66	-	13.6327	2.17e-06	0.00603	ATAAGGAAGTT
NR3C1	hTFtarget	MIR143	780	795	-	15.6364	2.18e-06	0.00604	GGGAACGCCCTGTCCT
EGR4	database	MIR143	604	614	-	16.5082	2.21e-06	0.00381	GGCGGCGGGGT
SP2	hTFtarget	MIR143	93	108	-	15.1667	2.21e-06	0.00102	TTTGTCTTTTTTTTTT
EGR4	database	MIR143	604	614	-	16.5816	2.21e-06	0.00377	GGCGGCGGGGT
NR3C1	hTFtarget	MIR143	635	643	-	12.1857	2.23e-06	0.00571	GGGACAGGG
NR3C1	hTFtarget	MIR143	780	794	-	15.9697	2.23e-06	0.00617	GGAACGCCCTGTCCT
VEZF1	hTFtarget	MIR143	314	335	-	15.4571	2.25e-06	0.00348	GACCCCCTTCCCTCCCCACCCT
CDK9	hTFtarget	MIR143	602	623	+	14.9079	2.29e-06	0.00136	GGACCCCGCCGCCGGCCCTGGC
ETS1	hTFtarget	MIR143	1043	1064	+	12.7429	2.3e-06	0.00547	CAACCCCGAGTCCCGGAGAGCC
ELL2	hTFtarget	MIR143	617	637	+	15.5	2.3e-06	0.00217	CCCTGGCGCAGCGCGGCGCCC
KDM5B	hTFtarget	MIR143	920	944	-	14.7286	2.31e-06	0.00416	TGGCCCCTGGCCGCCGCCGAGTGCC
THAP11	hTFtarget	MIR143	1043	1064	+	11.6818	2.31e-06	0.00525	CAACCCCGAGTCCCGGAGAGCC
SUMO2	hTFtarget	MIR143	310	334	+	15.5132	2.32e-06	0.00234	GCCCAGGGTGGGGAGGGAAGGGGGT
SIX5	hTFtarget	MIR143	1045	1063	+	14.7763	2.34e-06	0.00448	ACCCCGAGTCCCGGAGAGC
KLF4	hTFtarget	MIR143	69	80	+	15.7286	2.35e-06	0.00489	CATGGGTGTGGC
GTF2I	hTFtarget	MIR143	1320	1338	-	14.8553	2.36e-06	0.00653	GGGTTTCTGATCTGGAAAA
PURA	database	MIR143	315	331	+	15.1683	2.38e-06	0.00584	GGGTGGGGAGGGAAGGG
MAZ	hTFtarget	MIR143	312	333	+	15.1714	2.38e-06	0.00402	CCAGGGTGGGGAGGGAAGGGGG
PURA	database	MIR143	315	331	-	15.1782	2.38e-06	0.00586	CCCTTCCCTCCCCACCC
ESR1	hTFtarget	MIR143	842	856	+	14.8806	2.39e-06	0.00651	TCTGCCACTCTCTCC
RUNX1	hTFtarget	MIR143	4	19	-	14.4242	2.39e-06	0.00558	ACACCACAGCCACAGC
TCF4	hTFtarget	MIR143	617	638	-	15.1842	2.47e-06	0.000824	AGGGCGCCGCGCTGCGCCAGGG
BRD4	hTFtarget	MIR143	313	334	-	15.4416	2.49e-06	0.00643	ACCCCCTTCCCTCCCCACCCTG
MAZ	hTFtarget	MIR143	314	329	-	15.9091	2.5e-06	0.00514	CTTCCCTCCCCACCCT
POU5F1	hTFtarget	MIR143	610	625	+	15.7273	2.51e-06	0.00244	CCGCCGGCCCTGGCGC
BRD4	hTFtarget	MIR143	611	632	+	15.1948	2.51e-06	0.000541	CGCCGGCCCTGGCGCAGCGCGG
BMI1	hTFtarget	MIR143	932	953	+	15.4545	2.52e-06	0.00134	CGGCCAGGGGCCAGCACCCCAG
SP7	database	MIR143	314	333	+	15.4037	2.52e-06	0.00376	AGGGTGGGGAGGGAAGGGGG
SP3	database	MIR143	314	333	+	15.4495	2.53e-06	0.00376	AGGGTGGGGAGGGAAGGGGG
SUZ12	hTFtarget	MIR143	925	940	-	15.6184	2.53e-06	0.0034	CCCTGGCCGCCGCCGA
GTF2I	hTFtarget	MIR143	1316	1335	-	13.2105	2.55e-06	0.00335	TTTCTGATCTGGAAAAGGGG
CBFB	hTFtarget	MIR143	540	564	+	13.6447	2.55e-06	0.00183	AGCACACCCGGGGTCGCTGGAGTCA
SNAI1	database	MIR143	801	814	+	15.4495	2.57e-06	0.00622	CCCACCTGTCAGCT
MYC	hTFtarget	MIR143	225	246	+	15.4714	2.58e-06	0.00446	GGGCACGAGCTGGGAAAGGCGG
IRF1	hTFtarget	MIR143	608	632	+	15.3636	2.59e-06	0.00151	CGCCGCCGGCCCTGGCGCAGCGCGG
SRF	hTFtarget	MIR143	881	902	+	14.8636	2.59e-06	0.0043	CCCCTGTGCCCCCCGGGGTCCA
REST	hTFtarget	MIR143	1019	1043	+	15.2857	2.61e-06	0.00038	CCAGGGGCAGCTTCGGCCCCTGCTC
TBP	hTFtarget	MIR143	552	573	-	15.1687	2.62e-06	0.00194	CGCGGCGGCTGACTCCAGCGAC
POLR2A	hTFtarget	MIR143	595	619	-	14.6447	2.64e-06	0.00252	GGGCCGGCGGCGGGGTCCGCCTGGC
TCF12	hTFtarget	MIR143	948	963	+	15.3333	2.64e-06	0.00518	CCCCAGCTGCTTTCGT
CTCF	hTFtarget	MIR143	885	909	-	14.7727	2.64e-06	0.00298	CCACAGCTGGACCCCGGGGGGCACA
BTAF1	hTFtarget	MIR143	222	246	-	8.67105	2.66e-06	0.00391	CCGCCTTTCCCAGCTCGTGCCCCCC
TRIM28	hTFtarget	MIR143	1073	1088	-	15.4416	2.66e-06	0.00725	GTGCAGCCTTGCGTCA
RAD21	hTFtarget	MIR143	544	559	+	15.5132	2.67e-06	0.0061	CACCCGGGGTCGCTGG
POLR2A	hTFtarget	MIR143	604	615	+	15.8026	2.69e-06	0.00273	ACCCCGCCGCCG
RXRA	hTFtarget	MIR143	880	900	+	14.4079	2.69e-06	0.00427	TCCCCTGTGCCCCCCGGGGTC
ZNF384	hTFtarget	MIR143	594	618	+	15.2289	2.69e-06	0.00184	TGCCAGGCGGACCCCGCCGCCGGCC
ASCL1	hTFtarget	MIR143	950	958	-	16.0152	2.72e-06	0.00276	AGCAGCTGG
ASCL1	hTFtarget	MIR143	123	131	+	16.0152	2.72e-06	0.00276	AGCAGCTGG
ASCL1	hTFtarget	MIR143	122	130	+	15.8571	2.72e-06	0.00723	CAGCAGCTG
KLF5	hTFtarget	MIR143	71	79	-	14.5714	2.72e-06	0.00668	CCACACCCA
LMO2	hTFtarget	MIR143	950	958	-	13.4605	2.72e-06	0.00293	AGCAGCTGG
LMO2	hTFtarget	MIR143	123	131	+	13.4605	2.72e-06	0.00293	AGCAGCTGG
MYC	hTFtarget	MIR143	886	901	-	14.8684	2.72e-06	0.00537	GGACCCCGGGGGGCAC
TAL1	hTFtarget	MIR143	950	958	-	13.7857	2.72e-06	0.00344	AGCAGCTGG
TAL1	hTFtarget	MIR143	123	131	+	13.7857	2.72e-06	0.00344	AGCAGCTGG
HDAC2	hTFtarget	MIR143	623	644	+	15.0132	2.73e-06	0.000721	CGCAGCGCGGCGCCCTGTCCCC
HIF1A	hTFtarget	MIR143	838	855	+	10.8026	2.73e-06	0.00627	TGCCTCTGCCACTCTCTC
AR	hTFtarget	MIR143	780	795	-	15.4737	2.74e-06	0.00758	GGGAACGCCCTGTCCT
RCOR1	hTFtarget	MIR143	1089	1110	+	12.0526	2.74e-06	0.00365	CCATCCCCACCCGTGACATGGG
SPI1	hTFtarget	MIR143	593	617	+	15.0286	2.74e-06	0.00267	CTGCCAGGCGGACCCCGCCGCCGGC
SMARCA4	hTFtarget	MIR143	929	953	+	15.4156	2.78e-06	0.000407	CGGCGGCCAGGGGCCAGCACCCCAG
TAF1	hTFtarget	MIR143	925	940	-	14.75	2.79e-06	0.00605	CCCTGGCCGCCGCCGA
SPI1	hTFtarget	MIR143	308	332	-	15.3286	2.8e-06	0.00578	CCCCTTCCCTCCCCACCCTGGGCAG
AR	hTFtarget	MIR143	779	794	-	15.4429	2.8e-06	0.00776	GGAACGCCCTGTCCTT
POU5F1	hTFtarget	MIR143	615	636	+	15.2237	2.81e-06	0.000502	GGCCCTGGCGCAGCGCGGCGCC
CTCF	hTFtarget	MIR143	651	666	-	15.3553	2.81e-06	0.00777	TGCAGCACTGCACCTC
BRD4	hTFtarget	MIR143	102	126	+	15.5974	2.82e-06	0.00124	AGACAAAGAAAAGCAAAGCACAGCA
KDM5B	hTFtarget	MIR143	886	901	+	14.7714	2.83e-06	0.00491	GTGCCCCCCGGGGTCC
PHF8	hTFtarget	MIR143	601	616	+	15.4156	2.84e-06	0.000825	CGGACCCCGCCGCCGG
ASCL2	hTFtarget	MIR143	543	558	-	15.2237	2.85e-06	0.0056	CAGCGACCCCGGGTGT
POLR2A	hTFtarget	MIR143	971	995	+	14.5	2.86e-06	0.00252	GCCGCGGCAGGCACTGCTGAAGGGT
REST	hTFtarget	MIR143	503	527	+	15.1429	2.86e-06	0.00038	CCGGAGAGCTCGGACGCCAGGCCGA
EP300	hTFtarget	MIR143	625	649	+	14.7273	2.88e-06	0.00057	CAGCGCGGCGCCCTGTCCCCCAGCC
SP2	hTFtarget	MIR143	919	942	-	14.9474	2.93e-06	0.000809	GCCCCTGGCCGCCGCCGAGTGCCT
POLR2A	hTFtarget	MIR143	601	616	+	15.0526	2.96e-06	0.00406	CGGACCCCGCCGCCGG
RELA	hTFtarget	MIR143	1044	1062	-	13.8421	2.96e-06	0.00786	CTCTCCGGGACTCGGGGTT
EP300	hTFtarget	MIR143	593	617	+	14.6753	2.97e-06	0.00057	CTGCCAGGCGGACCCCGCCGCCGGC
CREBBP	hTFtarget	MIR143	40	51	+	15.5526	2.98e-06	0.00678	CGAACCCTAGCC
FOXA2	hTFtarget	MIR143	604	625	+	14.7922	3e-06	0.00129	ACCCCGCCGCCGGCCCTGGCGC
SMAD4	hTFtarget	MIR143	927	942	+	15	3.01e-06	0.00161	GGCGGCGGCCAGGGGC
AR	hTFtarget	MIR143	779	794	+	15.4394	3.03e-06	0.00839	AAGGACAGGGCGTTCC
SPI1	hTFtarget	MIR143	309	333	-	14.4	3.03e-06	0.00602	CCCCCTTCCCTCCCCACCCTGGGCA
TCF12	hTFtarget	MIR143	1045	1066	+	14.6579	3.03e-06	0.00735	ACCCCGAGTCCCGGAGAGCCAC
CTCF	hTFtarget	MIR143	654	669	-	15.2105	3.03e-06	0.00819	AGATGCAGCACTGCAC
NHLH1	database	MIR143	874	893	+	14.2195	3.04e-06	0.00614	CGGGGCTCCCCTGTGCCCCC
EP300	hTFtarget	MIR143	609	633	-	14.2105	3.04e-06	0.000678	GCCGCGCTGCGCCAGGGCCGGCGGC
KLF1	database	MIR143	313	323	+	15.7982	3.05e-06	0.00539	CAGGGTGGGGA
E2F6	database	MIR143	320	330	+	15.6207	3.05e-06	0.00696	GGGAGGGAAGG
DNMT1	database	MIR143	567	576	+	8.89796	3.05e-06	0.0024	CGCCGCGGGC
KLF1	database	MIR143	313	323	+	15.8265	3.05e-06	0.0055	CAGGGTGGGGA
BRD4	hTFtarget	MIR143	88	109	+	15.2949	3.06e-06	0.00236	AAAAAAAAAAAAAAAGACAAAG
CTCF	hTFtarget	MIR143	927	947	+	14.4394	3.09e-06	0.00362	GGCGGCGGCCAGGGGCCAGCA
MAZ	hTFtarget	MIR143	314	329	-	15.6571	3.1e-06	0.00636	CTTCCCTCCCCACCCT
RELA	hTFtarget	MIR143	1045	1062	-	15.0789	3.1e-06	0.00711	CTCTCCGGGACTCGGGGT
ETS1	hTFtarget	MIR143	1043	1067	-	10.0857	3.11e-06	0.00648	AGTGGCTCTCCGGGACTCGGGGTTG
BRD4	hTFtarget	MIR143	627	651	+	14.3684	3.11e-06	0.000461	GCGCGGCGCCCTGTCCCCCAGCCGG
ZNF143	hTFtarget	MIR143	92	112	+	14.5513	3.11e-06	0.0043	AAAAAAAAAAAGACAAAGAAA
THAP11	hTFtarget	MIR143	1045	1066	+	14.7632	3.12e-06	0.00598	ACCCCGAGTCCCGGAGAGCCAC
MYC	hTFtarget	MIR143	919	940	+	15.1316	3.17e-06	0.00166	AGGCACTCGGCGGCGGCCAGGG
HDAC2	hTFtarget	MIR143	753	777	+	14.2857	3.2e-06	0.000625	GGGGGCCAGGTGCTCGGGGCACCGG
TFAP4	hTFtarget	MIR143	950	961	+	15.4242	3.22e-06	0.00853	CCAGCTGCTTTC
SMAD1	hTFtarget	MIR143	926	941	-	15.3553	3.25e-06	0.00554	CCCCTGGCCGCCGCCG
SP4	database	MIR143	754	777	+	14.0606	3.27e-06	0.00117	GGGGCCAGGTGCTCGGGGCACCGG
FLI1	hTFtarget	MIR143	318	333	-	15.1316	3.28e-06	0.00295	CCCCCTTCCCTCCCCA
SRF	hTFtarget	MIR143	925	946	-	14.6579	3.28e-06	0.000685	GCTGGCCCCTGGCCGCCGCCGA
ESRRA	hTFtarget	MIR143	1354	1362	+	15.5	3.31e-06	0.00853	CCAAGGTCA
ETS1	hTFtarget	MIR143	1043	1064	+	12.3857	3.31e-06	0.00808	CAACCCCGAGTCCCGGAGAGCC
MITF	hTFtarget	MIR143	808	816	+	15.2895	3.31e-06	0.00752	GTCAGCTGA
PGR	hTFtarget	MIR143	780	795	-	14.1194	3.31e-06	0.00863	GGGAACGCCCTGTCCT
PPARGC1A	hTFtarget	MIR143	1355	1363	+	15.9211	3.31e-06	0.00861	CAAGGTCAC
TCF3	hTFtarget	MIR143	950	961	+	14.9242	3.32e-06	0.00674	CCAGCTGCTTTC
CTCF	hTFtarget	MIR143	541	561	+	14.6818	3.32e-06	0.00436	GCACACCCGGGGTCGCTGGAG
HCFC1	hTFtarget	MIR143	1047	1066	+	14.8684	3.34e-06	0.00651	CCCGAGTCCCGGAGAGCCAC
ESR1	hTFtarget	MIR143	834	855	-	14.6866	3.35e-06	0.00665	GAGAGAGTGGCAGAGGCAGGCC
SIX5	hTFtarget	MIR143	1044	1064	+	14.0263	3.35e-06	0.00725	AACCCCGAGTCCCGGAGAGCC
SP2	hTFtarget	MIR143	88	109	-	14.7436	3.35e-06	0.00325	CTTTGTCTTTTTTTTTTTTTTT
NR3C1	hTFtarget	MIR143	780	795	+	15.0909	3.37e-06	0.00932	AGGACAGGGCGTTCCC
AR	hTFtarget	MIR143	779	794	-	14.5972	3.39e-06	0.00938	GGAACGCCCTGTCCTT
PRDM1	database	MIR143	475	488	+	15.2247	3.43e-06	0.00951	GGAAGGGAAAGCAA
NR3C1	hTFtarget	MIR143	779	794	-	15.2429	3.44e-06	0.00951	GGAACGCCCTGTCCTT
AR	hTFtarget	MIR143	779	794	+	14.6818	3.44e-06	0.00953	AAGGACAGGGCGTTCC
PRDM1	database	MIR143	475	488	+	15.2245	3.47e-06	0.00961	GGAAGGGAAAGCAA
ESR1	hTFtarget	MIR143	836	857	-	8	3.48e-06	0.00279	AGGAGAGAGTGGCAGAGGCAGG
TRIM24	hTFtarget	MIR143	90	111	+	14.7821	3.49e-06	0.00321	AAAAAAAAAAAAAGACAAAGAA
CTCF	hTFtarget	MIR143	544	559	+	15.1212	3.5e-06	0.00727	CACCCGGGGTCGCTGG
HDAC2	hTFtarget	MIR143	597	618	+	14.5526	3.51e-06	0.000721	CAGGCGGACCCCGCCGCCGGCC
AR	hTFtarget	MIR143	779	794	-	14.6515	3.53e-06	0.00967	GGAACGCCCTGTCCTT
POU5F1	hTFtarget	MIR143	611	632	+	14.8816	3.53e-06	0.000524	CGCCGGCCCTGGCGCAGCGCGG
HDAC2	hTFtarget	MIR143	624	648	-	14.0857	3.56e-06	0.000625	GCTGGGGGACAGGGCGCCGCGCTGC
RCOR1	hTFtarget	MIR143	1089	1110	+	11.7632	3.56e-06	0.00477	CCATCCCCACCCGTGACATGGG
EZH2	hTFtarget	MIR143	87	108	+	13.0116	3.58e-06	0.00731	AAAAAAAAAAAAAAAAGACAAA
SRF	hTFtarget	MIR143	608	632	+	14.8961	3.58e-06	0.00231	CGCCGCCGGCCCTGGCGCAGCGCGG
E2F6	database	MIR143	319	330	+	14.9796	3.59e-06	0.00668	GGGGAGGGAAGG
SP4	database	MIR143	754	777	+	13.8586	3.59e-06	0.00116	GGGGCCAGGTGCTCGGGGCACCGG
THAP11	hTFtarget	MIR143	1045	1060	+	15.0921	3.59e-06	0.00725	ACCCCGAGTCCCGGAG
E2F6	database	MIR143	319	330	+	14.9266	3.59e-06	0.00657	GGGGAGGGAAGG
SMAD1	hTFtarget	MIR143	311	332	-	13.5658	3.6e-06	0.0047	CCCCTTCCCTCCCCACCCTGGG
CDK8	hTFtarget	MIR143	600	624	+	14.8961	3.6e-06	0.000906	GCGGACCCCGCCGCCGGCCCTGGCG
CDK9	hTFtarget	MIR143	877	898	-	14.6316	3.6e-06	0.00534	CCCCGGGGGGCACAGGGGAGCC
VDR	database	MIR143	322	336	+	14.7818	3.61e-06	0.00904	GAGGGAAGGGGGTCT
POLR3A	hTFtarget	MIR143	83	98	+	14.6795	3.63e-06	0.00162	TTAGAAAAAAAAAAAA
ATOH7	database	MIR143	673	682	+	14.1735	3.63e-06	0.00914	GTCAGCTGGG
AP2	database	MIR143	565	577	+	14.6465	3.64e-06	0.00215	GCCGCCGCGGGCC
HIC1	database	MIR143	757	771	+	13.8421	3.64e-06	0.0035	GCCAGGTGCTCGGGG
TBP	hTFtarget	MIR143	3	24	-	14.9737	3.64e-06	0.00576	AGCCTACACCACAGCCACAGCC
CDK7	hTFtarget	MIR143	310	325	-	15.0526	3.64e-06	0.00134	CCTCCCCACCCTGGGC
AR	database	MIR143	780	795	+	14.5921	3.68e-06	0.0102	AGGACAGGGCGTTCCC
TP53	hTFtarget	MIR143	840	855	-	14.4706	3.68e-06	0.00994	GAGAGAGTGGCAGAGG
GTF3C2	hTFtarget	MIR143	476	497	-	14.7349	3.69e-06	0.00531	GCCTCCACCTTGCTTTCCCTTC
FOXA2	hTFtarget	MIR143	926	950	+	14.2368	3.7e-06	0.0015	CGGCGGCGGCCAGGGGCCAGCACCC
KLF5	hTFtarget	MIR143	1088	1103	+	15.1667	3.7e-06	0.00428	CCCATCCCCACCCGTG
SMARCA4	hTFtarget	MIR143	85	100	+	14.9028	3.7e-06	0.00332	AGAAAAAAAAAAAAAA
CBFB	hTFtarget	MIR143	1022	1043	+	13.6447	3.71e-06	0.00501	GGGGCAGCTTCGGCCCCTGCTC
TCF4	hTFtarget	MIR143	606	627	+	14.4211	3.71e-06	0.000824	CCCGCCGCCGGCCCTGGCGCAG
KDM5B	hTFtarget	MIR143	95	119	+	14.4231	3.72e-06	0.00193	AAAAAAAAGACAAAGAAAAGCAAAG
AR	database	MIR143	780	795	-	14.5354	3.74e-06	0.0103	GGGAACGCCCTGTCCT
EZH2	hTFtarget	MIR143	560	575	+	14.8571	3.76e-06	0.00813	AGTCAGCCGCCGCGGG
TCF21	hTFtarget	MIR143	949	966	+	15.2727	3.76e-06	0.0102	CCCAGCTGCTTTCGTTCT
BRD4	hTFtarget	MIR143	608	629	+	14.4935	3.77e-06	0.000678	CGCCGCCGGCCCTGGCGCAGCG
BRD4	hTFtarget	MIR143	86	107	+	15.0256	3.77e-06	0.00236	GAAAAAAAAAAAAAAAAGACAA
CTCF	hTFtarget	MIR143	911	935	+	14.1061	3.79e-06	0.00298	CGCGTACCAGGCACTCGGCGGCGGC
HSF1	hTFtarget	MIR143	800	820	-	14.9868	3.81e-06	0.00985	TGGCTCAGCTGACAGGTGGGC
SP4	database	MIR143	620	643	-	13.7374	3.82e-06	0.00116	GGGACAGGGCGCCGCGCTGCGCCA
KLF9	hTFtarget	MIR143	66	81	+	14.7424	3.82e-06	0.00809	TGCCATGGGTGTGGCC
EP300	hTFtarget	MIR143	3	18	+	1.87143	3.82e-06	0.00733	GGCTGTGGCTGTGGTG
AR	hTFtarget	MIR143	779	794	+	14.6212	3.83e-06	0.0102	AAGGACAGGGCGTTCC
FOXA2	hTFtarget	MIR143	628	649	+	14.3636	3.84e-06	0.00129	CGCGGCGCCCTGTCCCCCAGCC
POLR2A	hTFtarget	MIR143	968	987	-	14.378	3.85e-06	0.0045	GCAGTGCCTGCCGCGGCTCT
RELA	hTFtarget	MIR143	1103	1122	+	15.1974	3.85e-06	0.0105	GACATGGGCAATTCCCGAGA
SP4	database	MIR143	620	643	-	13.7374	3.85e-06	0.00117	GGGACAGGGCGCCGCGCTGCGCCA
NR3C1	hTFtarget	MIR143	781	794	+	15.0606	3.87e-06	0.0107	GGACAGGGCGTTCC
EP300	hTFtarget	MIR143	1005	1021	-	8.96053	3.87e-06	0.0103	TGGACGCTTCCAAAGCG
EZH1	hTFtarget	MIR143	641	656	+	14.9868	3.89e-06	0.00509	CCCCCAGCCGGAGGTG
CDK8	hTFtarget	MIR143	753	777	-	14.7792	3.89e-06	0.000906	CCGGTGCCCCGAGCACCTGGCCCCC
RUNX1	hTFtarget	MIR143	403	418	+	14.4242	3.9e-06	0.00444	CTGGTGGATGTGGTAA
HCFC1	hTFtarget	MIR143	1045	1060	+	14.7237	3.93e-06	0.00849	ACCCCGAGTCCCGGAG
ZFX	database	MIR143	512	530	+	15.1633	3.97e-06	0.00551	TCGGACGCCAGGCCGAGGA
ZFX	database	MIR143	512	530	+	15.1667	3.98e-06	0.00518	TCGGACGCCAGGCCGAGGA
ETS1	hTFtarget	MIR143	1045	1060	+	15.0526	3.99e-06	0.0103	ACCCCGAGTCCCGGAG
STAT5B	hTFtarget	MIR143	543	558	-	14.4079	4e-06	0.00665	CAGCGACCCCGGGTGT
TFAP2E	database	MIR143	887	899	-	15.2653	4e-06	0.0058	ACCCCGGGGGGCA
MED1	hTFtarget	MIR143	86	101	-	14.8182	4.02e-06	0.00426	TTTTTTTTTTTTTTTC
SRC	hTFtarget	MIR143	799	820	+	14.8158	4.02e-06	0.0101	CGCCCACCTGTCAGCTGAGCCA
HDAC2	hTFtarget	MIR143	617	638	+	14.2895	4.04e-06	0.000721	CCCTGGCGCAGCGCGGCGCCCT
KAT5	hTFtarget	MIR143	1045	1060	-	14.2105	4.05e-06	0.00969	CTCCGGGACTCGGGGT
KDM5B	hTFtarget	MIR143	91	115	+	14.2564	4.05e-06	0.00193	AAAAAAAAAAAAGACAAAGAAAAGC
GTF2I	hTFtarget	MIR143	1276	1284	+	14.9286	4.06e-06	0.00794	CAGCCTCCC
FOXA2	hTFtarget	MIR143	769	790	-	14.2597	4.07e-06	0.00129	CGCCCTGTCCTTCCCGGTGCCC
TCF4	hTFtarget	MIR143	608	629	-	14.2368	4.08e-06	0.000824	CGCTGCGCCAGGGCCGGCGGCG
EP300	hTFtarget	MIR143	222	244	-	14.8158	4.08e-06	0.00827	GCCTTTCCCAGCTCGTGCCCCCC
BMI1	hTFtarget	MIR143	767	788	+	14.8442	4.09e-06	0.00145	CGGGGCACCGGGAAGGACAGGG
AR	hTFtarget	MIR143	779	794	+	14.6143	4.1e-06	0.0113	AAGGACAGGGCGTTCC
POLR3A	hTFtarget	MIR143	93	108	+	14.5641	4.1e-06	0.00162	AAAAAAAAAAGACAAA
RUNX2	hTFtarget	MIR143	2	13	+	13.5606	4.1e-06	0.00468	TGGCTGTGGCTG
SRC	hTFtarget	MIR143	600	621	+	14.5395	4.1e-06	0.000945	GCGGACCCCGCCGCCGGCCCTG
CDK9	hTFtarget	MIR143	87	102	+	14.8205	4.13e-06	0.00522	AAAAAAAAAAAAAAAA
MYC	hTFtarget	MIR143	599	614	+	14.1974	4.15e-06	0.0029	GGCGGACCCCGCCGCC
TCF21	hTFtarget	MIR143	951	966	+	15.1667	4.15e-06	0.0113	CAGCTGCTTTCGTTCT
CTCF	hTFtarget	MIR143	881	901	-	14.2576	4.2e-06	0.00436	GGACCCCGGGGGGCACAGGGG
NR3C1	hTFtarget	MIR143	779	794	-	15.0606	4.23e-06	0.0117	GGAACGCCCTGTCCTT
AR	hTFtarget	MIR143	779	794	-	15.1579	4.23e-06	0.0117	GGAACGCCCTGTCCTT
CTCF	hTFtarget	MIR143	886	901	+	13.4286	4.23e-06	0.00838	GTGCCCCCCGGGGTCC
SUMO2	hTFtarget	MIR143	628	652	-	14.6053	4.25e-06	0.00234	TCCGGCTGGGGGACAGGGCGCCGCG
ERG	hTFtarget	MIR143	886	901	-	14.1974	4.25e-06	0.008	GGACCCCGGGGGGCAC
CDK7	hTFtarget	MIR143	609	629	+	14.4935	4.26e-06	0.00222	GCCGCCGGCCCTGGCGCAGCG
ZNF384	hTFtarget	MIR143	626	650	+	14.6024	4.27e-06	0.00195	AGCGCGGCGCCCTGTCCCCCAGCCG
ASCL1	hTFtarget	MIR143	121	132	+	14.7324	4.29e-06	0.0116	ACAGCAGCTGGG
SRC	hTFtarget	MIR143	614	635	-	14.4605	4.29e-06	0.000945	GCGCCGCGCTGCGCCAGGGCCG
FOXA2	hTFtarget	MIR143	1032	1056	-	13.9605	4.31e-06	0.0015	GGGACTCGGGGTTGAGCAGGGGCCG
SP2	hTFtarget	MIR143	614	637	+	14.2763	4.31e-06	0.000952	CGGCCCTGGCGCAGCGCGGCGCCC
ERG	hTFtarget	MIR143	89	113	-	-10.2237	4.32e-06	0.00588	TTTTCTTTGTCTTTTTTTTTTTTTT
POLR2A	hTFtarget	MIR143	926	941	-	14.7286	4.36e-06	0.0102	CCCCTGGCCGCCGCCG
RELA	hTFtarget	MIR143	1028	1048	+	13.5921	4.36e-06	0.00304	GCTTCGGCCCCTGCTCAACCC
STAG1	hTFtarget	MIR143	542	563	+	14.2576	4.37e-06	0.00831	CACACCCGGGGTCGCTGGAGTC
GATA1	hTFtarget	MIR143	2	17	-	14.6623	4.38e-06	0.0103	ACCACAGCCACAGCCA
SRF	hTFtarget	MIR143	926	950	+	14.5844	4.38e-06	0.00231	CGGCGGCGGCCAGGGGCCAGCACCC
NR4A3	database	MIR143	1354	1363	+	15.7317	4.42e-06	0.0118	CCAAGGTCAC
SUZ12	hTFtarget	MIR143	837	852	+	14.6579	4.42e-06	0.0034	CTGCCTCTGCCACTCT
NR4A3	database	MIR143	1354	1363	-	15.8571	4.42e-06	0.0121	GTGACCTTGG
EZH2	hTFtarget	MIR143	475	496	-	14.7662	4.43e-06	0.00871	CCTCCACCTTGCTTTCCCTTCC
TP53	hTFtarget	MIR143	838	855	-	6.48611	4.43e-06	0.00735	GAGAGAGTGGCAGAGGCA
TRIM28	hTFtarget	MIR143	1231	1246	-	14.9079	4.43e-06	0.0123	CCTGTGCTGTCCCTGG
ELL2	hTFtarget	MIR143	598	618	-	14.4737	4.43e-06	0.00217	GGCCGGCGGCGGGGTCCGCCT
INSM1	database	MIR143	933	944	+	14.3469	4.45e-06	0.0107	GGCCAGGGGCCA
EP300	hTFtarget	MIR143	604	619	+	13.5	4.47e-06	0.00424	ACCCCGCCGCCGGCCC
RAD21	hTFtarget	MIR143	541	561	-	14.1364	4.48e-06	0.00602	CTCCAGCGACCCCGGGTGTGC
ZNF92	hTFtarget	MIR143	87	111	-	14.0833	4.48e-06	0.0041	TTCTTTGTCTTTTTTTTTTTTTTTT
P50:RELA-P65	database	MIR143	786	797	+	14.7551	4.49e-06	0.00595	GGGCGTTCCCAC
RBPJ	hTFtarget	MIR143	790	800	-	14.75	4.5e-06	0.00851	CGCGTGGGAAC
INSM1	database	MIR143	933	944	+	14.3367	4.51e-06	0.0109	GGCCAGGGGCCA
MTF1	database	MIR143	1082	1095	+	14.9633	4.51e-06	0.00871	GCTGCACCCATCCC
ZBTB33	hTFtarget	MIR143	318	333	-	14.6053	4.51e-06	0.00946	CCCCCTTCCCTCCCCA
MYB	hTFtarget	MIR143	8	19	+	14.2763	4.52e-06	0.0125	TGGCTGTGGTGT
SP1	database	MIR143	605	614	+	14.5506	4.59e-06	0.0102	CCCCGCCGCC
ZNF143	hTFtarget	MIR143	1045	1060	+	14.4342	4.6e-06	0.00963	ACCCCGAGTCCCGGAG
ZNF281	database	MIR143	317	331	+	14.8776	4.62e-06	0.00956	GTGGGGAGGGAAGGG
ZNF148	database	MIR143	317	331	+	14.8876	4.63e-06	0.00984	GTGGGGAGGGAAGGG
MED1	hTFtarget	MIR143	93	108	-	14.6623	4.63e-06	0.00426	TTTGTCTTTTTTTTTT
MYC	hTFtarget	MIR143	610	631	-	14.0263	4.63e-06	0.00327	CGCGCTGCGCCAGGGCCGGCGG
TCF4	hTFtarget	MIR143	600	621	-	13.9868	4.64e-06	0.000824	CAGGGCCGGCGGCGGGGTCCGC
CTCF	hTFtarget	MIR143	884	904	-	13.6515	4.64e-06	0.00362	GCTGGACCCCGGGGGGCACAG
NR3C1	hTFtarget	MIR143	780	794	-	14.8939	4.66e-06	0.0129	GGAACGCCCTGTCCT
EP300	hTFtarget	MIR143	926	950	-	13.8442	4.66e-06	0.000746	GGGTGCTGGCCCCTGGCCGCCGCCG
IRF4	database	MIR143	87	102	+	14.8475	4.67e-06	0.00994	AAAAAAAAAAAAAAAA
ZNF263	hTFtarget	MIR143	475	496	+	14.4286	4.68e-06	0.0124	GGAAGGGAAAGCAAGGTGGAGG
ETS1	hTFtarget	MIR143	1045	1060	+	14.1711	4.69e-06	0.0108	ACCCCGAGTCCCGGAG
NFE2L2	hTFtarget	MIR143	859	869	-	14.3553	4.71e-06	0.0109	CGCAGAGTCAC
IRF4	database	MIR143	87	102	+	14.7921	4.72e-06	0.0101	AAAAAAAAAAAAAAAA
MYC	hTFtarget	MIR143	769	790	+	14.5132	4.76e-06	0.00166	GGGCACCGGGAAGGACAGGGCG
ETS1	hTFtarget	MIR143	1045	1060	-	14.4737	4.77e-06	0.00919	CTCCGGGACTCGGGGT
AR	hTFtarget	MIR143	779	794	-	14.1364	4.77e-06	0.0132	GGAACGCCCTGTCCTT
RFX5	hTFtarget	MIR143	1359	1380	-	14.5606	4.8e-06	0.0128	GCTCAGCATAGCAACGTGTGAC
TP53	hTFtarget	MIR143	89	110	+	3.72222	4.8e-06	0.00537	AAAAAAAAAAAAAAGACAAAGA
MBD2	database	MIR143	610	620	-	14.8289	4.82e-06	0.00805	AGGGCCGGCGG
PIAS1	hTFtarget	MIR143	780	795	+	14.2424	4.82e-06	0.0133	AGGACAGGGCGTTCCC
MBD2	database	MIR143	610	620	-	14.8163	4.82e-06	0.00785	AGGGCCGGCGG
FOXG1	hTFtarget	MIR143	615	639	-	14.0909	4.86e-06	0.000901	CAGGGCGCCGCGCTGCGCCAGGGCC
SP2	hTFtarget	MIR143	98	119	-	14.3333	4.87e-06	0.00325	CTTTGCTTTTCTTTGTCTTTTT
GTF2I	hTFtarget	MIR143	1317	1332	-	13.2763	4.89e-06	0.0128	CTGATCTGGAAAAGGG
STAT1	hTFtarget	MIR143	886	901	+	13.9079	4.91e-06	0.00725	GTGCCCCCCGGGGTCC
CTCF	hTFtarget	MIR143	886	901	+	13.9394	4.93e-06	0.00821	GTGCCCCCCGGGGTCC
AR	database	MIR143	780	794	+	14.8989	4.94e-06	0.0116	AGGACAGGGCGTTCC
KLF3	database	MIR143	313	321	+	15.5164	4.95e-06	0.00985	CAGGGTGGG
KLF4	hTFtarget	MIR143	71	79	-	14.1515	4.95e-06	0.0135	CCACACCCA
NR3C1	hTFtarget	MIR143	780	788	+	12.1571	4.95e-06	0.00633	AGGACAGGG
BRD4	hTFtarget	MIR143	921	936	-	14.7237	4.97e-06	0.00619	GGCCGCCGCCGAGTGC
RBPJ	hTFtarget	MIR143	48	58	+	14.7105	4.98e-06	0.00674	AGCCTGGGAAC
YY1	hTFtarget	MIR143	928	943	-	13.3289	5e-06	0.00803	GGCCCCTGGCCGCCGC
TAF1	hTFtarget	MIR143	926	941	-	14.3158	5.01e-06	0.0109	CCCCTGGCCGCCGCCG
CTCF	hTFtarget	MIR143	541	561	-	13.7347	5.03e-06	0.00411	CTCCAGCGACCCCGGGTGTGC
TBP	hTFtarget	MIR143	603	614	+	14.7105	5.04e-06	0.0105	GACCCCGCCGCC
PLAG1	database	MIR143	220	232	+	13.9438	5.05e-06	0.0109	AAGGGGGGCACGA
NANOG	hTFtarget	MIR143	100	111	+	13.3889	5.08e-06	0.0141	AAAGACAAAGAA
HIC1	database	MIR143	765	779	-	13.5658	5.11e-06	0.0035	TCCCGGTGCCCCGAG
IRF3	hTFtarget	MIR143	92	113	+	14.2817	5.11e-06	0.00527	AAAAAAAAAAAGACAAAGAAAA
KLF4	database	MIR143	71	80	+	15.3571	5.12e-06	0.0122	TGGGTGTGGC
GTF2I	hTFtarget	MIR143	957	978	+	13.9474	5.12e-06	0.0121	CTTTCGTTCTCAGAGCCGCGGC
ELL2	hTFtarget	MIR143	927	947	+	14.2368	5.12e-06	0.00217	GGCGGCGGCCAGGGGCCAGCA
KLF7	database	MIR143	71	80	+	15.3119	5.12e-06	0.0121	TGGGTGTGGC
IRF2	database	MIR143	473	488	+	14.7561	5.13e-06	0.0141	TCGGAAGGGAAAGCAA
POLR2A	hTFtarget	MIR143	601	616	+	14.3026	5.13e-06	0.0122	CGGACCCCGCCGCCGG
KLF1	database	MIR143	70	80	+	14.9908	5.14e-06	0.00539	ATGGGTGTGGC
PLAG1	database	MIR143	220	232	+	13.9082	5.14e-06	0.011	AAGGGGGGCACGA
P50:RELA-P65	database	MIR143	51	62	-	14.6837	5.17e-06	0.00595	GGAAGTTCCCAG
SMARCA4	hTFtarget	MIR143	917	941	-	14.5065	5.17e-06	0.000525	CCCCTGGCCGCCGCCGAGTGCCTGG
CDK9	hTFtarget	MIR143	1045	1060	-	14.1579	5.2e-06	0.0122	CTCCGGGACTCGGGGT
POLR2A	hTFtarget	MIR143	556	575	-	13.8293	5.22e-06	0.0045	CCCGCGGCGGCTGACTCCAG
AR	hTFtarget	MIR143	779	794	-	14.7424	5.22e-06	0.0114	GGAACGCCCTGTCCTT
HCFC1	hTFtarget	MIR143	1044	1060	+	12.2	5.23e-06	0.0132	AACCCCGAGTCCCGGAG
ZBTB7A	hTFtarget	MIR143	599	614	-	14.8636	5.23e-06	0.00529	GGCGGCGGGGTCCGCC
CTCF	hTFtarget	MIR143	882	901	+	13.6061	5.23e-06	0.00444	CCCTGTGCCCCCCGGGGTCC
HIF1A	hTFtarget	MIR143	776	791	-	14.3766	5.24e-06	0.0112	ACGCCCTGTCCTTCCC
BRD4	hTFtarget	MIR143	92	113	+	14.5897	5.24e-06	0.00262	AAAAAAAAAAAGACAAAGAAAA
PLAG1	database	MIR143	222	238	+	14.8315	5.25e-06	0.0106	GGGGGGCACGAGCTGGG
KLF1	database	MIR143	70	80	+	15.0102	5.25e-06	0.0055	ATGGGTGTGGC
FOXA1	hTFtarget	MIR143	780	794	+	14.7286	5.26e-06	0.0146	AGGACAGGGCGTTCC
SRF	hTFtarget	MIR143	872	896	+	14.3133	5.26e-06	0.0077	GTCGGGGCTCCCCTGTGCCCCCCGG
RELA	hTFtarget	MIR143	317	332	-	14.6316	5.29e-06	0.00627	CCCCTTCCCTCCCCAC
TRIM28	hTFtarget	MIR143	930	945	-	14.3289	5.29e-06	0.00562	CTGGCCCCTGGCCGCC
EZH2	hTFtarget	MIR143	89	110	+	12.6977	5.31e-06	0.00731	AAAAAAAAAAAAAAGACAAAGA
EZH2	hTFtarget	MIR143	600	615	+	14.1711	5.33e-06	0.00579	GCGGACCCCGCCGCCG
KDM5B	hTFtarget	MIR143	90	114	+	13.6923	5.37e-06	0.00213	AAAAAAAAAAAAAGACAAAGAAAAG
JUND	hTFtarget	MIR143	875	896	+	14.0921	5.38e-06	0.00128	GGGGCTCCCCTGTGCCCCCCGG
HDAC2	hTFtarget	MIR143	607	628	+	13.7368	5.39e-06	0.000755	CCGCCGCCGGCCCTGGCGCAGC
ERG	hTFtarget	MIR143	90	114	-	-11.2368	5.39e-06	0.00588	CTTTTCTTTGTCTTTTTTTTTTTTT
IRF1	hTFtarget	MIR143	88	103	+	14.6494	5.4e-06	0.00818	AAAAAAAAAAAAAAAG
FLI1	hTFtarget	MIR143	318	333	-	14.6667	5.41e-06	0.0123	CCCCCTTCCCTCCCCA
FOXG1	hTFtarget	MIR143	927	951	+	13.9091	5.42e-06	0.000901	GGCGGCGGCCAGGGGCCAGCACCCC
TCF3	hTFtarget	MIR143	122	130	-	12.6571	5.43e-06	0.0131	CAGCTGCTG
EP300	hTFtarget	MIR143	900	908	-	14.6184	5.43e-06	0.0133	CACAGCTGG
ZBTB3	database	MIR143	653	661	+	10.88	5.43e-06	0.0147	GGTGCAGTG
SRC	hTFtarget	MIR143	594	615	+	14.0395	5.44e-06	0.000945	TGCCAGGCGGACCCCGCCGCCG
UBTF	hTFtarget	MIR143	145	160	+	14.3158	5.44e-06	0.00492	AGGCCAGGCCAGCGCT
CDK9	hTFtarget	MIR143	86	101	+	14.5128	5.44e-06	0.00522	GAAAAAAAAAAAAAAA
E2F6	hTFtarget	MIR143	315	330	-	15.0429	5.46e-06	0.00929	CCTTCCCTCCCCACCC
TP53	hTFtarget	MIR143	237	252	+	14.6711	5.48e-06	0.0149	GGAAAGGCGGGCCATG
ERG	hTFtarget	MIR143	478	493	-	14.3421	5.49e-06	0.0136	CCACCTTGCTTTCCCT
POU5F1	hTFtarget	MIR143	604	619	+	14.6494	5.5e-06	0.00267	ACCCCGCCGCCGGCCC
SUZ12	hTFtarget	MIR143	972	987	+	14.2632	5.5e-06	0.0034	CCGCGGCAGGCACTGC
SPI1	hTFtarget	MIR143	312	333	+	13.3429	5.53e-06	0.0116	CCAGGGTGGGGAGGGAAGGGGG
GTF2I	hTFtarget	MIR143	1320	1340	-	11.6184	5.56e-06	0.0148	CCGGGTTTCTGATCTGGAAAA
KLF5	hTFtarget	MIR143	314	322	-	14.7	5.57e-06	0.014	CCCCACCCT
VEZF1	hTFtarget	MIR143	319	327	-	14.9868	5.57e-06	0.0126	TCCCTCCCC
AR	hTFtarget	MIR143	780	795	-	14.2727	5.57e-06	0.0151	GGGAACGCCCTGTCCT
AR	hTFtarget	MIR143	779	794	+	14.6212	5.59e-06	0.0155	AAGGACAGGGCGTTCC
CTCF	hTFtarget	MIR143	886	900	+	14.5	5.61e-06	0.0132	GTGCCCCCCGGGGTC
ESRRA	database	MIR143	1351	1367	+	14.9079	5.62e-06	0.0156	CGCCCAAGGTCACACGT
SUMO2/SUMO3	hTFtarget	MIR143	596	611	+	14.6842	5.62e-06	0.00391	CCAGGCGGACCCCGCC
NR2C2	hTFtarget	MIR143	878	893	-	14.0658	5.66e-06	0.0119	GGGGGCACAGGGGAGC
SRF	hTFtarget	MIR143	597	618	-	13.6711	5.66e-06	0.000985	GGCCGGCGGCGGGGTCCGCCTG
TP53	hTFtarget	MIR143	836	855	-	7.88732	5.66e-06	0.00997	GAGAGAGTGGCAGAGGCAGG
POLR2A	hTFtarget	MIR143	930	945	+	14.3947	5.67e-06	0.00242	GGCGGCCAGGGGCCAG
KLF1	hTFtarget	MIR143	4	15	-	14.6974	5.68e-06	0.0116	CACAGCCACAGC
CTCF	hTFtarget	MIR143	881	901	+	13.5	5.69e-06	0.00411	CCCCTGTGCCCCCCGGGGTCC
AR	hTFtarget	MIR143	780	795	-	14.3239	5.71e-06	0.0111	GGGAACGCCCTGTCCT
RAD21	hTFtarget	MIR143	881	901	+	13.6818	5.71e-06	0.00602	CCCCTGTGCCCCCCGGGGTCC
ZNF143	hTFtarget	MIR143	1045	1060	+	14.1974	5.71e-06	0.0143	ACCCCGAGTCCCGGAG
CTCF	hTFtarget	MIR143	544	559	-	14.4242	5.71e-06	0.0118	CCAGCGACCCCGGGTG
STAG1	hTFtarget	MIR143	540	561	-	13.8939	5.72e-06	0.00646	CTCCAGCGACCCCGGGTGTGCT
AR	hTFtarget	MIR143	780	794	+	14.4848	5.72e-06	0.0143	AGGACAGGGCGTTCC
TRIM24	hTFtarget	MIR143	313	334	+	13.4211	5.73e-06	0.00712	CAGGGTGGGGAGGGAAGGGGGT
VEZF1	hTFtarget	MIR143	312	333	-	13.8857	5.74e-06	0.00445	CCCCCTTCCCTCCCCACCCTGG
ATF5	database	MIR143	710	720	-	15.1348	5.75e-06	0.016	CTTCTCCCTTC
SMARCA4	hTFtarget	MIR143	611	635	+	14.3377	5.78e-06	0.000525	CGCCGGCCCTGGCGCAGCGCGGCGC
IRF3	hTFtarget	MIR143	90	111	+	14.0704	5.79e-06	0.00527	AAAAAAAAAAAAAGACAAAGAA
SMARCA4	hTFtarget	MIR143	86	101	+	14.375	5.81e-06	0.00332	GAAAAAAAAAAAAAAA
SP2	hTFtarget	MIR143	92	113	-	14.1282	5.84e-06	0.00325	TTTTCTTTGTCTTTTTTTTTTT
SP1	database	MIR143	601	619	-	14.3146	5.86e-06	0.00981	GGGCCGGCGGCGGGGTCCG
POU5F1	hTFtarget	MIR143	616	637	-	14.0921	5.86e-06	0.000628	GGGCGCCGCGCTGCGCCAGGGC
ZBTB7A	hTFtarget	MIR143	601	614	+	14.7273	5.86e-06	0.0117	CGGACCCCGCCGCC
POLR2A	hTFtarget	MIR143	970	991	+	13.4737	5.88e-06	0.0141	AGCCGCGGCAGGCACTGCTGAA
EP300	hTFtarget	MIR143	72	80	-	14.6447	5.9e-06	0.00801	GCCACACCC
SP2	hTFtarget	MIR143	86	107	-	14.1154	5.91e-06	0.00325	TTGTCTTTTTTTTTTTTTTTTC
HDAC2	hTFtarget	MIR143	554	575	-	13.5526	5.93e-06	0.000755	CCCGCGGCGGCTGACTCCAGCG
SRC	hTFtarget	MIR143	597	618	-	13.8816	5.94e-06	0.000945	GGCCGGCGGCGGGGTCCGCCTG
KLF4	hTFtarget	MIR143	312	323	+	14.6	5.96e-06	0.0062	CCAGGGTGGGGA
POU5F1	hTFtarget	MIR143	596	617	-	14.0658	5.96e-06	0.000628	GCCGGCGGCGGGGTCCGCCTGG
E2F1	hTFtarget	MIR143	627	642	-	14.3333	5.96e-06	0.00743	GGACAGGGCGCCGCGC
POLR2A	hTFtarget	MIR143	563	578	+	13.8026	5.97e-06	0.00409	CAGCCGCCGCGGGCCT
ZBTB7A	hTFtarget	MIR143	1117	1132	-	14.6818	5.97e-06	0.00529	GCCGAAAGGGTCTCGG
IRF1	hTFtarget	MIR143	86	101	+	14.5325	5.98e-06	0.00818	GAAAAAAAAAAAAAAA
GTF3C2	hTFtarget	MIR143	79	103	+	11.0909	5.99e-06	0.00823	GCCCTTAGAAAAAAAAAAAAAAAAG
MYB	hTFtarget	MIR143	609	633	+	12.9211	5.99e-06	0.000993	GCCGCCGGCCCTGGCGCAGCGCGGC
CDK7	hTFtarget	MIR143	613	628	+	14.2237	6e-06	0.00166	CCGGCCCTGGCGCAGC
AR	hTFtarget	MIR143	780	795	+	14.4857	6.02e-06	0.00826	AGGACAGGGCGTTCCC
RBPJ	database	MIR143	790	798	-	14.3171	6.03e-06	0.0159	CGTGGGAAC
AR	hTFtarget	MIR143	780	795	-	14.6316	6.03e-06	0.0167	GGGAACGCCCTGTCCT
MITF	hTFtarget	MIR143	673	681	+	14.25	6.03e-06	0.00752	GTCAGCTGG
RARA	hTFtarget	MIR143	1354	1362	+	12.7121	6.03e-06	0.0137	CCAAGGTCA
SMARCA4	hTFtarget	MIR143	615	639	-	14.2727	6.03e-06	0.000525	CAGGGCGCCGCGCTGCGCCAGGGCC
RBPJ	database	MIR143	790	798	-	14.2828	6.03e-06	0.0161	CGTGGGAAC
AP4	database	MIR143	899	908	-	14.439	6.05e-06	0.013	CACAGCTGGA
HCFC1	hTFtarget	MIR143	1042	1063	+	13.1184	6.06e-06	0.0113	TCAACCCCGAGTCCCGGAGAGC
MAZ	database	MIR143	878	894	-	14.2809	6.07e-06	0.00537	GGGGGGCACAGGGGAGC
FOXA2	hTFtarget	MIR143	312	336	+	13.3289	6.07e-06	0.0015	CCAGGGTGGGGAGGGAAGGGGGTCT
TP53	hTFtarget	MIR143	91	112	+	2.81944	6.07e-06	0.00537	AAAAAAAAAAAAGACAAAGAAA
AR	hTFtarget	MIR143	774	793	-	14.0606	6.07e-06	0.0168	GAACGCCCTGTCCTTCCCGG
ZNF76	hTFtarget	MIR143	1044	1063	+	12.6531	6.08e-06	0.0137	AACCCCGAGTCCCGGAGAGC
SPI1	hTFtarget	MIR143	236	251	+	14.5857	6.12e-06	0.0139	GGGAAAGGCGGGCCAT
EED	hTFtarget	MIR143	965	980	+	13.7895	6.12e-06	0.0102	CTCAGAGCCGCGGCAG
POLR2A	hTFtarget	MIR143	605	620	-	13.8684	6.13e-06	0.00873	AGGGCCGGCGGCGGGG
ZNF143	hTFtarget	MIR143	882	897	+	14.1053	6.13e-06	0.0134	CCCTGTGCCCCCCGGG
MAZ	database	MIR143	878	894	-	14.2551	6.14e-06	0.0054	GGGGGGCACAGGGGAGC
FOXA2	hTFtarget	MIR143	222	246	+	13.3026	6.16e-06	0.0015	GGGGGGCACGAGCTGGGAAAGGCGG
HDAC2	hTFtarget	MIR143	1316	1327	+	14.2439	6.17e-06	0.0156	CCCCTTTTCCAG
MAZ	hTFtarget	MIR143	319	334	-	14.5152	6.19e-06	0.00637	ACCCCCTTCCCTCCCC
SMARCA4	hTFtarget	MIR143	755	779	-	14.2338	6.19e-06	0.000525	TCCCGGTGCCCCGAGCACCTGGCCC
TAF1	hTFtarget	MIR143	609	629	+	13.9342	6.19e-06	0.00711	GCCGCCGGCCCTGGCGCAGCG
ETS1	hTFtarget	MIR143	1045	1060	+	14.0921	6.2e-06	0.0144	ACCCCGAGTCCCGGAG
TBP	hTFtarget	MIR143	505	529	-	14.1795	6.21e-06	0.0153	CCTCGGCCTGGCGTCCGAGCTCTCC
SMARCA4	hTFtarget	MIR143	91	106	+	14.2917	6.22e-06	0.00332	AAAAAAAAAAAAGACA
STAG1	hTFtarget	MIR143	881	902	+	13.7424	6.22e-06	0.00646	CCCCTGTGCCCCCCGGGGTCCA
GTF3C2	hTFtarget	MIR143	1132	1153	+	13.8684	6.23e-06	0.0153	CCCTGGGCTTCGAGTCTGGCGC
SPI1	hTFtarget	MIR143	259	274	+	14.4714	6.27e-06	0.015	GGTGGCTCCGTCCCCT
HDAC2	hTFtarget	MIR143	1320	1341	-	14.119	6.28e-06	0.0172	CCCGGGTTTCTGATCTGGAAAA
POLR2A	hTFtarget	MIR143	1	12	+	14.4474	6.29e-06	0.00885	GTGGCTGTGGCT
SPI1	hTFtarget	MIR143	487	511	-	13.9857	6.31e-06	0.00653	GCTCTCCGGGGCCAGCCTCCACCTT
EZH2	hTFtarget	MIR143	1167	1178	-	14.4675	6.33e-06	0.0158	GGAGGCAAAAGC
TAF1	hTFtarget	MIR143	605	616	+	14.2237	6.37e-06	0.00745	CCCCGCCGCCGG
ZNF143	hTFtarget	MIR143	599	618	+	13.7286	6.39e-06	0.00399	GGCGGACCCCGCCGCCGGCC
SMAD1	hTFtarget	MIR143	605	616	+	14.1579	6.41e-06	0.00439	CCCCGCCGCCGG
RBPJ	hTFtarget	MIR143	48	58	+	14.5	6.43e-06	0.00851	AGCCTGGGAAC
CTCF	hTFtarget	MIR143	886	901	+	13.2121	6.43e-06	0.011	GTGCCCCCCGGGGTCC
PLAG1	database	MIR143	768	783	+	14.5714	6.44e-06	0.0161	GGGGCACCGGGAAGGA
MYOD1	hTFtarget	MIR143	948	963	-	14.9242	6.45e-06	0.014	ACGAAAGCAGCTGGGG
TCF3	hTFtarget	MIR143	951	962	-	13.9286	6.46e-06	0.0148	CGAAAGCAGCTG
HCFC1	hTFtarget	MIR143	1045	1060	+	11.7	6.48e-06	0.0164	ACCCCGAGTCCCGGAG
SUMO2/SUMO3	hTFtarget	MIR143	882	897	+	14.4474	6.48e-06	0.00391	CCCTGTGCCCCCCGGG
RELA	hTFtarget	MIR143	1103	1118	-	13.9079	6.49e-06	0.018	GGGAATTGCCCATGTC
ZNF92	hTFtarget	MIR143	222	246	-	14.1184	6.49e-06	0.00286	CCGCCTTTCCCAGCTCGTGCCCCCC
HDAC2	hTFtarget	MIR143	627	651	-	12.9429	6.5e-06	0.000977	CCGGCTGGGGGACAGGGCGCCGCGC
AR	hTFtarget	MIR143	779	794	+	14.3	6.52e-06	0.0089	AAGGACAGGGCGTTCC
ZBTB33	database	MIR143	588	599	-	14.1897	6.53e-06	0.0156	CTGGCAGGAGAA
POLR2A	hTFtarget	MIR143	1022	1043	+	12.3289	6.53e-06	0.0123	GGGGCAGCTTCGGCCCCTGCTC
ZBTB33	database	MIR143	588	599	-	14.1837	6.53e-06	0.0157	CTGGCAGGAGAA
CDK9	hTFtarget	MIR143	97	112	+	14.2949	6.55e-06	0.00522	AAAAAAGACAAAGAAA
CTCF	hTFtarget	MIR143	886	901	+	13.5758	6.55e-06	0.0138	GTGCCCCCCGGGGTCC
SIX5	hTFtarget	MIR143	1045	1060	-	13.5	6.57e-06	0.0135	CTCCGGGACTCGGGGT
SMARCA4	hTFtarget	MIR143	593	617	-	14.1429	6.57e-06	0.000525	GCCGGCGGCGGGGTCCGCCTGGCAG
ZNF76	hTFtarget	MIR143	1045	1060	-	13.5132	6.58e-06	0.0162	CTCCGGGACTCGGGGT
RCOR1	hTFtarget	MIR143	1316	1331	-	11.9286	6.6e-06	0.0179	TGATCTGGAAAAGGGG
TCF21	hTFtarget	MIR143	899	907	-	15.0789	6.62e-06	0.015	ACAGCTGGA
USF1	hTFtarget	MIR143	605	613	+	15.0921	6.67e-06	0.00973	CCCCGCCGC
HSF1	hTFtarget	MIR143	630	645	-	14.3421	6.75e-06	0.00385	GGGGGACAGGGCGCCG
CTCF	hTFtarget	MIR143	544	558	-	14.1061	6.75e-06	0.0107	CAGCGACCCCGGGTG
FLI1	hTFtarget	MIR143	879	894	+	14.1711	6.76e-06	0.00455	CTCCCCTGTGCCCCCC
FOXA2	hTFtarget	MIR143	613	634	-	13.3377	6.77e-06	0.00161	CGCCGCGCTGCGCCAGGGCCGG
KDM5B	hTFtarget	MIR143	930	945	-	13.0714	6.78e-06	0.00588	CTGGCCCCTGGCCGCC
POLR2A	hTFtarget	MIR143	85	100	+	13.6883	6.78e-06	0.0162	AGAAAAAAAAAAAAAA
CTCF	hTFtarget	MIR143	882	901	-	13.8182	6.79e-06	0.014	GGACCCCGGGGGGCACAGGG
RAD21	hTFtarget	MIR143	543	564	-	13.1571	6.8e-06	0.0119	TGACTCCAGCGACCCCGGGTGT
SRF	hTFtarget	MIR143	540	561	-	13	6.8e-06	0.0043	CTCCAGCGACCCCGGGTGTGCT
TCF4	hTFtarget	MIR143	622	643	-	13.2237	6.8e-06	0.000903	GGGACAGGGCGCCGCGCTGCGC
ZNF92	hTFtarget	MIR143	467	482	+	14.0972	6.8e-06	0.0176	CACTGCTCGGAAGGGA
SRF	hTFtarget	MIR143	622	637	+	13.9474	6.83e-06	0.00325	GCGCAGCGCGGCGCCC
ZNF143	hTFtarget	MIR143	1045	1060	+	13.75	6.83e-06	0.0165	ACCCCGAGTCCCGGAG
BRD4	hTFtarget	MIR143	601	625	-	12.8421	6.84e-06	0.000755	GCGCCAGGGCCGGCGGCGGGGTCCG
AR	hTFtarget	MIR143	779	794	+	13.8939	6.84e-06	0.0188	AAGGACAGGGCGTTCC
NHLH1	database	MIR143	1019	1038	+	12.5366	6.85e-06	0.0069	CCAGGGGCAGCTTCGGCCCC
SPI1	hTFtarget	MIR143	313	333	-	14.0857	6.87e-06	0.0143	CCCCCTTCCCTCCCCACCCTG
NEUROD1	database	MIR143	800	811	-	14.1348	6.91e-06	0.0146	TGACAGGTGGGC
ESR1	hTFtarget	MIR143	1045	1062	+	10.8026	6.91e-06	0.015	ACCCCGAGTCCCGGAGAG
EP300	hTFtarget	MIR143	605	629	-	13.0909	6.92e-06	0.00095	CGCTGCGCCAGGGCCGGCGGCGGGG
MAZ	hTFtarget	MIR143	1086	1101	+	14.3429	6.94e-06	0.00636	CACCCATCCCCACCCG
ZNF143	hTFtarget	MIR143	879	899	-	13.1316	6.95e-06	0.0115	ACCCCGGGGGGCACAGGGGAG
SRF	hTFtarget	MIR143	929	950	-	12.9545	6.96e-06	0.0043	GGGTGCTGGCCCCTGGCCGCCG
CDK9	hTFtarget	MIR143	1045	1062	+	11.7429	6.98e-06	0.0168	ACCCCGAGTCCCGGAGAG
ELF1	hTFtarget	MIR143	1045	1060	+	14.3816	6.98e-06	0.0167	ACCCCGAGTCCCGGAG
BHLHE40	hTFtarget	MIR143	319	330	-	14.4868	6.99e-06	0.0141	CCTTCCCTCCCC
CTCF	hTFtarget	MIR143	543	562	+	13.2576	6.99e-06	0.0126	ACACCCGGGGTCGCTGGAGT
SP1	hTFtarget	MIR143	238	249	-	14.5263	7e-06	0.017	GGCCCGCCTTTC
NEUROG3	database	MIR143	800	811	-	14.1224	7e-06	0.0147	TGACAGGTGGGC
NOTCH1	hTFtarget	MIR143	1045	1058	+	13.9737	7.01e-06	0.0175	ACCCCGAGTCCCGG
SP2	hTFtarget	MIR143	487	510	-	13.3947	7.01e-06	0.00129	CTCTCCGGGGCCAGCCTCCACCTT
CTCF	hTFtarget	MIR143	543	561	+	13.1818	7.01e-06	0.0136	ACACCCGGGGTCGCTGGAG
NHLH1	database	MIR143	948	959	+	14.5854	7.02e-06	0.0097	CCCCAGCTGCTT
POU5F1	hTFtarget	MIR143	608	629	+	13.8026	7.02e-06	0.000628	CGCCGCCGGCCCTGGCGCAGCG
SPI1	hTFtarget	MIR143	236	251	-	14.1974	7.03e-06	0.0168	ATGGCCCGCCTTTCCC
STAG1	hTFtarget	MIR143	543	564	-	13.2121	7.04e-06	0.0147	TGACTCCAGCGACCCCGGGTGT
CTCF	hTFtarget	MIR143	650	665	+	14.2237	7.04e-06	0.017	GGAGGTGCAGTGCTGC
TFAP2E	database	MIR143	887	899	+	14.5816	7.06e-06	0.0058	TGCCCCCCGGGGT
CTCF	hTFtarget	MIR143	541	560	-	13	7.07e-06	0.00444	TCCAGCGACCCCGGGTGTGC
POLR2A	hTFtarget	MIR143	605	616	-	14.2632	7.08e-06	0.00885	CCGGCGGCGGGG
SMAD1	hTFtarget	MIR143	35	46	-	14.4342	7.13e-06	0.0198	GGGTTCGACTCA
TAF1	hTFtarget	MIR143	928	939	-	14.0263	7.13e-06	0.00745	CCTGGCCGCCGC
SPI1	hTFtarget	MIR143	863	878	+	14.2763	7.15e-06	0.0121	CTCTGCGCAGTCGGGG
ZNF143	hTFtarget	MIR143	838	857	+	13.5286	7.16e-06	0.00399	TGCCTCTGCCACTCTCTCCT
AR	hTFtarget	MIR143	779	794	+	14.1212	7.16e-06	0.0177	AAGGACAGGGCGTTCC
RUNX2	database	MIR143	6	20	+	14.4426	7.19e-06	0.0182	TGTGGCTGTGGTGTA
POU5F1	hTFtarget	MIR143	609	630	-	13.7632	7.2e-06	0.000628	GCGCTGCGCCAGGGCCGGCGGC
REST	hTFtarget	MIR143	627	651	-	13.6234	7.2e-06	0.000803	CCGGCTGGGGGACAGGGCGCCGCGC
BRD4	hTFtarget	MIR143	223	244	-	13.974	7.21e-06	0.00929	GCCTTTCCCAGCTCGTGCCCCC
DNMT1	database	MIR143	608	617	+	8.7551	7.23e-06	0.00379	CGCCGCCGGC
ESR1	hTFtarget	MIR143	841	856	+	14.0843	7.25e-06	0.018	CTCTGCCACTCTCTCC
CREB1	hTFtarget	MIR143	836	860	-	-1.25758	7.25e-06	0.011	ACCAGGAGAGAGTGGCAGAGGCAGG
ZNF238	database	MIR143	899	912	+	14.0408	7.27e-06	0.0189	TCCAGCTGTGGACG
PCGF2	hTFtarget	MIR143	879	900	+	14.0658	7.28e-06	0.00394	CTCCCCTGTGCCCCCCGGGGTC
SPI1	hTFtarget	MIR143	236	251	-	14.3571	7.29e-06	0.0182	ATGGCCCGCCTTTCCC
CTCF	hTFtarget	MIR143	652	663	+	14.4079	7.29e-06	0.0198	AGGTGCAGTGCT
ZBTB18	database	MIR143	899	912	+	14.0408	7.3e-06	0.0189	TCCAGCTGTGGACG
STAT1	hTFtarget	MIR143	475	486	-	14.0986	7.31e-06	0.0202	GCTTTCCCTTCC
CTCF	hTFtarget	MIR143	543	564	-	13.3939	7.32e-06	0.0145	TGACTCCAGCGACCCCGGGTGT
HIF1A	database	MIR143	746	757	+	14.4495	7.33e-06	0.0133	GGTACGTGGGGG
SMARCA4	hTFtarget	MIR143	623	647	+	13.974	7.33e-06	0.000537	CGCAGCGCGGCGCCCTGTCCCCCAG
ESRRA	database	MIR143	1354	1362	+	14.5688	7.34e-06	0.0191	CCAAGGTCA
ESRRB	database	MIR143	1354	1362	+	15.2697	7.34e-06	0.0189	CCAAGGTCA
NR5A1	database	MIR143	1354	1362	+	13.8026	7.34e-06	0.0196	CCAAGGTCA
SF1	database	MIR143	1354	1362	-	14.0337	7.34e-06	0.0203	TGACCTTGG
CNOT3	database	MIR143	567	576	-	14.9146	7.34e-06	0.00673	GCCCGCGGCG
MYC	hTFtarget	MIR143	225	246	+	13.8289	7.34e-06	0.00166	GGGCACGAGCTGGGAAAGGCGG
ESRRA	database	MIR143	1354	1362	-	14.5203	7.34e-06	0.0192	TGACCTTGG
ESRRB	database	MIR143	1354	1362	-	15.2347	7.34e-06	0.0186	TGACCTTGG
NR5A1	database	MIR143	1354	1362	-	13.7755	7.34e-06	0.0195	TGACCTTGG
PCGF2	hTFtarget	MIR143	630	651	+	14.0526	7.35e-06	0.00394	CGGCGCCCTGTCCCCCAGCCGG
STAT3	hTFtarget	MIR143	1259	1280	+	14.0143	7.35e-06	0.0082	CTAGACCCAGTTCTATGCAGCC
TAF1	hTFtarget	MIR143	1	16	+	13.3684	7.37e-06	0.0112	GTGGCTGTGGCTGTGG
CDK8	hTFtarget	MIR143	87	102	-	14.0519	7.39e-06	0.00943	TTTTTTTTTTTTTTTT
TBL1X	hTFtarget	MIR143	540	561	+	13.5132	7.4e-06	0.0153	AGCACACCCGGGGTCGCTGGAG
EP300	hTFtarget	MIR143	607	622	+	12.4857	7.41e-06	0.00424	CCGCCGCCGGCCCTGG
CTCF	hTFtarget	MIR143	886	902	-	13.4091	7.43e-06	0.0129	TGGACCCCGGGGGGCAC
GABPA	hTFtarget	MIR143	1045	1060	-	14.1842	7.44e-06	0.0176	CTCCGGGACTCGGGGT
SMAD2/SMAD3	hTFtarget	MIR143	1144	1155	-	13.9737	7.45e-06	0.0184	GAGCGCCAGACT
ZNF384	hTFtarget	MIR143	106	130	+	7.26389	7.45e-06	0.00135	AAAGAAAAGCAAAGCACAGCAGCTG
AR	hTFtarget	MIR143	778	796	-	14.0606	7.49e-06	0.02	TGGGAACGCCCTGTCCTTC
BRD4	hTFtarget	MIR143	630	654	+	12.6579	7.49e-06	0.000755	CGGCGCCCTGTCCCCCAGCCGGAGG
TP53	hTFtarget	MIR143	321	342	-	13.5357	7.5e-06	0.0178	CCGTGTAGACCCCCTTCCCTCC
EZH2	hTFtarget	MIR143	628	649	+	14.0779	7.51e-06	0.00871	CGCGGCGCCCTGTCCCCCAGCC
MAZ	hTFtarget	MIR143	920	935	+	12.6184	7.51e-06	0.0126	GGCACTCGGCGGCGGC
EP300	hTFtarget	MIR143	777	791	+	10.5286	7.52e-06	0.0198	GGAAGGACAGGGCGT
SUMO2	hTFtarget	MIR143	499	523	+	13.7105	7.53e-06	0.00276	GGCCCCGGAGAGCTCGGACGCCAGG
CBFB	hTFtarget	MIR143	1020	1041	-	12.25	7.54e-06	0.00501	GCAGGGGCCGAAGCTGCCCCTG
CTCF	hTFtarget	MIR143	884	902	+	13.1212	7.54e-06	0.0163	CTGTGCCCCCCGGGGTCCA
ZBED6	database	MIR143	503	514	-	14.0758	7.58e-06	0.0147	CGAGCTCTCCGG
RAD21	hTFtarget	MIR143	543	564	-	12.5857	7.6e-06	0.0106	TGACTCCAGCGACCCCGGGTGT
SREBF2	database	MIR143	315	327	+	13.0182	7.62e-06	0.0154	GGGTGGGGAGGGA
AP4	database	MIR143	673	682	+	13.5138	7.62e-06	0.0139	GTCAGCTGGG
CTCF	hTFtarget	MIR143	886	901	-	13.4697	7.63e-06	0.0172	GGACCCCGGGGGGCAC
FOXA2	hTFtarget	MIR143	120	128	+	14.3026	7.67e-06	0.0151	CACAGCAGC
SMAD3	hTFtarget	MIR143	900	908	-	14.2763	7.67e-06	0.0127	CACAGCTGG
TCF12	hTFtarget	MIR143	758	766	-	13.7424	7.67e-06	0.0171	AGCACCTGG
AR	hTFtarget	MIR143	779	794	+	13.9429	7.69e-06	0.0213	AAGGACAGGGCGTTCC
TFAP4	database	MIR143	899	909	+	14.8367	7.7e-06	0.0103	TCCAGCTGTGG
TFAP4	database	MIR143	899	909	+	14.8265	7.7e-06	0.0102	TCCAGCTGTGG
AR	hTFtarget	MIR143	780	795	+	13.4848	7.72e-06	0.0214	AGGACAGGGCGTTCCC
BMI1	hTFtarget	MIR143	312	333	+	14	7.73e-06	0.00174	CCAGGGTGGGGAGGGAAGGGGG
PPARG:RXRA	database	MIR143	880	894	-	13.8468	7.74e-06	0.02	GGGGGGCACAGGGGA
REST	hTFtarget	MIR143	1230	1241	+	13.697	7.74e-06	0.0204	GCCAGGGACAGC
POU5F1	hTFtarget	MIR143	608	629	-	13.6447	7.75e-06	0.000628	CGCTGCGCCAGGGCCGGCGGCG
REST	hTFtarget	MIR143	622	646	-	13.4935	7.76e-06	0.000803	TGGGGGACAGGGCGCCGCGCTGCGC
SREBF2	database	MIR143	315	327	-	12.9727	7.76e-06	0.0159	TCCCTCCCCACCC
CDK9	hTFtarget	MIR143	85	100	+	14.0897	7.78e-06	0.00522	AGAAAAAAAAAAAAAA
EHF	hTFtarget	MIR143	475	496	+	13.9041	7.82e-06	0.013	GGAAGGGAAAGCAAGGTGGAGG
MYB	hTFtarget	MIR143	626	650	+	12.3816	7.86e-06	0.000993	AGCGCGGCGCCCTGTCCCCCAGCCG
NFYA	hTFtarget	MIR143	238	249	+	14.3	7.86e-06	0.0166	GAAAGGCGGGCC
IRF4	database	MIR143	86	101	+	14.1864	7.88e-06	0.00994	GAAAAAAAAAAAAAAA
BRD4	hTFtarget	MIR143	590	614	+	12.5526	7.89e-06	0.000755	CTCCTGCCAGGCGGACCCCGCCGCC
AR	hTFtarget	MIR143	780	795	+	13.7424	7.92e-06	0.022	AGGACAGGGCGTTCCC
HES1	database	MIR143	226	235	+	13.6531	7.93e-06	0.00923	GGCACGAGCT
TCF4	hTFtarget	MIR143	614	635	+	12.9079	7.93e-06	0.000903	CGGCCCTGGCGCAGCGCGGCGC
THAP11	hTFtarget	MIR143	1045	1060	+	13.2237	7.95e-06	0.0182	ACCCCGAGTCCCGGAG
MYB	hTFtarget	MIR143	590	614	+	12.3553	7.96e-06	0.000993	CTCCTGCCAGGCGGACCCCGCCGCC
TAF1	hTFtarget	MIR143	1026	1041	-	13.4079	7.96e-06	0.013	GCAGGGGCCGAAGCTG
CTCF	hTFtarget	MIR143	881	900	+	13	7.96e-06	0.00635	CCCCTGTGCCCCCCGGGGTC
RFX5	hTFtarget	MIR143	1359	1374	+	13.9697	7.97e-06	0.021	GTCACACGTTGCTATG
EZH2	hTFtarget	MIR143	930	945	-	13.4605	7.98e-06	0.00579	CTGGCCCCTGGCCGCC
GATA1	hTFtarget	MIR143	947	958	+	14.1184	7.98e-06	0.0109	ACCCCAGCTGCT
IRF1	hTFtarget	MIR143	598	622	+	13.7792	8.03e-06	0.00212	AGGCGGACCCCGCCGCCGGCCCTGG
RXRA	hTFtarget	MIR143	931	951	-	12.0921	8.03e-06	0.00606	GGGGTGCTGGCCCCTGGCCGC
NR5A2	database	MIR143	1353	1362	+	13.9213	8.04e-06	0.0212	CCCAAGGTCA
NR5A2	database	MIR143	1353	1362	-	13.8878	8.04e-06	0.0212	TGACCTTGGG
SIX5	hTFtarget	MIR143	1045	1060	+	13.1184	8.05e-06	0.019	ACCCCGAGTCCCGGAG
IRF4	database	MIR143	86	101	+	14.1188	8.06e-06	0.0101	GAAAAAAAAAAAAAAA
NANOG	hTFtarget	MIR143	102	113	+	12.9861	8.07e-06	0.0224	AGACAAAGAAAA
POLR2A	hTFtarget	MIR143	925	940	-	13.4571	8.07e-06	0.0167	CCCTGGCCGCCGCCGA
ZNF92	hTFtarget	MIR143	95	119	-	13.0556	8.07e-06	0.00555	CTTTGCTTTTCTTTGTCTTTTTTTT
MYOG	database	MIR143	121	133	-	14.2584	8.1e-06	0.0153	TCCCAGCTGCTGT
BRD4	hTFtarget	MIR143	630	645	+	13.5658	8.1e-06	0.00428	CGGCGCCCTGTCCCCC
MAFB	hTFtarget	MIR143	927	938	-	13.7368	8.11e-06	0.0189	CTGGCCGCCGCC
MAZ	database	MIR143	319	326	+	15.3303	8.13e-06	0.0163	GGGGAGGG
BCL6	hTFtarget	MIR143	319	327	+	15.5395	8.13e-06	0.00927	GGGGAGGGA
TCF4	hTFtarget	MIR143	602	623	-	12.8553	8.13e-06	0.000903	GCCAGGGCCGGCGGCGGGGTCC
FOXA2	hTFtarget	MIR143	900	908	-	14.1447	8.15e-06	0.0149	CACAGCTGG
KDM5B	hTFtarget	MIR143	931	946	-	12.6714	8.15e-06	0.0125	GCTGGCCCCTGGCCGC
SOX17	hTFtarget	MIR143	900	908	-	14.3947	8.15e-06	0.0176	CACAGCTGG
MYOG	database	MIR143	121	133	-	14.2347	8.15e-06	0.0155	TCCCAGCTGCTGT
AR	hTFtarget	MIR143	779	794	+	13.9014	8.16e-06	0.0111	AAGGACAGGGCGTTCC
SMARCA4	hTFtarget	MIR143	610	634	-	13.8052	8.16e-06	0.000552	CGCCGCGCTGCGCCAGGGCCGGCGG
JUND	hTFtarget	MIR143	605	613	+	14.9211	8.18e-06	0.0117	CCCCGCCGC
BMI1	hTFtarget	MIR143	874	895	-	13.9221	8.18e-06	0.00174	CGGGGGGCACAGGGGAGCCCCG
CTCF	hTFtarget	MIR143	886	901	+	13.1364	8.18e-06	0.0132	GTGCCCCCCGGGGTCC
KDM5B	hTFtarget	MIR143	920	935	-	12.9286	8.19e-06	0.0105	GCCGCCGCCGAGTGCC
FLI1	hTFtarget	MIR143	319	333	-	14.1212	8.2e-06	0.0199	CCCCCTTCCCTCCCC
CTCF	hTFtarget	MIR143	886	901	+	13.5455	8.2e-06	0.0176	GTGCCCCCCGGGGTCC
BRD4	hTFtarget	MIR143	543	558	-	13.2105	8.21e-06	0.0144	CAGCGACCCCGGGTGT
PHF8	hTFtarget	MIR143	606	621	-	13.974	8.25e-06	0.00191	CAGGGCCGGCGGCGGG
TP53	hTFtarget	MIR143	308	316	-	14.7895	8.26e-06	0.0196	CCTGGGCAG
CTCF	hTFtarget	MIR143	542	561	-	12.9242	8.26e-06	0.00635	CTCCAGCGACCCCGGGTGTG
E2F2	database	MIR143	237	251	+	14.0789	8.28e-06	0.0118	GGAAAGGCGGGCCAT
ZNF280D	hTFtarget	MIR143	1045	1062	+	12.25	8.29e-06	0.021	ACCCCGAGTCCCGGAGAG
SP1	hTFtarget	MIR143	1032	1047	-	13.8286	8.31e-06	0.00912	GGTTGAGCAGGGGCCG
CBFB	hTFtarget	MIR143	4	25	+	12.0526	8.31e-06	0.00501	GCTGTGGCTGTGGTGTAGGCTA
HSF	database	MIR143	1211	1223	+	12.6098	8.32e-06	0.0215	TTTCAGGGGCTTC
IRF1	hTFtarget	MIR143	627	651	+	13.7273	8.32e-06	0.00212	GCGCGGCGCCCTGTCCCCCAGCCGG
SPI1	hTFtarget	MIR143	541	565	+	12.2368	8.32e-06	0.0162	GCACACCCGGGGTCGCTGGAGTCAG
EP300	hTFtarget	MIR143	563	578	+	12.2429	8.32e-06	0.00424	CAGCCGCCGCGGGCCT
PLAGL1	database	MIR143	886	895	-	14.2936	8.33e-06	0.019	CGGGGGGCAC
PLAGL1	database	MIR143	886	895	-	14.3163	8.33e-06	0.0194	CGGGGGGCAC
HES1	database	MIR143	793	802	+	13.6429	8.34e-06	0.00923	CCCACGCGCC
TBP	hTFtarget	MIR143	262	273	+	14.0658	8.34e-06	0.0155	GGCTCCGTCCCC
SPI1	hTFtarget	MIR143	237	252	+	14.0263	8.36e-06	0.02	GGAAAGGCGGGCCATG
HIF1A	hTFtarget	MIR143	836	853	+	7.84211	8.37e-06	0.0096	CCTGCCTCTGCCACTCTC
AR	hTFtarget	MIR143	780	795	+	13.8636	8.39e-06	0.0112	AGGACAGGGCGTTCCC
KDM5B	hTFtarget	MIR143	876	900	+	12.1429	8.4e-06	0.00757	GGGCTCCCCTGTGCCCCCCGGGGTC
MYC	hTFtarget	MIR143	840	855	+	13.7895	8.4e-06	0.0134	CCTCTGCCACTCTCTC
SMAD1	hTFtarget	MIR143	475	488	+	13.8052	8.4e-06	0.0216	GGAAGGGAAAGCAA
IRF5	hTFtarget	MIR143	97	112	+	9.28571	8.41e-06	0.00231	AAAAAAGACAAAGAAA
E2F7	hTFtarget	MIR143	319	334	-	13.3857	8.42e-06	0.00979	ACCCCCTTCCCTCCCC
CTCF	hTFtarget	MIR143	930	949	-	12.6364	8.43e-06	0.00444	GGTGCTGGCCCCTGGCCGCC
STAT3	hTFtarget	MIR143	554	575	-	13.7857	8.44e-06	0.0082	CCCGCGGCGGCTGACTCCAGCG
CTCF	hTFtarget	MIR143	886	901	+	12.9697	8.45e-06	0.015	GTGCCCCCCGGGGTCC
STAG1	hTFtarget	MIR143	839	860	-	13.0152	8.46e-06	0.00831	ACCAGGAGAGAGTGGCAGAGGC
SETDB1	hTFtarget	MIR143	70	90	+	8.28947	8.47e-06	0.016	ATGGGTGTGGCCCTTAGAAAA
BRD7	hTFtarget	MIR143	835	856	-	13.0897	8.48e-06	0.0121	GGAGAGAGTGGCAGAGGCAGGC
E2F1	hTFtarget	MIR143	793	808	-	13.9394	8.48e-06	0.00743	CAGGTGGGCGCGTGGG
AR	database	MIR143	780	794	-	14.1236	8.5e-06	0.0116	GGAACGCCCTGTCCT
ZNF143	hTFtarget	MIR143	1045	1060	+	11.803	8.5e-06	0.0218	ACCCCGAGTCCCGGAG
FOXP1	database	MIR143	88	107	-	-3.79762	8.52e-06	0.0117	TTGTCTTTTTTTTTTTTTTT
SUZ12	hTFtarget	MIR143	601	625	+	13.4605	8.52e-06	0.0133	CGGACCCCGCCGCCGGCCCTGGCGC
AR	hTFtarget	MIR143	779	794	-	13.697	8.52e-06	0.0143	GGAACGCCCTGTCCTT
STAT3	hTFtarget	MIR143	324	332	+	13.75	8.53e-06	0.0148	GGGAAGGGG
BTAF1	hTFtarget	MIR143	314	338	-	5.25	8.59e-06	0.00576	GTAGACCCCCTTCCCTCCCCACCCT
AR	hTFtarget	MIR143	780	795	-	13.8816	8.6e-06	0.0238	GGGAACGCCCTGTCCT
STAT1	hTFtarget	MIR143	930	945	-	12.7368	8.61e-06	0.00725	CTGGCCCCTGGCCGCC
PGR	hTFtarget	MIR143	780	795	+	12.8889	8.62e-06	0.0233	AGGACAGGGCGTTCCC
SMARCA4	hTFtarget	MIR143	84	99	+	13.8889	8.62e-06	0.00332	TAGAAAAAAAAAAAAA
BRD4	hTFtarget	MIR143	616	637	-	12.987	8.65e-06	0.00133	GGGCGCCGCGCTGCGCCAGGGC
ESR1	hTFtarget	MIR143	779	802	+	13.6053	8.66e-06	0.00371	AAGGACAGGGCGTTCCCACGCGCC
AR	hTFtarget	MIR143	779	794	-	13.6364	8.66e-06	0.0237	GGAACGCCCTGTCCTT
POU5F1	hTFtarget	MIR143	602	623	-	13.4605	8.67e-06	0.000645	GCCAGGGCCGGCGGCGGGGTCC
KLF5	hTFtarget	MIR143	69	84	+	14.1818	8.68e-06	0.0125	CATGGGTGTGGCCCTT
AR	hTFtarget	MIR143	780	795	+	14.1212	8.69e-06	0.0114	AGGACAGGGCGTTCCC
ETS1	hTFtarget	MIR143	1045	1060	+	12.9474	8.7e-06	0.0204	ACCCCGAGTCCCGGAG
CDK9	hTFtarget	MIR143	603	626	+	12.7368	8.7e-06	0.00794	GACCCCGCCGCCGGCCCTGGCGCA
CTCF	hTFtarget	MIR143	885	900	+	13.7763	8.71e-06	0.0206	TGTGCCCCCCGGGGTC
SPI1	hTFtarget	MIR143	841	862	-	12.8026	8.72e-06	0.0209	TCACCAGGAGAGAGTGGCAGAG
SPI1	hTFtarget	MIR143	311	332	-	13.3571	8.73e-06	0.0212	CCCCTTCCCTCCCCACCCTGGG
TCF12	database	MIR143	950	958	-	14.7705	8.74e-06	0.0101	AGCAGCTGG
TCF12	database	MIR143	123	131	+	14.7705	8.74e-06	0.0101	AGCAGCTGG
TAL1	hTFtarget	MIR143	899	907	-	13.5526	8.74e-06	0.0226	ACAGCTGGA
TCF12	database	MIR143	950	958	-	14.7143	8.74e-06	0.0105	AGCAGCTGG
TCF12	database	MIR143	123	131	+	14.7143	8.74e-06	0.0105	AGCAGCTGG
EP300	hTFtarget	MIR143	925	940	-	12.1429	8.75e-06	0.00424	CCCTGGCCGCCGCCGA
ZKSCAN4	database	MIR143	491	504	+	11.2347	8.77e-06	0.0209	TGGAGGCTGGCCCC
NFE4	database	MIR143	42	53	+	14.4672	8.78e-06	0.0113	AACCCTAGCCTG
AR	hTFtarget	MIR143	780	795	-	13.7576	8.78e-06	0.0187	GGGAACGCCCTGTCCT
TCF12	hTFtarget	MIR143	756	771	+	14.1515	8.78e-06	0.00754	GGCCAGGTGCTCGGGG
ETS1	hTFtarget	MIR143	1046	1067	-	12.0132	8.79e-06	0.0176	AGTGGCTCTCCGGGACTCGGGG
REST	hTFtarget	MIR143	943	954	-	12.6061	8.84e-06	0.0244	GCTGGGGTGCTG
SRF	hTFtarget	MIR143	547	571	-	13.4545	8.86e-06	0.00311	CGGCGGCTGACTCCAGCGACCCCGG
SPI1	hTFtarget	MIR143	238	253	-	14	8.88e-06	0.0196	GCATGGCCCGCCTTTC
E2F7	hTFtarget	MIR143	315	330	-	13.2714	8.89e-06	0.00979	CCTTCCCTCCCCACCC
THAP11	hTFtarget	MIR143	1045	1060	-	13.4474	8.93e-06	0.02	CTCCGGGACTCGGGGT
SP2	database	MIR143	235	249	-	14.0862	8.97e-06	0.0212	GGCCCGCCTTTCCCA
CTCF	hTFtarget	MIR143	654	669	-	13.9868	8.97e-06	0.0248	AGATGCAGCACTGCAC
E2F6	hTFtarget	MIR143	319	330	+	14.6429	8.97e-06	0.0186	GGGGAGGGAAGG
FOS	hTFtarget	MIR143	238	249	-	14.0658	8.98e-06	0.0215	GGCCCGCCTTTC
AR	hTFtarget	MIR143	780	795	+	14.0658	8.99e-06	0.0249	AGGACAGGGCGTTCCC
TAF1	hTFtarget	MIR143	559	574	-	12.5395	9e-06	0.00767	CCGCGGCGGCTGACTC
NHLH1	database	MIR143	948	959	-	14.2195	9.01e-06	0.0097	AAGCAGCTGGGG
SUMO2	hTFtarget	MIR143	991	1010	+	13.6447	9.01e-06	0.0201	AGGGTTGGGGCACCCGCTTT
MAZ	hTFtarget	MIR143	319	334	-	13.8714	9.02e-06	0.00636	ACCCCCTTCCCTCCCC
VEZF1	hTFtarget	MIR143	310	331	-	13.0857	9.02e-06	0.00466	CCCTTCCCTCCCCACCCTGGGC
NFYA	hTFtarget	MIR143	238	249	+	14.1711	9.03e-06	0.0202	GAAAGGCGGGCC
SOX14	database	MIR143	1303	1315	-	13.1939	9.03e-06	0.0251	TCAGTAACATTGT
MED1	hTFtarget	MIR143	599	614	+	12.8947	9.04e-06	0.0132	GGCGGACCCCGCCGCC
BHLHE40	hTFtarget	MIR143	319	333	-	13.3026	9.05e-06	0.00802	CCCCCTTCCCTCCCC
CTCF	hTFtarget	MIR143	887	902	+	13.8553	9.05e-06	0.0188	TGCCCCCCGGGGTCCA
MYC	hTFtarget	MIR143	629	650	-	13.4868	9.06e-06	0.00166	CGGCTGGGGGACAGGGCGCCGC
IRF1	hTFtarget	MIR143	550	574	-	13.5974	9.09e-06	0.00212	CCGCGGCGGCTGACTCCAGCGACCC
MED1	hTFtarget	MIR143	87	102	-	13.8831	9.1e-06	0.00627	TTTTTTTTTTTTTTTT
TP53	hTFtarget	MIR143	95	116	+	1.20833	9.11e-06	0.00537	AAAAAAAAGACAAAGAAAAGCA
ZBTB7B	database	MIR143	599	620	-	11.6531	9.12e-06	0.00659	AGGGCCGGCGGCGGGGTCCGCC
IRF5	hTFtarget	MIR143	475	493	-	10.5132	9.12e-06	0.0206	CCACCTTGCTTTCCCTTCC
TP53	hTFtarget	MIR143	1175	1196	-	11.9857	9.13e-06	0.0216	GGGGATGCTTGGACTAGTGGAG
ETS2	database	MIR143	322	332	+	12.6778	9.14e-06	0.025	GAGGGAAGGGG
ZNF143	hTFtarget	MIR143	1043	1062	+	12.3158	9.14e-06	0.0218	CAACCCCGAGTCCCGGAGAG
ETS2	database	MIR143	322	332	+	12.6667	9.14e-06	0.0249	GAGGGAAGGGG
ERG	hTFtarget	MIR143	95	119	-	-13.7368	9.15e-06	0.00588	CTTTGCTTTTCTTTGTCTTTTTTTT
SMARCA4	hTFtarget	MIR143	88	103	+	13.8056	9.2e-06	0.00332	AAAAAAAAAAAAAAAG
CDK8	hTFtarget	MIR143	319	343	-	13.4416	9.2e-06	0.00165	ACCGTGTAGACCCCCTTCCCTCCCC
CTCF	database	MIR143	928	947	+	13.5663	9.22e-06	0.0166	GCGGCGGCCAGGGGCCAGCA
TFAP2A	hTFtarget	MIR143	72	80	-	14.2632	9.23e-06	0.0193	GCCACACCC
MYC	hTFtarget	MIR143	927	942	-	12.6579	9.26e-06	0.00431	GCCCCTGGCCGCCGCC
NFKB1	database	MIR143	875	885	-	13.9868	9.27e-06	0.0197	AGGGGAGCCCC
AR	database	MIR143	780	794	-	14.0408	9.27e-06	0.0149	GGAACGCCCTGTCCT
NFKB1	database	MIR143	875	885	+	13.9394	9.27e-06	0.02	GGGGCTCCCCT
ATF5	database	MIR143	710	721	+	14.0505	9.28e-06	0.0258	GAAGGGAGAAGC
IRF3	hTFtarget	MIR143	85	106	+	13.2535	9.3e-06	0.00634	AGAAAAAAAAAAAAAAAAGACA
CTCF	hTFtarget	MIR143	886	901	+	12.9394	9.3e-06	0.0202	GTGCCCCCCGGGGTCC
ATF5	database	MIR143	710	721	+	14.0556	9.33e-06	0.0259	GAAGGGAGAAGC
SPI1	hTFtarget	MIR143	260	275	+	13.7368	9.33e-06	0.0158	GTGGCTCCGTCCCCTG
TRIM28	database	MIR143	605	614	+	14	9.34e-06	0.0102	CCCCGCCGCC
CTCF	hTFtarget	MIR143	544	557	+	13.5606	9.34e-06	0.0131	CACCCGGGGTCGCT
EP300	hTFtarget	MIR143	499	523	-	11.9342	9.36e-06	0.00147	CCTGGCGTCCGAGCTCTCCGGGGCC
RUNX1	hTFtarget	MIR143	2	13	+	14.0395	9.38e-06	0.0247	TGGCTGTGGCTG
KLF4	hTFtarget	MIR143	1086	1101	+	13.1429	9.39e-06	0.0239	CACCCATCCCCACCCG
SPI1	hTFtarget	MIR143	236	251	+	13.8684	9.39e-06	0.0215	GGGAAAGGCGGGCCAT
SRF	hTFtarget	MIR143	599	614	+	13.4079	9.4e-06	0.00325	GGCGGACCCCGCCGCC
CTCF	hTFtarget	MIR143	543	558	+	12.9848	9.4e-06	0.0174	ACACCCGGGGTCGCTG
KLF3	database	MIR143	542	550	-	14.9426	9.41e-06	0.00985	CCGGGTGTG
ZBTB7A	hTFtarget	MIR143	545	558	-	14.0909	9.42e-06	0.0112	CAGCGACCCCGGGT
HLTF	database	MIR143	208	219	-	13.2703	9.43e-06	0.0257	TACGGCTGGCAC
EP300	hTFtarget	MIR143	624	648	+	12.4805	9.44e-06	0.00101	GCAGCGCGGCGCCCTGTCCCCCAGC
SPI1	hTFtarget	MIR143	841	862	-	12.8816	9.46e-06	0.0223	TCACCAGGAGAGAGTGGCAGAG
MED1	hTFtarget	MIR143	88	103	+	13.8312	9.48e-06	0.0246	AAAAAAAAAAAAAAAG
RXRG	hTFtarget	MIR143	543	561	+	13.1447	9.49e-06	0.0123	ACACCCGGGGTCGCTGGAG
HLTF	database	MIR143	208	219	-	13.3131	9.5e-06	0.0259	TACGGCTGGCAC
TFAP4	database	MIR143	122	132	-	14.6327	9.53e-06	0.0103	CCCAGCTGCTG
TEAD1	database	MIR143	179	192	-	13.3465	9.53e-06	0.0264	CACATTCGTGCTGC
TFAP4	database	MIR143	122	132	-	14.6327	9.53e-06	0.0102	CCCAGCTGCTG
TGIF2LY	database	MIR143	804	813	+	11.0408	9.55e-06	0.0264	ACCTGTCAGC
TRIM63	database	MIR143	475	489	-	14.1461	9.56e-06	0.0264	CTTGCTTTCCCTTCC
POLR2A	hTFtarget	MIR143	596	617	+	12.6053	9.56e-06	0.00723	CCAGGCGGACCCCGCCGCCGGC
SRF	hTFtarget	MIR143	630	651	+	12.6711	9.58e-06	0.00135	CGGCGCCCTGTCCCCCAGCCGG
ERG	hTFtarget	MIR143	94	118	-	-13.9605	9.59e-06	0.00588	TTTGCTTTTCTTTGTCTTTTTTTTT
SMARCA4	hTFtarget	MIR143	93	108	+	13.75	9.61e-06	0.00332	AAAAAAAAAAGACAAA
TEAD1	database	MIR143	179	192	+	13.3478	9.62e-06	0.0267	GCAGCACGAATGTG
IRF5	hTFtarget	MIR143	94	109	+	8.85714	9.62e-06	0.00241	AAAAAAAAAGACAAAG
BCL6	hTFtarget	MIR143	605	613	-	15.0789	9.63e-06	0.00927	GCGGCGGGG
CTCF	hTFtarget	MIR143	544	558	+	13.2424	9.67e-06	0.0224	CACCCGGGGTCGCTG
SPI1	hTFtarget	MIR143	236	251	-	13.7	9.68e-06	0.0229	ATGGCCCGCCTTTCCC
SMARCA4	hTFtarget	MIR143	606	630	-	13.5325	9.7e-06	0.00061	GCGCTGCGCCAGGGCCGGCGGCGGG
ZNF143	hTFtarget	MIR143	608	627	+	12.9857	9.71e-06	0.00399	CGCCGCCGGCCCTGGCGCAG
CTCF	hTFtarget	MIR143	886	901	-	12.9848	9.74e-06	0.019	GGACCCCGGGGGGCAC
CTCF	hTFtarget	MIR143	883	901	-	13.0909	9.77e-06	0.0171	GGACCCCGGGGGGCACAGG
PLAG1	database	MIR143	245	260	-	12.764	9.8e-06	0.0191	CCCCACAGCATGGCCC
GATA3	hTFtarget	MIR143	1326	1334	+	11.6515	9.82e-06	0.0273	AGATCAGAA
CBFB	hTFtarget	MIR143	607	628	-	11.7105	9.82e-06	0.00501	GCTGCGCCAGGGCCGGCGGCGG
RAD21	hTFtarget	MIR143	543	564	-	13	9.83e-06	0.0151	TGACTCCAGCGACCCCGGGTGT
EP300	hTFtarget	MIR143	606	630	-	11.8289	9.84e-06	0.00147	GCGCTGCGCCAGGGCCGGCGGCGGG
ETS1	hTFtarget	MIR143	1045	1060	-	12.5263	9.86e-06	0.025	CTCCGGGACTCGGGGT
SMAD4	hTFtarget	MIR143	565	576	-	13.3816	9.86e-06	0.00719	GCCCGCGGCGGC
TFAP4	hTFtarget	MIR143	807	818	+	14.3939	9.87e-06	0.0226	TGTCAGCTGAGC
CDK8	hTFtarget	MIR143	1025	1049	+	13.3247	9.89e-06	0.00165	GCAGCTTCGGCCCCTGCTCAACCCC
CACD	database	MIR143	72	79	-	14.2347	9.9e-06	0.0188	CCACACCC
KLF5	hTFtarget	MIR143	314	322	-	14.3857	9.9e-06	0.0122	CCCCACCCT
MEIS2	database	MIR143	800	812	-	14.0909	9.91e-06	0.0275	CTGACAGGTGGGC
CDK9	hTFtarget	MIR143	89	104	+	13.7949	9.93e-06	0.00522	AAAAAAAAAAAAAAGA
GMEB2	hTFtarget	MIR143	1042	1063	+	13.4762	9.94e-06	0.0273	TCAACCCCGAGTCCCGGAGAGC
SP4	database	MIR143	878	901	-	11.7374	9.96e-06	0.00156	GGACCCCGGGGGGCACAGGGGAGC
MEIS2	database	MIR143	800	812	+	14.0408	9.96e-06	0.0276	GCCCACCTGTCAG
SP4	database	MIR143	622	645	-	11.7273	1e-05	0.00156	GGGGGACAGGGCGCCGCGCTGCGC
HOXA6	hTFtarget	MIR143	1241	1251	+	13.9737	1e-05	0.0222	CACAGGCACAC
KDM5B	hTFtarget	MIR143	885	901	+	12.6143	1e-05	0.0149	TGTGCCCCCCGGGGTCC
ZNF263	database	MIR143	313	333	+	13.1224	1.01e-05	0.0275	CAGGGTGGGGAGGGAAGGGGG
KDM5B	hTFtarget	MIR143	920	935	+	11.3714	1.01e-05	0.0111	GGCACTCGGCGGCGGC
KMT2A	hTFtarget	MIR143	605	626	-	13.1053	1.01e-05	0.00268	TGCGCCAGGGCCGGCGGCGGGG
MYC	hTFtarget	MIR143	605	626	-	13.3158	1.01e-05	0.00166	TGCGCCAGGGCCGGCGGCGGGG
SUZ12	hTFtarget	MIR143	968	983	-	13.1053	1.01e-05	0.00468	TGCCTGCCGCGGCTCT
TAF1	hTFtarget	MIR143	836	856	+	13.0789	1.01e-05	0.00711	CCTGCCTCTGCCACTCTCTCC
TBP	hTFtarget	MIR143	835	856	+	12.8795	1.01e-05	0.00437	GCCTGCCTCTGCCACTCTCTCC
CDK9	hTFtarget	MIR143	599	620	+	12.1053	1.01e-05	0.00397	GGCGGACCCCGCCGCCGGCCCT
CREBBP	hTFtarget	MIR143	835	855	-	-4.62857	1.01e-05	0.0144	GAGAGAGTGGCAGAGGCAGGC
CTCF	hTFtarget	MIR143	543	558	-	12.8788	1.01e-05	0.0207	CAGCGACCCCGGGTGT
EHF	hTFtarget	MIR143	836	857	-	13.589	1.01e-05	0.013	AGGAGAGAGTGGCAGAGGCAGG
ELL2	hTFtarget	MIR143	610	630	+	13.0921	1.01e-05	0.00321	CCGCCGGCCCTGGCGCAGCGC
SP4	database	MIR143	878	901	-	11.7374	1.01e-05	0.00157	GGACCCCGGGGGGCACAGGGGAGC
SP4	database	MIR143	622	645	-	11.7273	1.01e-05	0.00157	GGGGGACAGGGCGCCGCGCTGCGC
SP4	database	MIR143	938	961	-	11.6768	1.02e-05	0.00156	GAAAGCAGCTGGGGTGCTGGCCCC
REX1	database	MIR143	442	451	-	12.3265	1.02e-05	0.0282	TCAGCCATTT
EWSR1	hTFtarget	MIR143	319	334	+	0.0428571	1.02e-05	0.023	GGGGAGGGAAGGGGGT
JUND	hTFtarget	MIR143	927	948	-	12.9342	1.02e-05	0.00172	GTGCTGGCCCCTGGCCGCCGCC
RAD21	hTFtarget	MIR143	838	859	+	11.9143	1.02e-05	0.0106	TGCCTCTGCCACTCTCTCCTGG
BRD4	hTFtarget	MIR143	917	941	-	12.0263	1.02e-05	0.000755	CCCCTGGCCGCCGCCGAGTGCCTGG
SPI1	hTFtarget	MIR143	261	275	-	13.8421	1.02e-05	0.0275	CAGGGGACGGAGCCA
NR3C1	database	MIR143	778	796	-	12.5843	1.03e-05	0.0284	TGGGAACGCCCTGTCCTTC
EZH2	hTFtarget	MIR143	558	573	-	13.3636	1.03e-05	0.0126	CGCGGCGGCTGACTCC
MAZ	hTFtarget	MIR143	542	557	-	12.7763	1.03e-05	0.0164	AGCGACCCCGGGTGTG
MYC	hTFtarget	MIR143	794	805	-	13.9697	1.03e-05	0.0235	GTGGGCGCGTGG
SP2	hTFtarget	MIR143	81	102	-	13.4615	1.03e-05	0.00474	TTTTTTTTTTTTTTTTCTAAGG
AR	hTFtarget	MIR143	780	795	-	13.5606	1.03e-05	0.0159	GGGAACGCCCTGTCCT
SRF	hTFtarget	MIR143	609	630	-	12.5263	1.03e-05	0.00135	GCGCTGCGCCAGGGCCGGCGGC
ZBTB17	hTFtarget	MIR143	999	1020	+	4.67105	1.03e-05	0.0284	GGCACCCGCTTTGGAAGCGTCC
CTCF	hTFtarget	MIR143	886	901	+	13.0909	1.03e-05	0.0184	GTGCCCCCCGGGGTCC
AR	hTFtarget	MIR143	780	795	+	13.4848	1.03e-05	0.0143	AGGACAGGGCGTTCCC
SP4	database	MIR143	938	961	-	11.6869	1.03e-05	0.00157	GAAAGCAGCTGGGGTGCTGGCCCC
ESRRA	hTFtarget	MIR143	929	944	+	13.6316	1.04e-05	0.0157	CGGCGGCCAGGGGCCA
ZNF143	hTFtarget	MIR143	1053	1068	-	13.4286	1.04e-05	0.0187	GAGTGGCTCTCCGGGA
EOMES	hTFtarget	MIR143	900	908	+	13.1	1.04e-05	0.0255	CCAGCTGTG
EP300	hTFtarget	MIR143	315	323	-	14.0658	1.04e-05	0.00801	TCCCCACCC
EP300	hTFtarget	MIR143	1092	1100	+	14.0658	1.04e-05	0.00801	TCCCCACCC
ZBTB7B	database	MIR143	599	620	-	11.1429	1.04e-05	0.00643	AGGGCCGGCGGCGGGGTCCGCC
TRIM28	database	MIR143	567	576	-	13.7561	1.05e-05	0.0102	GCCCGCGGCG
BRD4	hTFtarget	MIR143	612	636	+	11.9737	1.05e-05	0.000755	GCCGGCCCTGGCGCAGCGCGGCGCC
SMAD1	hTFtarget	MIR143	248	257	+	13.4429	1.05e-05	0.0249	CCATGCTGTG
SPI1	hTFtarget	MIR143	775	799	-	11.8286	1.05e-05	0.00836	GCGTGGGAACGCCCTGTCCTTCCCG
SUMO2/SUMO3	hTFtarget	MIR143	756	771	-	13.5921	1.05e-05	0.00424	CCCCGAGCACCTGGCC
CTCF	hTFtarget	MIR143	541	559	-	12.6818	1.05e-05	0.022	CCAGCGACCCCGGGTGTGC
ESR1	hTFtarget	MIR143	1045	1060	+	13.3158	1.06e-05	0.0194	ACCCCGAGTCCCGGAG
POLR2A	hTFtarget	MIR143	558	573	+	13.3158	1.06e-05	0.00322	GGAGTCAGCCGCCGCG
RELA	hTFtarget	MIR143	1104	1118	+	13.9286	1.06e-05	0.0294	ACATGGGCAATTCCC
BRD4	hTFtarget	MIR143	87	111	+	13.5195	1.06e-05	0.00369	AAAAAAAAAAAAAAAAGACAAAGAA
TAF1	hTFtarget	MIR143	972	987	+	12.2105	1.06e-05	0.00767	CCGCGGCAGGCACTGC
TERF2	database	MIR143	41	49	+	14.0918	1.06e-05	0.0287	GAACCCTAG
FOXA2	hTFtarget	MIR143	627	651	-	12.25	1.07e-05	0.00186	CCGGCTGGGGGACAGGGCGCCGCGC
FOXA2	hTFtarget	MIR143	920	944	+	12.25	1.07e-05	0.00186	GGCACTCGGCGGCGGCCAGGGGCCA
FOXG1	hTFtarget	MIR143	874	898	+	12.7273	1.07e-05	0.00129	CGGGGCTCCCCTGTGCCCCCCGGGG
NR2F2	hTFtarget	MIR143	929	944	+	13.3026	1.07e-05	0.00889	CGGCGGCCAGGGGCCA
RELA	hTFtarget	MIR143	875	886	+	14.1184	1.07e-05	0.0239	GGGGCTCCCCTG
SPI1	hTFtarget	MIR143	838	862	-	12.5263	1.07e-05	0.0159	TCACCAGGAGAGAGTGGCAGAGGCA
SRC	hTFtarget	MIR143	619	640	-	12.7895	1.07e-05	0.00146	ACAGGGCGCCGCGCTGCGCCAG
TCF3	hTFtarget	MIR143	120	131	-	14	1.07e-05	0.0108	CCAGCTGCTGTG
ZNF384	hTFtarget	MIR143	95	116	-	9.08333	1.07e-05	0.00217	TGCTTTTCTTTGTCTTTTTTTT
IRF4	database	MIR143	89	104	+	13.7627	1.08e-05	0.00994	AAAAAAAAAAAAAAGA
AR	database	MIR143	780	794	+	13.8265	1.08e-05	0.0149	AGGACAGGGCGTTCC
KDM1A	hTFtarget	MIR143	312	333	+	13.1549	1.08e-05	0.0178	CCAGGGTGGGGAGGGAAGGGGG
NANOG	hTFtarget	MIR143	100	111	-	13.4306	1.08e-05	0.03	TTCTTTGTCTTT
RELA	hTFtarget	MIR143	875	886	+	14.0921	1.08e-05	0.0241	GGGGCTCCCCTG
BRD4	hTFtarget	MIR143	606	630	-	11.9079	1.08e-05	0.000755	GCGCTGCGCCAGGGCCGGCGGCGGG
RFX5	hTFtarget	MIR143	1359	1374	+	13.5303	1.08e-05	0.0288	GTCACACGTTGCTATG
BRD4	hTFtarget	MIR143	603	614	+	13.8816	1.08e-05	0.0239	GACCCCGCCGCC
SRF	hTFtarget	MIR143	617	632	+	13.1711	1.08e-05	0.00325	CCCTGGCGCAGCGCGG
ZNF143	hTFtarget	MIR143	1053	1068	+	13.3026	1.08e-05	0.0214	TCCCGGAGAGCCACTC
CTCF	hTFtarget	MIR143	886	901	-	12.7576	1.08e-05	0.0168	GGACCCCGGGGGGCAC
MYOD1	database	MIR143	802	810	-	13.4024	1.09e-05	0.0262	GACAGGTGG
IRF1	hTFtarget	MIR143	474	489	-	13.5429	1.09e-05	0.0299	CTTGCTTTCCCTTCCG
RFX5	hTFtarget	MIR143	1366	1377	-	13.9143	1.09e-05	0.0303	CAGCATAGCAAC
SPI1	hTFtarget	MIR143	231	254	+	13.1711	1.09e-05	0.0221	GAGCTGGGAAAGGCGGGCCATGCT
TCF4	hTFtarget	MIR143	612	633	+	12.2368	1.09e-05	0.00102	GCCGGCCCTGGCGCAGCGCGGC
ZBTB7A	hTFtarget	MIR143	599	612	+	13.8636	1.09e-05	0.0112	GGCGGACCCCGCCG
CDK9	hTFtarget	MIR143	1045	1060	+	10.7286	1.09e-05	0.0281	ACCCCGAGTCCCGGAG
MYOD1	database	MIR143	802	810	-	13.3878	1.09e-05	0.0255	GACAGGTGG
INSM1	database	MIR143	933	944	+	14	1.1e-05	0.0275	GGCCAGGGGCCA
RFX5	database	MIR143	4	18	-	13.8909	1.1e-05	0.0271	CACCACAGCCACAGC
AP4	database	MIR143	818	830	+	13.0102	1.1e-05	0.0117	CCAGGTCCGGCCG
INSM1	database	MIR143	933	944	+	14	1.1e-05	0.0272	GGCCAGGGGCCA
HDAC2	hTFtarget	MIR143	628	649	+	12.2895	1.1e-05	0.00123	CGCGGCGCCCTGTCCCCCAGCC
KDM5B	hTFtarget	MIR143	542	557	-	12.3286	1.1e-05	0.0105	AGCGACCCCGGGTGTG
MAZ	hTFtarget	MIR143	1085	1100	+	13.5303	1.1e-05	0.0109	GCACCCATCCCCACCC
NANOG	hTFtarget	MIR143	249	257	-	13.4429	1.1e-05	0.0282	CACAGCATG
POU2F1	hTFtarget	MIR143	927	942	+	13.1974	1.1e-05	0.0193	GGCGGCGGCCAGGGGC
RUNX1	hTFtarget	MIR143	9	19	+	13.3333	1.1e-05	0.0214	GGCTGTGGTGT
SOX2	hTFtarget	MIR143	249	257	+	13.7105	1.1e-05	0.0223	CATGCTGTG
TAF1	hTFtarget	MIR143	925	940	+	12.6184	1.1e-05	0.0112	TCGGCGGCGGCCAGGG
CDK9	hTFtarget	MIR143	597	620	+	12.2895	1.1e-05	0.00794	CAGGCGGACCCCGCCGCCGGCCCT
CTCF	hTFtarget	MIR143	887	902	+	12.6818	1.1e-05	0.0197	TGCCCCCCGGGGTCCA
AR	hTFtarget	MIR143	780	794	-	13.6667	1.1e-05	0.0143	GGAACGCCCTGTCCT
IRF4	database	MIR143	89	104	+	13.7129	1.1e-05	0.0101	AAAAAAAAAAAAAAGA
POLR2A	hTFtarget	MIR143	7	18	+	13.5526	1.11e-05	0.00924	GTGGCTGTGGTG
POLR2A	hTFtarget	MIR143	601	616	-	12.6184	1.11e-05	0.00491	CCGGCGGCGGGGTCCG
BRD4	hTFtarget	MIR143	308	332	-	11.8553	1.11e-05	0.000755	CCCCTTCCCTCCCCACCCTGGGCAG
RELA	hTFtarget	MIR143	318	333	-	13.6579	1.11e-05	0.00627	CCCCCTTCCCTCCCCA
SP2	hTFtarget	MIR143	84	99	-	13.5139	1.11e-05	0.00404	TTTTTTTTTTTTTCTA
ZNF384	hTFtarget	MIR143	106	127	-	8.97222	1.11e-05	0.00217	CTGCTGTGCTTTGCTTTTCTTT
CTCF	hTFtarget	MIR143	886	901	+	12.6667	1.11e-05	0.0213	GTGCCCCCCGGGGTCC
HIF1A	database	MIR143	745	756	+	13.6122	1.11e-05	0.0218	CGGTACGTGGGG
HIF1A	database	MIR143	745	756	+	13.6515	1.12e-05	0.024	CGGTACGTGGGG
FOXG1	hTFtarget	MIR143	608	632	-	12.6494	1.12e-05	0.00129	CCGCGCTGCGCCAGGGCCGGCGGCG
KMT2A	hTFtarget	MIR143	224	245	+	12.9079	1.12e-05	0.00268	GGGGCACGAGCTGGGAAAGGCG
MED1	hTFtarget	MIR143	88	103	-	13.5455	1.12e-05	0.0183	CTTTTTTTTTTTTTTT
PHF8	hTFtarget	MIR143	971	986	-	13.5325	1.12e-05	0.00216	CAGTGCCTGCCGCGGC
PRAME	hTFtarget	MIR143	238	249	+	13.8947	1.12e-05	0.0234	GAAAGGCGGGCC
RXRG	hTFtarget	MIR143	881	899	-	12.8289	1.12e-05	0.0123	ACCCCGGGGGGCACAGGGG
SP2	hTFtarget	MIR143	238	251	-	13.9429	1.12e-05	0.0247	ATGGCCCGCCTTTC
SPI1	hTFtarget	MIR143	318	333	+	13.5	1.12e-05	0.0243	TGGGGAGGGAAGGGGG
SPI1	hTFtarget	MIR143	238	249	+	13.9286	1.12e-05	0.0278	GAAAGGCGGGCC
STAG1	hTFtarget	MIR143	836	860	+	11.8939	1.12e-05	0.0116	CCTGCCTCTGCCACTCTCTCCTGGT
CREB1	hTFtarget	MIR143	837	852	-	13.2422	1.12e-05	0.0216	AGAGTGGCAGAGGCAG
CTCF	hTFtarget	MIR143	886	901	-	12.5909	1.12e-05	0.0221	GGACCCCGGGGGGCAC
IRF1	hTFtarget	MIR143	321	332	-	13.6053	1.13e-05	0.0182	CCCCTTCCCTCC
KDM5B	hTFtarget	MIR143	85	100	-	13.7917	1.13e-05	0.0163	TTTTTTTTTTTTTTCT
KDM5B	hTFtarget	MIR143	543	558	+	12.1	1.13e-05	0.0204	ACACCCGGGGTCGCTG
MYB	hTFtarget	MIR143	874	898	+	11.6316	1.13e-05	0.00104	CGGGGCTCCCCTGTGCCCCCCGGGG
TRIM28	hTFtarget	MIR143	287	308	+	3.28947	1.13e-05	0.0288	GGCAGCTCTAGAGAGACCGCTC
CDK8	hTFtarget	MIR143	98	113	-	13.5325	1.13e-05	0.00943	TTTTCTTTGTCTTTTT
CTCF	hTFtarget	MIR143	890	914	+	11.9545	1.13e-05	0.00594	CCCCCGGGGTCCAGCTGTGGACGCG
EGR1	hTFtarget	MIR143	599	618	+	11.9697	1.13e-05	0.0192	GGCGGACCCCGCCGCCGGCC
ZBTB7B	database	MIR143	594	615	-	10.9082	1.13e-05	0.00643	CGGCGGCGGGGTCCGCCTGGCA
ESR1	hTFtarget	MIR143	836	860	-	12.8358	1.14e-05	0.0277	ACCAGGAGAGAGTGGCAGAGGCAGG
EWSR1	hTFtarget	MIR143	476	494	+	2.63636	1.14e-05	0.0266	GAAGGGAAAGCAAGGTGGA
RXRA	hTFtarget	MIR143	920	940	-	11.2895	1.14e-05	0.00606	CCCTGGCCGCCGCCGAGTGCC
TCF4	hTFtarget	MIR143	607	628	-	12.1316	1.14e-05	0.00102	GCTGCGCCAGGGCCGGCGGCGG
TCF4	hTFtarget	MIR143	79	94	+	13.4615	1.14e-05	0.0316	GCCCTTAGAAAAAAAA
AR	hTFtarget	MIR143	779	794	+	13.1212	1.14e-05	0.0314	AAGGACAGGGCGTTCC
ESRRA	hTFtarget	MIR143	357	372	-	13.5	1.15e-05	0.0157	CACATTTCAGGGTCCA
IRF1	hTFtarget	MIR143	475	490	+	13.7532	1.15e-05	0.00915	GGAAGGGAAAGCAAGG
TCF12	hTFtarget	MIR143	894	909	-	13.8485	1.15e-05	0.00754	CCACAGCTGGACCCCG
CTCF	hTFtarget	MIR143	544	558	-	13.1515	1.15e-05	0.0235	CAGCGACCCCGGGTG
EED	hTFtarget	MIR143	624	639	-	12.6842	1.15e-05	0.0102	CAGGGCGCCGCGCTGC
ERG	hTFtarget	MIR143	319	334	-	12.9211	1.15e-05	0.0143	ACCCCCTTCCCTCCCC
EZH2	hTFtarget	MIR143	320	341	-	13.4805	1.16e-05	0.00897	CGTGTAGACCCCCTTCCCTCCC
FOXG1	hTFtarget	MIR143	596	620	+	12.5844	1.16e-05	0.00129	CCAGGCGGACCCCGCCGCCGGCCCT
BCL6	hTFtarget	MIR143	1045	1060	+	10.7105	1.16e-05	0.0277	ACCCCGAGTCCCGGAG
NFYA	hTFtarget	MIR143	238	249	+	13.9211	1.16e-05	0.0273	GAAAGGCGGGCC
AR	hTFtarget	MIR143	779	794	+	13.4242	1.16e-05	0.0159	AAGGACAGGGCGTTCC
CBFB	hTFtarget	MIR143	319	333	-	13.7105	1.16e-05	0.0239	CCCCCTTCCCTCCCC
SUZ12	hTFtarget	MIR143	835	856	-	12.6053	1.16e-05	0.0172	GGAGAGAGTGGCAGAGGCAGGC
TRIM24	hTFtarget	MIR143	93	114	+	13.2436	1.16e-05	0.00798	AAAAAAAAAAGACAAAGAAAAG
TRIM28	hTFtarget	MIR143	88	112	-	11.8333	1.16e-05	0.032	TTTCTTTGTCTTTTTTTTTTTTTTT
YY1	hTFtarget	MIR143	598	619	+	11.0263	1.16e-05	0.00864	AGGCGGACCCCGCCGCCGGCCC
CDK9	hTFtarget	MIR143	91	106	+	13.6026	1.16e-05	0.00522	AAAAAAAAAAAAGACA
CTCF	hTFtarget	MIR143	887	902	-	12.7576	1.16e-05	0.0228	TGGACCCCGGGGGGCA
E2F7	hTFtarget	MIR143	313	328	-	12.4342	1.16e-05	0.0109	TTCCCTCCCCACCCTG
KLF8	database	MIR143	542	550	-	14.1057	1.17e-05	0.0263	CCGGGTGTG
BRF1	database	MIR143	34	46	-	13.3857	1.17e-05	0.0325	GGGTTCGACTCAG
FOXA2	hTFtarget	MIR143	610	631	+	12.2987	1.17e-05	0.00174	CCGCCGGCCCTGGCGCAGCGCG
MYOD1	hTFtarget	MIR143	951	962	-	14.1212	1.17e-05	0.0237	CGAAAGCAGCTG
BRD4	hTFtarget	MIR143	86	110	+	13.3377	1.17e-05	0.00369	GAAAAAAAAAAAAAAAAGACAAAGA
SMC1A	hTFtarget	MIR143	541	560	-	12.3333	1.17e-05	0.0143	TCCAGCGACCCCGGGTGTGC
SP2	hTFtarget	MIR143	103	118	-	13.4583	1.17e-05	0.00404	TTTGCTTTTCTTTGTC
BTAF1	hTFtarget	MIR143	82	97	+	13.4359	1.17e-05	0.00294	CTTAGAAAAAAAAAAA
SPI1	hTFtarget	MIR143	543	566	-	12.4342	1.17e-05	0.0231	GCTGACTCCAGCGACCCCGGGTGT
SPI1	hTFtarget	MIR143	603	614	+	13.5789	1.17e-05	0.0288	GACCCCGCCGCC
STAT5A	hTFtarget	MIR143	793	804	+	13.1053	1.17e-05	0.0324	CCCACGCGCCCA
ZNF143	hTFtarget	MIR143	882	898	+	12.4342	1.17e-05	0.0246	CCCTGTGCCCCCCGGGG
E2F7	hTFtarget	MIR143	317	332	-	13.3429	1.17e-05	0.0272	CCCCTTCCCTCCCCAC
KLF8	database	MIR143	542	550	-	14.2041	1.17e-05	0.0265	CCGGGTGTG
HIC1	database	MIR143	762	779	-	13.3684	1.18e-05	0.00939	TCCCGGTGCCCCGAGCAC
ASCL1	hTFtarget	MIR143	755	768	-	14.0909	1.18e-05	0.026	CGAGCACCTGGCCC
PRKDC	hTFtarget	MIR143	238	249	+	13.7632	1.18e-05	0.026	GAAAGGCGGGCC
RAD21	hTFtarget	MIR143	544	556	-	13.4242	1.18e-05	0.0288	GCGACCCCGGGTG
SMARCA4	hTFtarget	MIR143	874	898	+	13.2208	1.18e-05	0.000691	CGGGGCTCCCCTGTGCCCCCCGGGG
SP2	hTFtarget	MIR143	652	667	-	13.5395	1.18e-05	0.0297	ATGCAGCACTGCACCT
BTAF1	hTFtarget	MIR143	750	774	-	4.27632	1.18e-05	0.00576	GTGCCCCGAGCACCTGGCCCCCACG
ERG	hTFtarget	MIR143	86	110	-	-14.9605	1.18e-05	0.00588	TCTTTGTCTTTTTTTTTTTTTTTTC
KLF5	hTFtarget	MIR143	312	327	+	13.7576	1.19e-05	0.0125	CCAGGGTGGGGAGGGA
MAZ	hTFtarget	MIR143	313	328	-	13.5195	1.19e-05	0.0163	TTCCCTCCCCACCCTG
BRD4	hTFtarget	MIR143	604	628	-	11.7105	1.19e-05	0.000755	GCTGCGCCAGGGCCGGCGGCGGGGT
SIX5	hTFtarget	MIR143	383	405	+	13.1818	1.19e-05	0.0291	CTGTGACCACGGCTGCACCACTG
SMARCA4	hTFtarget	MIR143	166	181	+	13.4722	1.19e-05	0.00367	ACATAAAATAGAAGCA
SPI1	hTFtarget	MIR143	1240	1251	-	13.6184	1.19e-05	0.0228	GTGTGCCTGTGC
TBP	hTFtarget	MIR143	593	614	+	12.5783	1.19e-05	0.00437	CTGCCAGGCGGACCCCGCCGCC
CTCF	hTFtarget	MIR143	544	557	-	13.1212	1.19e-05	0.0211	AGCGACCCCGGGTG
FOXA2	hTFtarget	MIR143	604	615	-	13.2763	1.2e-05	0.0207	CGGCGGCGGGGT
FOXA2	hTFtarget	MIR143	616	637	+	12.2468	1.2e-05	0.00174	GCCCTGGCGCAGCGCGGCGCCC
KMT2A	hTFtarget	MIR143	1035	1056	-	12.7632	1.2e-05	0.00268	GGGACTCGGGGTTGAGCAGGGG
MAZ	hTFtarget	MIR143	604	625	-	12.2571	1.2e-05	0.00989	GCGCCAGGGCCGGCGGCGGGGT
NR3C1	hTFtarget	MIR143	780	794	-	13.4545	1.2e-05	0.0201	GGAACGCCCTGTCCT
NR3C1	hTFtarget	MIR143	1	21	+	13.5	1.2e-05	0.0277	GTGGCTGTGGCTGTGGTGTAG
POLR2A	hTFtarget	MIR143	925	940	-	12.4868	1.2e-05	0.0246	CCCTGGCCGCCGCCGA
REST	hTFtarget	MIR143	939	950	-	12.7895	1.2e-05	0.0251	GGGTGCTGGCCC
SMC3	hTFtarget	MIR143	543	558	-	12.0658	1.2e-05	0.0267	CAGCGACCCCGGGTGT
SPI1	hTFtarget	MIR143	238	249	+	13.6447	1.2e-05	0.028	GAAAGGCGGGCC
SPI1	hTFtarget	MIR143	598	619	-	12.9571	1.2e-05	0.0134	GGGCCGGCGGCGGGGTCCGCCT
CDK7	hTFtarget	MIR143	609	629	-	12.7013	1.2e-05	0.00284	CGCTGCGCCAGGGCCGGCGGC
CTCF	hTFtarget	MIR143	543	560	+	12.6667	1.2e-05	0.0292	ACACCCGGGGTCGCTGGA
CTCF	hTFtarget	MIR143	543	558	+	12.3485	1.2e-05	0.0216	ACACCCGGGGTCGCTG
IKZF1	database	MIR143	1279	1286	-	12.1341	1.21e-05	0.0281	TTGGGAGG
ZBTB7B	database	MIR143	594	615	-	10.9388	1.21e-05	0.00659	CGGCGGCGGGGTCCGCCTGGCA
NHLH1	database	MIR143	122	133	-	13.6098	1.21e-05	0.0097	TCCCAGCTGCTG
POLR2A	hTFtarget	MIR143	610	625	+	12.8816	1.21e-05	0.0104	CCGCCGGCCCTGGCGC
STAG1	hTFtarget	MIR143	543	558	+	12.7424	1.21e-05	0.0257	ACACCCGGGGTCGCTG
STAT3	hTFtarget	MIR143	90	105	+	13.1923	1.21e-05	0.0335	AAAAAAAAAAAAAGAC
ZEB1	hTFtarget	MIR143	800	808	+	13.4143	1.21e-05	0.0324	GCCCACCTG
ZNF384	hTFtarget	MIR143	94	115	-	8.72222	1.21e-05	0.0022	GCTTTTCTTTGTCTTTTTTTTT
CTCF	hTFtarget	MIR143	881	900	+	12.2727	1.21e-05	0.0123	CCCCTGTGCCCCCCGGGGTC
EP300	hTFtarget	MIR143	611	635	+	11.974	1.21e-05	0.00101	CGCCGGCCCTGGCGCAGCGCGGCGC
IKZF4	database	MIR143	1279	1286	-	12.102	1.21e-05	0.0289	TTGGGAGG
SP5	database	MIR143	741	748	+	14.7857	1.21e-05	0.0278	GAAGCGGT
ESR1	hTFtarget	MIR143	592	615	+	13.0789	1.22e-05	0.00391	CCTGCCAGGCGGACCCCGCCGCCG
RELA	hTFtarget	MIR143	313	328	-	13.5263	1.22e-05	0.00627	TTCCCTCCCCACCCTG
SP2	hTFtarget	MIR143	890	913	+	12.3553	1.22e-05	0.00192	CCCCCGGGGTCCAGCTGTGGACGC
SRC	hTFtarget	MIR143	36	47	+	13.4079	1.22e-05	0.0335	GAGTCGAACCCT
STAT1	hTFtarget	MIR143	839	860	+	12.3684	1.22e-05	0.0232	GCCTCTGCCACTCTCTCCTGGT
TRIM24	hTFtarget	MIR143	490	511	+	11.9474	1.22e-05	0.0076	GTGGAGGCTGGCCCCGGAGAGC
ZNF384	hTFtarget	MIR143	881	902	-	13.0395	1.22e-05	0.0292	TGGACCCCGGGGGGCACAGGGG
CTCF	hTFtarget	MIR143	544	557	-	13.0909	1.22e-05	0.0208	AGCGACCCCGGGTG
CTCF	hTFtarget	MIR143	886	901	+	12.6212	1.22e-05	0.0254	GTGCCCCCCGGGGTCC
NANOG	hTFtarget	MIR143	102	112	-	12.8472	1.23e-05	0.0287	TTTCTTTGTCT
POLR2A	hTFtarget	MIR143	970	992	-	12.3289	1.23e-05	0.0113	CTTCAGCAGTGCCTGCCGCGGCT
SPI1	hTFtarget	MIR143	234	249	-	13.5143	1.23e-05	0.0287	GGCCCGCCTTTCCCAG
SPI1	hTFtarget	MIR143	603	614	+	13.4079	1.23e-05	0.0262	GACCCCGCCGCC
TAF1	hTFtarget	MIR143	485	508	+	13.2632	1.23e-05	0.00871	GCAAGGTGGAGGCTGGCCCCGGAG
TRIM24	hTFtarget	MIR143	508	523	-	13.1585	1.23e-05	0.0328	CCTGGCGTCCGAGCTC
CDK8	hTFtarget	MIR143	88	103	-	13.4286	1.23e-05	0.00943	CTTTTTTTTTTTTTTT
ZNF143	hTFtarget	MIR143	1053	1068	-	12.6316	1.23e-05	0.0278	GAGTGGCTCTCCGGGA
CDK9	hTFtarget	MIR143	1045	1060	+	10.6571	1.23e-05	0.0298	ACCCCGAGTCCCGGAG
SPI1	hTFtarget	MIR143	603	614	-	13.4868	1.24e-05	0.0264	GGCGGCGGGGTC
SPI1	hTFtarget	MIR143	237	252	-	13.2368	1.24e-05	0.0158	CATGGCCCGCCTTTCC
TP53	hTFtarget	MIR143	1175	1196	-	10.5758	1.24e-05	0.0334	GGGGATGCTTGGACTAGTGGAG
TRIM28	hTFtarget	MIR143	1158	1173	+	13.2597	1.24e-05	0.0343	CTCTCTGAGGCTTTTG
ZNF143	hTFtarget	MIR143	86	110	-	12.9615	1.24e-05	0.0171	TCTTTGTCTTTTTTTTTTTTTTTTC
ZNF76	hTFtarget	MIR143	1281	1296	+	13.2105	1.24e-05	0.0298	TCCCAAAAAGCTTAGC
AR	hTFtarget	MIR143	780	791	-	13.0714	1.24e-05	0.0333	ACGCCCTGTCCT
ELK3	hTFtarget	MIR143	318	333	+	13.1974	1.24e-05	0.03	TGGGGAGGGAAGGGGG
EP300	hTFtarget	MIR143	876	900	+	11.9221	1.24e-05	0.00101	GGGCTCCCCTGTGCCCCCCGGGGTC
EP300	hTFtarget	MIR143	1022	1041	+	3.1	1.24e-05	0.0186	GGGGCAGCTTCGGCCCCTGC
KLF5	database	MIR143	71	80	-	14.1429	1.25e-05	0.0159	GCCACACCCA
JUND	hTFtarget	MIR143	592	613	+	12.5526	1.25e-05	0.00172	CCTGCCAGGCGGACCCCGCCGC
PBX3	hTFtarget	MIR143	604	615	-	13.3857	1.25e-05	0.0171	CGGCGGCGGGGT
POLR2A	hTFtarget	MIR143	602	617	+	13	1.25e-05	0.00322	GGACCCCGCCGCCGGC
REST	hTFtarget	MIR143	869	893	-	12.6623	1.25e-05	0.00106	GGGGGCACAGGGGAGCCCCGACTGC
E2F6	hTFtarget	MIR143	318	329	+	14.0143	1.25e-05	0.0265	TGGGGAGGGAAG
ERG	hTFtarget	MIR143	320	331	+	13.8816	1.25e-05	0.0306	GGGAGGGAAGGG
KLF5	database	MIR143	71	80	+	14.1224	1.25e-05	0.0159	TGGGTGTGGC
MYOG	database	MIR143	897	909	-	13.618	1.26e-05	0.0153	CCACAGCTGGACC
FOXA2	hTFtarget	MIR143	900	908	-	13.7368	1.26e-05	0.0151	CACAGCTGG
KAT5	hTFtarget	MIR143	932	947	+	12.3026	1.26e-05	0.0276	CGGCCAGGGGCCAGCA
OTX2	hTFtarget	MIR143	900	908	-	13.5658	1.26e-05	0.0288	CACAGCTGG
RAD21	hTFtarget	MIR143	838	859	+	12.5286	1.26e-05	0.0151	TGCCTCTGCCACTCTCTCCTGG
REST	hTFtarget	MIR143	612	636	+	12.6494	1.26e-05	0.00106	GCCGGCCCTGGCGCAGCGCGGCGCC
SPI1	hTFtarget	MIR143	304	328	-	11.4143	1.26e-05	0.00836	TTCCCTCCCCACCCTGGGCAGAGCG
CDK7	hTFtarget	MIR143	599	619	-	12.6234	1.26e-05	0.00284	GGGCCGGCGGCGGGGTCCGCC
EOMES	hTFtarget	MIR143	120	128	+	13.4211	1.26e-05	0.0238	CACAGCAGC
MYB	hTFtarget	MIR143	599	623	+	11.3947	1.27e-05	0.00104	GGCGGACCCCGCCGCCGGCCCTGGC
MYB	hTFtarget	MIR143	878	902	+	11.3947	1.27e-05	0.00104	GCTCCCCTGTGCCCCCCGGGGTCCA
POLR2A	hTFtarget	MIR143	1	25	+	11.6974	1.27e-05	0.00573	GTGGCTGTGGCTGTGGTGTAGGCTA
PRDM1	hTFtarget	MIR143	475	488	+	13.3182	1.27e-05	0.0352	GGAAGGGAAAGCAA
RAD21	hTFtarget	MIR143	542	561	-	12.8636	1.27e-05	0.0147	CTCCAGCGACCCCGGGTGTG
CBFB	hTFtarget	MIR143	646	657	-	13.7895	1.27e-05	0.0259	GCACCTCCGGCT
VEZF1	hTFtarget	MIR143	835	856	+	12.4571	1.27e-05	0.00466	GCCTGCCTCTGCCACTCTCTCC
E2F7	hTFtarget	MIR143	1087	1102	+	12.2237	1.27e-05	0.0109	ACCCATCCCCACCCGT
ESRRA	database	MIR143	1355	1365	+	13.3367	1.28e-05	0.0325	CAAGGTCACAC
FOS	hTFtarget	MIR143	238	249	+	13.6316	1.28e-05	0.0321	GAAAGGCGGGCC
GTF3C2	hTFtarget	MIR143	77	101	+	9.33766	1.28e-05	0.0117	TGGCCCTTAGAAAAAAAAAAAAAAA
BRD4	hTFtarget	MIR143	592	616	-	11.5526	1.28e-05	0.00076	CCGGCGGCGGGGTCCGCCTGGCAGG
REST	hTFtarget	MIR143	308	323	+	10.5303	1.28e-05	0.0322	CTGCCCAGGGTGGGGA
SPI1	hTFtarget	MIR143	313	337	-	12.7286	1.28e-05	0.00707	TAGACCCCCTTCCCTCCCCACCCTG
SPI1	hTFtarget	MIR143	263	274	-	13.7105	1.28e-05	0.0298	AGGGGACGGAGC
STAG1	hTFtarget	MIR143	543	558	-	12.6364	1.28e-05	0.0277	CAGCGACCCCGGGTGT
CTCF	hTFtarget	MIR143	542	561	-	12.1667	1.28e-05	0.0123	CTCCAGCGACCCCGGGTGTG
EP300	hTFtarget	MIR143	223	245	-	13.25	1.28e-05	0.013	CGCCTTTCCCAGCTCGTGCCCCC
MYOG	database	MIR143	897	909	-	13.602	1.28e-05	0.0155	CCACAGCTGGACC
SREBF1	database	MIR143	253	267	-	12.4512	1.29e-05	0.0284	GGAGCCACCCCACAG
IRF3	database	MIR143	476	488	-	13.6239	1.29e-05	0.0357	TTGCTTTCCCTTC
MYC	hTFtarget	MIR143	609	630	+	12.8947	1.29e-05	0.00166	GCCGCCGGCCCTGGCGCAGCGC
POLR2A	hTFtarget	MIR143	1020	1042	+	12.25	1.29e-05	0.0113	CAGGGGCAGCTTCGGCCCCTGCT
RCOR1	hTFtarget	MIR143	1095	1110	+	10.3857	1.29e-05	0.0179	CCACCCGTGACATGGG
SPI1	hTFtarget	MIR143	543	558	+	11.9342	1.29e-05	0.0277	ACACCCGGGGTCGCTG
YY1	hTFtarget	MIR143	599	614	-	12.6711	1.29e-05	0.0257	GGCGGCGGGGTCCGCC
CDK9	hTFtarget	MIR143	972	993	+	12.2763	1.29e-05	0.00712	CCGCGGCAGGCACTGCTGAAGG
CTCF	hTFtarget	MIR143	920	939	-	12.0152	1.29e-05	0.00658	CCTGGCCGCCGCCGAGTGCC
GTF2I	hTFtarget	MIR143	801	820	-	9.31579	1.3e-05	0.0114	TGGCTCAGCTGACAGGTGGG
HDAC2	hTFtarget	MIR143	608	629	-	11.9342	1.3e-05	0.00129	CGCTGCGCCAGGGCCGGCGGCG
IRF1	hTFtarget	MIR143	223	247	-	13.0649	1.3e-05	0.00236	CCCGCCTTTCCCAGCTCGTGCCCCC
IRF3	hTFtarget	MIR143	238	249	+	13.7105	1.3e-05	0.0297	GAAAGGCGGGCC
SPI1	hTFtarget	MIR143	315	339	-	12.1	1.3e-05	0.00846	TGTAGACCCCCTTCCCTCCCCACCC
AR	hTFtarget	MIR143	780	795	-	13.4091	1.3e-05	0.0177	GGGAACGCCCTGTCCT
KLF5	database	MIR143	314	323	-	14.1224	1.31e-05	0.0159	TCCCCACCCT
NOTCH1	hTFtarget	MIR143	47	58	+	13.6364	1.31e-05	0.0171	TAGCCTGGGAAC
POLR2A	hTFtarget	MIR143	1022	1043	+	12.0658	1.31e-05	0.0198	GGGGCAGCTTCGGCCCCTGCTC
POLR2A	hTFtarget	MIR143	559	574	-	12.5658	1.31e-05	0.0274	CCGCGGCGGCTGACTC
SIX5	hTFtarget	MIR143	1045	1060	+	12.2632	1.31e-05	0.0341	ACCCCGAGTCCCGGAG
SMC1A	hTFtarget	MIR143	886	901	+	12.1515	1.31e-05	0.0235	GTGCCCCCCGGGGTCC
SPI1	hTFtarget	MIR143	236	251	-	13.4	1.31e-05	0.0304	ATGGCCCGCCTTTCCC
TFAP2C	hTFtarget	MIR143	542	557	-	13.1447	1.31e-05	0.0201	AGCGACCCCGGGTGTG
ZNF143	hTFtarget	MIR143	602	621	+	12.4429	1.31e-05	0.00402	GGACCCCGCCGCCGGCCCTG
CTCF	hTFtarget	MIR143	884	904	-	13.2105	1.31e-05	0.034	GCTGGACCCCGGGGGGCACAG
KLF5	database	MIR143	314	323	+	14.0918	1.31e-05	0.0159	AGGGTGGGGA
ZBED6	database	MIR143	493	504	+	13.5303	1.32e-05	0.0147	GAGGCTGGCCCC
FLI1	hTFtarget	MIR143	249	257	-	13.9737	1.32e-05	0.0234	CACAGCATG
FOXA2	hTFtarget	MIR143	630	651	+	12.0649	1.32e-05	0.00174	CGGCGCCCTGTCCCCCAGCCGG
ASCL1	hTFtarget	MIR143	951	959	-	13.4857	1.32e-05	0.0176	AAGCAGCTG
KLF4	hTFtarget	MIR143	314	322	-	13.4848	1.32e-05	0.018	CCCCACCCT
NANOG	hTFtarget	MIR143	249	257	-	13.1447	1.32e-05	0.0288	CACAGCATG
SMAD1	hTFtarget	MIR143	247	257	-	13.7105	1.32e-05	0.035	CACAGCATGGC
STAG1	hTFtarget	MIR143	920	941	+	12.1364	1.32e-05	0.00864	GGCACTCGGCGGCGGCCAGGGG
SUMO2	hTFtarget	MIR143	1134	1158	-	12.7895	1.32e-05	0.00363	GCGGAGCGCCAGACTCGAAGCCCAG
CTCF	hTFtarget	MIR143	918	935	-	12.4697	1.32e-05	0.0256	GCCGCCGCCGAGTGCCTG
CTCF	hTFtarget	MIR143	920	935	-	11.8182	1.32e-05	0.0226	GCCGCCGCCGAGTGCC
ESRRA	hTFtarget	MIR143	929	944	+	13.2535	1.33e-05	0.0337	CGGCGGCCAGGGGCCA
FOXG1	hTFtarget	MIR143	747	771	-	12.3506	1.33e-05	0.00132	CCCCGAGCACCTGGCCCCCACGTAC
BHLHE40	hTFtarget	MIR143	319	330	-	13.0395	1.33e-05	0.0223	CCTTCCCTCCCC
ORC1	hTFtarget	MIR143	314	329	-	12.1429	1.33e-05	0.0135	CTTCCCTCCCCACCCT
POLR2A	hTFtarget	MIR143	1	16	+	12.9737	1.33e-05	0.034	GTGGCTGTGGCTGTGG
CTCF	hTFtarget	MIR143	930	950	-	11.8265	1.33e-05	0.00643	GGGTGCTGGCCCCTGGCCGCC
CTCF	hTFtarget	MIR143	886	901	-	12.8165	1.33e-05	0.0276	GGACCCCGGGGGGCAC
CTCF	hTFtarget	MIR143	543	558	+	12.6571	1.33e-05	0.0311	ACACCCGGGGTCGCTG
AR	hTFtarget	MIR143	778	793	-	12.9848	1.33e-05	0.0358	GAACGCCCTGTCCTTC
ESR1	hTFtarget	MIR143	316	331	-	13.1205	1.34e-05	0.018	CCCTTCCCTCCCCACC
ASCL1	hTFtarget	MIR143	757	768	+	13.9545	1.34e-05	0.0302	GCCAGGTGCTCG
MED1	hTFtarget	MIR143	87	102	-	13.3117	1.34e-05	0.0183	TTTTTTTTTTTTTTTT
MED1	hTFtarget	MIR143	85	100	-	13.4156	1.34e-05	0.00737	TTTTTTTTTTTTTTCT
POLR2A	hTFtarget	MIR143	487	500	+	13.1842	1.34e-05	0.0323	AAGGTGGAGGCTGG
SPI1	hTFtarget	MIR143	1240	1251	-	13.2763	1.34e-05	0.026	GTGTGCCTGTGC
E2F6	hTFtarget	MIR143	319	329	+	13.9429	1.34e-05	0.029	GGGGAGGGAAG
AR	hTFtarget	MIR143	779	794	+	13.2576	1.35e-05	0.0187	AAGGACAGGGCGTTCC
IRF5	hTFtarget	MIR143	95	110	+	7.72727	1.35e-05	0.0031	AAAAAAAAGACAAAGA
POLR2A	hTFtarget	MIR143	558	579	+	11.9211	1.35e-05	0.0157	GGAGTCAGCCGCCGCGGGCCTC
SPI1	hTFtarget	MIR143	237	251	+	13.4342	1.35e-05	0.03	GGAAAGGCGGGCCAT
SRF	hTFtarget	MIR143	605	626	+	12	1.35e-05	0.00156	CCCCGCCGCCGGCCCTGGCGCA
STAT3	hTFtarget	MIR143	319	327	+	13.4737	1.35e-05	0.0148	GGGGAGGGA
TP53	hTFtarget	MIR143	97	118	+	-0.416667	1.35e-05	0.00537	AAAAAAGACAAAGAAAAGCAAA
CDK8	hTFtarget	MIR143	824	848	+	12.8182	1.35e-05	0.0018	CCGGCCGAGAGGCCTGCCTCTGCCA
CTCF	hTFtarget	MIR143	886	901	-	12.7959	1.35e-05	0.028	GGACCCCGGGGGGCAC
EP300	hTFtarget	MIR143	608	632	+	11.7532	1.35e-05	0.00101	CGCCGCCGGCCCTGGCGCAGCGCGG
EP300	hTFtarget	MIR143	616	637	+	10.2895	1.35e-05	0.021	GCCCTGGCGCAGCGCGGCGCCC
NR4A1	database	MIR143	1354	1363	-	14.1743	1.36e-05	0.0366	GTGACCTTGG
NR3C1	hTFtarget	MIR143	783	794	+	13.5606	1.36e-05	0.0376	ACAGGGCGTTCC
RUNX2	hTFtarget	MIR143	5	20	-	13.1364	1.36e-05	0.0329	TACACCACAGCCACAG
BRD4	hTFtarget	MIR143	317	332	-	12.6579	1.36e-05	0.0054	CCCCTTCCCTCCCCAC
CTCF	hTFtarget	MIR143	883	900	+	12.2273	1.36e-05	0.0232	CCTGTGCCCCCCGGGGTC
CTCF	hTFtarget	MIR143	929	944	-	12.0909	1.36e-05	0.013	TGGCCCCTGGCCGCCG
CTCF	hTFtarget	MIR143	542	557	-	10.9605	1.36e-05	0.0286	AGCGACCCCGGGTGTG
CTCF	hTFtarget	MIR143	885	902	+	12.303	1.36e-05	0.0202	TGTGCCCCCCGGGGTCCA
HCFC1	hTFtarget	MIR143	1045	1060	-	11.1	1.37e-05	0.0366	CTCCGGGACTCGGGGT
KDM5B	hTFtarget	MIR143	543	556	+	11.7714	1.37e-05	0.0155	ACACCCGGGGTCGC
SMAD1	hTFtarget	MIR143	603	624	+	10.6447	1.37e-05	0.00584	GACCCCGCCGCCGGCCCTGGCG
SMC3	hTFtarget	MIR143	887	902	+	12.2576	1.37e-05	0.0306	TGCCCCCCGGGGTCCA
SPI1	hTFtarget	MIR143	1031	1055	+	12.6	1.37e-05	0.00707	TCGGCCCCTGCTCAACCCCGAGTCC
SPI1	hTFtarget	MIR143	238	253	+	13.2857	1.37e-05	0.0312	GAAAGGCGGGCCATGC
CDK8	hTFtarget	MIR143	92	107	-	13.2857	1.37e-05	0.00943	TTGTCTTTTTTTTTTT
CTCF	hTFtarget	MIR143	885	900	+	13.1316	1.37e-05	0.0283	TGTGCCCCCCGGGGTC
SP1	database	MIR143	313	331	+	12.9663	1.38e-05	0.0116	CAGGGTGGGGAGGGAAGGG
SMARCA4	hTFtarget	MIR143	889	913	+	12.961	1.38e-05	0.000759	CCCCCCGGGGTCCAGCTGTGGACGC
SPI1	hTFtarget	MIR143	259	274	+	13.3429	1.38e-05	0.0246	GGTGGCTCCGTCCCCT
CTCF	hTFtarget	MIR143	887	902	-	12.4697	1.38e-05	0.0295	TGGACCCCGGGGGGCA
E2F7	hTFtarget	MIR143	604	619	-	12.2	1.38e-05	0.0272	GGGCCGGCGGCGGGGT
AR	hTFtarget	MIR143	779	794	-	13.2576	1.39e-05	0.0384	GGAACGCCCTGTCCTT
HDAC2	hTFtarget	MIR143	308	332	+	11.4143	1.39e-05	0.00183	CTGCCCAGGGTGGGGAGGGAAGGGG
KDM5B	hTFtarget	MIR143	541	557	-	11.9429	1.39e-05	0.0149	AGCGACCCCGGGTGTGC
KMT2A	hTFtarget	MIR143	595	616	-	12.4868	1.39e-05	0.00268	CCGGCGGCGGGGTCCGCCTGGC
POU5F1	hTFtarget	MIR143	607	622	+	13.2338	1.39e-05	0.00353	CCGCCGCCGGCCCTGG
SPI1	hTFtarget	MIR143	1045	1060	-	13.2895	1.39e-05	0.035	CTCCGGGACTCGGGGT
CDK8	hTFtarget	MIR143	308	332	-	12.7662	1.39e-05	0.0018	CCCCTTCCCTCCCCACCCTGGGCAG
CNOT3	database	MIR143	927	936	-	14.0488	1.4e-05	0.00673	GGCCGCCGCC
FLI1	hTFtarget	MIR143	319	330	+	12.2895	1.4e-05	0.0255	GGGGAGGGAAGG
MYC	hTFtarget	MIR143	542	557	-	12.6579	1.4e-05	0.0138	AGCGACCCCGGGTGTG
MYC	hTFtarget	MIR143	627	648	-	12.7632	1.4e-05	0.00166	GCTGGGGGACAGGGCGCCGCGC
PHF8	hTFtarget	MIR143	1128	1143	-	13.1948	1.4e-05	0.00232	CGAAGCCCAGGGCCGA
BRD4	hTFtarget	MIR143	753	777	-	11.3684	1.4e-05	0.000763	CCGGTGCCCCGAGCACCTGGCCCCC
SETDB1	hTFtarget	MIR143	253	273	-	6.89474	1.4e-05	0.016	GGGGACGGAGCCACCCCACAG
SP2	hTFtarget	MIR143	95	110	-	13.25	1.4e-05	0.00429	TCTTTGTCTTTTTTTT
SPI1	hTFtarget	MIR143	237	251	+	13.3026	1.4e-05	0.0328	GGAAAGGCGGGCCAT
SPI1	hTFtarget	MIR143	314	329	-	12.9211	1.4e-05	0.0191	CTTCCCTCCCCACCCT
CTCF	hTFtarget	MIR143	543	561	-	12.4545	1.4e-05	0.0345	CTCCAGCGACCCCGGGTGT
VDR	database	MIR143	878	892	-	13.3091	1.41e-05	0.0176	GGGGCACAGGGGAGC
ETS2	hTFtarget	MIR143	990	1009	+	11.9737	1.41e-05	0.0385	AAGGGTTGGGGCACCCGCTT
IRF1	hTFtarget	MIR143	87	102	+	13.4935	1.41e-05	0.00915	AAAAAAAAAAAAAAAA
IRF1	hTFtarget	MIR143	918	942	-	12.9351	1.41e-05	0.00236	GCCCCTGGCCGCCGCCGAGTGCCTG
MYB	hTFtarget	MIR143	633	657	+	11.1842	1.41e-05	0.00104	CGCCCTGTCCCCCAGCCGGAGGTGC
NFYB	hTFtarget	MIR143	238	249	+	13.3947	1.41e-05	0.0321	GAAAGGCGGGCC
SPI1	hTFtarget	MIR143	238	249	+	13.75	1.41e-05	0.025	GAAAGGCGGGCC
CTCF	hTFtarget	MIR143	543	558	+	12.5455	1.41e-05	0.0269	ACACCCGGGGTCGCTG
CTCF	hTFtarget	MIR143	886	901	-	12	1.41e-05	0.0216	GGACCCCGGGGGGCAC
CTCF	hTFtarget	MIR143	541	556	-	12.0606	1.41e-05	0.0132	GCGACCCCGGGTGTGC
AR	hTFtarget	MIR143	779	794	+	13.0606	1.42e-05	0.0392	AAGGACAGGGCGTTCC
SPI1	hTFtarget	MIR143	238	249	+	13.3857	1.42e-05	0.0372	GAAAGGCGGGCC
TCF4	hTFtarget	MIR143	611	632	-	11.6579	1.42e-05	0.00103	CCGCGCTGCGCCAGGGCCGGCG
TP53	hTFtarget	MIR143	838	857	-	5.05634	1.42e-05	0.0125	AGGAGAGAGTGGCAGAGGCA
TP53	hTFtarget	MIR143	87	108	+	-0.611111	1.42e-05	0.00537	AAAAAAAAAAAAAAAAGACAAA
CDK7	hTFtarget	MIR143	922	942	+	12.4026	1.42e-05	0.00284	CACTCGGCGGCGGCCAGGGGC
ZBTB33	hTFtarget	MIR143	258	273	+	12.4868	1.42e-05	0.0149	GGGTGGCTCCGTCCCC
EZH2	hTFtarget	MIR143	608	623	+	12.7922	1.43e-05	0.0126	CGCCGCCGGCCCTGGC
MYC	hTFtarget	MIR143	920	935	-	12.6316	1.43e-05	0.0138	GCCGCCGCCGAGTGCC
NR3C1	hTFtarget	MIR143	780	795	+	13.2429	1.43e-05	0.0198	AGGACAGGGCGTTCCC
PPARGC1A	hTFtarget	MIR143	932	947	-	13.0263	1.43e-05	0.0127	TGCTGGCCCCTGGCCG
TP53	hTFtarget	MIR143	1177	1196	-	9.39474	1.43e-05	0.039	GGGGATGCTTGGACTAGTGG
CTCF	hTFtarget	MIR143	544	557	+	12.7424	1.43e-05	0.0274	CACCCGGGGTCGCT
CTCF	hTFtarget	MIR143	841	862	-	12.4697	1.43e-05	0.0373	TCACCAGGAGAGAGTGGCAGAG
EHF	hTFtarget	MIR143	52	67	+	13.6667	1.43e-05	0.0359	TGGGAACTTCCTTATG
PRDM1	database	MIR143	474	488	+	13.2	1.44e-05	0.0397	CGGAAGGGAAAGCAA
SP1:SP3	database	MIR143	607	617	+	13.8163	1.44e-05	0.0223	CCGCCGCCGGC
FLI1	hTFtarget	MIR143	317	330	-	-4.32895	1.44e-05	0.035	CCTTCCCTCCCCAC
PGR	hTFtarget	MIR143	780	795	+	13.1667	1.44e-05	0.0247	AGGACAGGGCGTTCCC
POLR2A	hTFtarget	MIR143	972	987	+	12.4143	1.44e-05	0.0167	CCGCGGCAGGCACTGC
POLR2A	hTFtarget	MIR143	607	626	-	11.9146	1.44e-05	0.00734	TGCGCCAGGGCCGGCGGCGG
SOX17	hTFtarget	MIR143	244	265	-	10.9868	1.44e-05	0.0388	AGCCACCCCACAGCATGGCCCG
SPI1	hTFtarget	MIR143	603	614	-	13.2105	1.44e-05	0.0301	GGCGGCGGGGTC
SRC	hTFtarget	MIR143	606	627	+	12.2105	1.44e-05	0.00172	CCCGCCGCCGGCCCTGGCGCAG
SRF	hTFtarget	MIR143	918	939	-	11.4394	1.44e-05	0.00668	CCTGGCCGCCGCCGAGTGCCTG
TP63	hTFtarget	MIR143	1180	1192	+	13.4242	1.44e-05	0.0383	CTAGTCCAAGCAT
CTCF	hTFtarget	MIR143	543	558	+	12.2121	1.44e-05	0.0328	ACACCCGGGGTCGCTG
KDM5B	hTFtarget	MIR143	542	557	+	10.4286	1.45e-05	0.0111	CACACCCGGGGTCGCT
MYC	hTFtarget	MIR143	475	490	+	13.0789	1.45e-05	0.0401	GGAAGGGAAAGCAAGG
MYOD1	hTFtarget	MIR143	118	133	+	13.8182	1.45e-05	0.0151	AGCACAGCAGCTGGGA
NR3C1	hTFtarget	MIR143	780	794	+	13.1515	1.45e-05	0.0201	AGGACAGGGCGTTCC
BMI1	hTFtarget	MIR143	611	632	-	13.1039	1.45e-05	0.00258	CCGCGCTGCGCCAGGGCCGGCG
CTCF	hTFtarget	MIR143	887	902	-	12.2121	1.45e-05	0.026	TGGACCCCGGGGGGCA
AR	hTFtarget	MIR143	780	795	+	13.303	1.45e-05	0.0201	AGGACAGGGCGTTCCC
ELF1	hTFtarget	MIR143	1026	1041	+	10.4079	1.45e-05	0.0206	CAGCTTCGGCCCCTGC
CTCF	database	MIR143	884	902	-	12.5714	1.45e-05	0.0143	TGGACCCCGGGGGGCACAG
IRF2	database	MIR143	474	487	+	13.2222	1.45e-05	0.0402	CGGAAGGGAAAGCA
CTCF	database	MIR143	884	902	-	12.5	1.46e-05	0.0159	TGGACCCCGGGGGGCACAG
IRF2	database	MIR143	474	487	+	13.2073	1.46e-05	0.0404	CGGAAGGGAAAGCA
EGR1	database	MIR143	604	617	+	13.2115	1.46e-05	0.0376	ACCCCGCCGCCGGC
PLAG1	database	MIR143	880	893	-	10.0612	1.46e-05	0.0154	GGGGGCACAGGGGA
JMJD6	hTFtarget	MIR143	543	558	+	12.7245	1.46e-05	0.0276	ACACCCGGGGTCGCTG
POU5F1	hTFtarget	MIR143	601	616	+	13.1558	1.46e-05	0.00353	CGGACCCCGCCGCCGG
REST	hTFtarget	MIR143	867	891	-	12.3766	1.46e-05	0.00113	GGGCACAGGGGAGCCCCGACTGCGC
BRD4	hTFtarget	MIR143	98	119	+	13.1282	1.46e-05	0.0053	AAAAAGACAAAGAAAAGCAAAG
RUNX1	hTFtarget	MIR143	321	332	+	13.0143	1.46e-05	0.0363	GGAGGGAAGGGG
NR4A1	database	MIR143	1355	1363	+	14.2755	1.47e-05	0.0408	CAAGGTCAC
NR4A2	database	MIR143	1356	1363	+	13.4444	1.47e-05	0.0407	AAGGTCAC
SF1	database	MIR143	1355	1362	-	14.6789	1.47e-05	0.036	TGACCTTG
ESRRG	database	MIR143	1355	1362	+	14.0459	1.47e-05	0.0409	CAAGGTCA
NR4A2	database	MIR143	1356	1363	+	13.4444	1.47e-05	0.0408	AAGGTCAC
NCOR2	hTFtarget	MIR143	616	627	-	13.3816	1.47e-05	0.0141	CTGCGCCAGGGC
ORC1	hTFtarget	MIR143	319	334	-	11.9429	1.47e-05	0.0135	ACCCCCTTCCCTCCCC
POU5F1	hTFtarget	MIR143	926	947	+	12.5789	1.47e-05	0.000988	CGGCGGCGGCCAGGGGCCAGCA
SPI1	hTFtarget	MIR143	318	333	-	13.2632	1.47e-05	0.0267	CCCCCTTCCCTCCCCA
TBP	hTFtarget	MIR143	605	626	+	12.1807	1.47e-05	0.00437	CCCCGCCGCCGGCCCTGGCGCA
CTCF	hTFtarget	MIR143	887	902	+	11.9394	1.47e-05	0.013	TGCCCCCCGGGGTCCA
ELL2	hTFtarget	MIR143	916	936	+	12.4342	1.47e-05	0.00374	ACCAGGCACTCGGCGGCGGCC
NR4A1	database	MIR143	1355	1363	-	14.2755	1.47e-05	0.0408	GTGACCTTG
HDAC2	hTFtarget	MIR143	595	616	+	11.6579	1.48e-05	0.00132	GCCAGGCGGACCCCGCCGCCGG
BCOR	hTFtarget	MIR143	1045	1060	+	11.6053	1.48e-05	0.0397	ACCCCGAGTCCCGGAG
SMC1A	hTFtarget	MIR143	882	901	+	11.8485	1.48e-05	0.0143	CCCTGTGCCCCCCGGGGTCC
CTCF	hTFtarget	MIR143	920	935	+	11.9697	1.48e-05	0.0251	GGCACTCGGCGGCGGC
EP300	hTFtarget	MIR143	872	896	+	11.5714	1.48e-05	0.00101	GTCGGGGCTCCCCTGTGCCCCCCGG
NR1H4	database	MIR143	1306	1319	+	13.0404	1.48e-05	0.0357	ATGTTACTGACCCC
IRF3	hTFtarget	MIR143	88	109	+	12.4085	1.49e-05	0.00812	AAAAAAAAAAAAAAAGACAAAG
MYB	hTFtarget	MIR143	1025	1049	+	11.0658	1.49e-05	0.00104	GCAGCTTCGGCCCCTGCTCAACCCC
MYC	hTFtarget	MIR143	601	622	-	12.6579	1.49e-05	0.00166	CCAGGGCCGGCGGCGGGGTCCG
MYC	hTFtarget	MIR143	635	656	-	12.6579	1.49e-05	0.00166	CACCTCCGGCTGGGGGACAGGG
POLR3A	hTFtarget	MIR143	391	403	+	13.4143	1.49e-05	0.0343	ACGGCTGCACCAC
PRDM1	hTFtarget	MIR143	471	487	-	12.8	1.49e-05	0.0406	TGCTTTCCCTTCCGAGC
RFX5	hTFtarget	MIR143	1359	1374	+	13.0909	1.49e-05	0.0367	GTCACACGTTGCTATG
BRD4	hTFtarget	MIR143	835	856	-	13.1026	1.49e-05	0.0053	GGAGAGAGTGGCAGAGGCAGGC
CTCF	hTFtarget	MIR143	887	902	+	12.9342	1.49e-05	0.0325	TGCCCCCCGGGGTCCA
CTCF	hTFtarget	MIR143	543	558	-	12.5	1.49e-05	0.0315	CAGCGACCCCGGGTGT
CTCF	hTFtarget	MIR143	886	901	+	12.3485	1.49e-05	0.0301	GTGCCCCCCGGGGTCC
E2F6	hTFtarget	MIR143	319	329	+	13.9143	1.49e-05	0.0326	GGGGAGGGAAG
CTCF	database	MIR143	929	947	+	12.5204	1.49e-05	0.0143	CGGCGGCCAGGGGCCAGCA
NR1H4	database	MIR143	1306	1319	-	13.0111	1.5e-05	0.0359	GGGGTCAGTAACAT
AP2	database	MIR143	927	942	+	13.3163	1.5e-05	0.0108	GGCGGCGGCCAGGGGC
GTF3C2	hTFtarget	MIR143	475	490	-	11.759	1.5e-05	0.0181	CCTTGCTTTCCCTTCC
NANOG	hTFtarget	MIR143	249	257	-	13.2237	1.5e-05	0.036	CACAGCATG
REST	hTFtarget	MIR143	939	950	-	12.5921	1.5e-05	0.0335	GGGTGCTGGCCC
SPI1	hTFtarget	MIR143	318	333	+	13.3286	1.5e-05	0.0328	TGGGGAGGGAAGGGGG
TCF4	hTFtarget	MIR143	595	616	-	11.5395	1.5e-05	0.00103	CCGGCGGCGGGGTCCGCCTGGC
VEZF1	hTFtarget	MIR143	768	789	-	12.1429	1.5e-05	0.00466	GCCCTGTCCTTCCCGGTGCCCC
CTCFL	hTFtarget	MIR143	920	935	+	12.1364	1.5e-05	0.0258	GGCACTCGGCGGCGGC
POLR2A	hTFtarget	MIR143	925	940	-	12.1184	1.51e-05	0.023	CCCTGGCCGCCGCCGA
REST	hTFtarget	MIR143	939	950	-	12.2763	1.51e-05	0.0259	GGGTGCTGGCCC
SPI1	hTFtarget	MIR143	260	275	+	13.2632	1.51e-05	0.0335	GTGGCTCCGTCCCCTG
TCF4	hTFtarget	MIR143	619	640	-	11.5263	1.51e-05	0.00103	ACAGGGCGCCGCGCTGCGCCAG
TRIM28	hTFtarget	MIR143	123	138	-	12.4605	1.51e-05	0.0107	TGGCCTCCCAGCTGCT
CTCF	hTFtarget	MIR143	886	901	+	12.5	1.51e-05	0.0287	GTGCCCCCCGGGGTCC
CTCF	hTFtarget	MIR143	542	559	-	12.0152	1.51e-05	0.0171	CCAGCGACCCCGGGTGTG
E2F3	database	MIR143	237	251	+	13.3158	1.52e-05	0.0223	GGAAAGGCGGGCCAT
KLF1	hTFtarget	MIR143	1083	1098	+	12.8026	1.52e-05	0.017	CTGCACCCATCCCCAC
MAFK	hTFtarget	MIR143	1373	1384	-	13.1364	1.52e-05	0.0421	GCCAGCTCAGCA
POLR2A	hTFtarget	MIR143	604	628	-	11.3421	1.52e-05	0.00573	GCTGCGCCAGGGCCGGCGGCGGGGT
SP2	hTFtarget	MIR143	96	117	-	12.9872	1.52e-05	0.00599	TTGCTTTTCTTTGTCTTTTTTT
SPI1	hTFtarget	MIR143	237	251	-	12.9868	1.52e-05	0.027	ATGGCCCGCCTTTCC
SPI1	hTFtarget	MIR143	236	251	-	13.3429	1.52e-05	0.0345	ATGGCCCGCCTTTCCC
CTCF	hTFtarget	MIR143	883	901	+	12.2273	1.52e-05	0.0316	CCTGTGCCCCCCGGGGTCC
CTCF	hTFtarget	MIR143	883	901	+	12.2273	1.52e-05	0.0309	CCTGTGCCCCCCGGGGTCC
GTF2I	hTFtarget	MIR143	314	322	+	13.7105	1.53e-05	0.0323	AGGGTGGGG
KDM5B	hTFtarget	MIR143	541	556	-	11.3714	1.53e-05	0.00884	GCGACCCCGGGTGTGC
POLR2A	hTFtarget	MIR143	606	620	-	12.7143	1.53e-05	0.0179	AGGGCCGGCGGCGGG
TAF1	hTFtarget	MIR143	471	494	+	12.9079	1.53e-05	0.00871	GCTCGGAAGGGAAAGCAAGGTGGA
USF1	hTFtarget	MIR143	319	327	-	13.3684	1.53e-05	0.0111	TCCCTCCCC
ZNF143	hTFtarget	MIR143	1281	1296	-	12.7571	1.53e-05	0.0187	GCTAAGCTTTTTGGGA
CTCF	hTFtarget	MIR143	883	901	-	12.2424	1.53e-05	0.0303	GGACCCCGGGGGGCACAGG
CTCF	hTFtarget	MIR143	920	935	+	12.0714	1.53e-05	0.0211	GGCACTCGGCGGCGGC
CTCF	hTFtarget	MIR143	916	936	+	11.1818	1.53e-05	0.00793	ACCAGGCACTCGGCGGCGGCC
ETS1	hTFtarget	MIR143	883	898	-	13.0132	1.54e-05	0.0156	CCCCGGGGGGCACAGG
FOXA2	hTFtarget	MIR143	1029	1050	+	11.7662	1.54e-05	0.00174	CTTCGGCCCCTGCTCAACCCCG
HCFC1	hTFtarget	MIR143	1043	1059	+	9.77273	1.54e-05	0.0205	CAACCCCGAGTCCCGGA
KDM5B	hTFtarget	MIR143	928	947	+	12.6842	1.54e-05	0.0337	GCGGCGGCCAGGGGCCAGCA
PBX3	hTFtarget	MIR143	238	249	+	12.9857	1.54e-05	0.0171	GAAAGGCGGGCC
BRCA1	hTFtarget	MIR143	100	118	+	12.8961	1.54e-05	0.0405	AAAGACAAAGAAAAGCAAA
RAD21	hTFtarget	MIR143	543	558	+	12.2424	1.54e-05	0.035	ACACCCGGGGTCGCTG
REST	hTFtarget	MIR143	306	323	+	7.22727	1.54e-05	0.0385	CTCTGCCCAGGGTGGGGA
SRF	hTFtarget	MIR143	599	620	+	11.7237	1.54e-05	0.00161	GGCGGACCCCGCCGCCGGCCCT
STAG1	hTFtarget	MIR143	543	558	+	11.9697	1.54e-05	0.0314	ACACCCGGGGTCGCTG
ZNF384	hTFtarget	MIR143	577	601	+	12.747	1.54e-05	0.00422	CTCCAAAGCCCTTCTCCTGCCAGGC
AR	hTFtarget	MIR143	779	794	+	13.3684	1.54e-05	0.0426	AAGGACAGGGCGTTCC
CREBBP	hTFtarget	MIR143	837	857	-	-6.5	1.54e-05	0.0144	AGGAGAGAGTGGCAGAGGCAG
CTCF	hTFtarget	MIR143	884	898	+	12.6364	1.54e-05	0.0107	CTGTGCCCCCCGGGG
CTCF	hTFtarget	MIR143	654	662	+	13.5732	1.54e-05	0.0428	GTGCAGTGC
CTCF	hTFtarget	MIR143	885	902	-	12.0758	1.54e-05	0.0305	TGGACCCCGGGGGGCACA
EP300	hTFtarget	MIR143	593	617	+	10.8553	1.54e-05	0.00163	CTGCCAGGCGGACCCCGCCGCCGGC
MAZ	hTFtarget	MIR143	320	335	-	12.8939	1.55e-05	0.0109	GACCCCCTTCCCTCCC
NR3C1	hTFtarget	MIR143	780	795	+	13.0455	1.55e-05	0.0215	AGGACAGGGCGTTCCC
SP2	hTFtarget	MIR143	99	120	-	12.1948	1.55e-05	0.0367	GCTTTGCTTTTCTTTGTCTTTT
CTCF	database	MIR143	929	947	+	12.3816	1.56e-05	0.0159	CGGCGGCCAGGGGCCAGCA
MYB	hTFtarget	MIR143	1031	1055	+	10.9605	1.56e-05	0.00104	TCGGCCCCTGCTCAACCCCGAGTCC
PHF8	hTFtarget	MIR143	1	16	+	12.7105	1.56e-05	0.0369	GTGGCTGTGGCTGTGG
SMARCA4	hTFtarget	MIR143	617	641	+	12.7532	1.56e-05	0.000771	CCCTGGCGCAGCGCGGCGCCCTGTC
SP1	hTFtarget	MIR143	238	249	+	13.2368	1.56e-05	0.0378	GAAAGGCGGGCC
SPI1	hTFtarget	MIR143	599	620	-	11.0857	1.56e-05	0.0164	AGGGCCGGCGGCGGGGTCCGCC
SRF	hTFtarget	MIR143	544	556	+	12.9697	1.56e-05	0.0341	CACCCGGGGTCGC
CTCF	hTFtarget	MIR143	886	901	-	11.9848	1.56e-05	0.0247	GGACCCCGGGGGGCAC
EP300	hTFtarget	MIR143	873	897	+	11.4545	1.56e-05	0.00101	TCGGGGCTCCCCTGTGCCCCCCGGG
IRF3	database	MIR143	474	490	+	13.011	1.57e-05	0.0434	CGGAAGGGAAAGCAAGG
KLF1	database	MIR143	70	79	-	13.8061	1.57e-05	0.0156	CCACACCCAT
ESR1	hTFtarget	MIR143	1043	1058	+	10.9605	1.57e-05	0.0383	CAACCCCGAGTCCCGG
GTF2I	hTFtarget	MIR143	1023	1041	-	11.0488	1.57e-05	0.0422	GCAGGGGCCGAAGCTGCCC
EWSR1	hTFtarget	MIR143	317	332	+	9.25714	1.57e-05	0.0351	GTGGGGAGGGAAGGGG
SMAD1	hTFtarget	MIR143	600	621	+	10.3158	1.57e-05	0.00584	GCGGACCCCGCCGCCGGCCCTG
CTCF	hTFtarget	MIR143	544	557	+	12.7727	1.57e-05	0.0279	CACCCGGGGTCGCT
CTCF	hTFtarget	MIR143	887	902	+	12.5	1.57e-05	0.0361	TGCCCCCCGGGGTCCA
EP300	hTFtarget	MIR143	621	645	+	11.4416	1.57e-05	0.00101	GGCGCAGCGCGGCGCCCTGTCCCCC
EP300	hTFtarget	MIR143	927	951	-	11.4416	1.57e-05	0.00101	GGGGTGCTGGCCCCTGGCCGCCGCC
IRF3	database	MIR143	474	490	+	13.02	1.57e-05	0.0433	CGGAAGGGAAAGCAAGG
KLF5	hTFtarget	MIR143	314	325	-	13.4545	1.58e-05	0.0171	CCTCCCCACCCT
TBP	hTFtarget	MIR143	645	656	+	13.4737	1.58e-05	0.0351	CAGCCGGAGGTG
CTCF	hTFtarget	MIR143	922	936	-	12.5909	1.58e-05	0.0107	GGCCGCCGCCGAGTG
CTCF	hTFtarget	MIR143	883	898	-	12.3636	1.58e-05	0.0164	CCCCGGGGGGCACAGG
MZF1	database	MIR143	1091	1099	-	13.3415	1.59e-05	0.024	GGTGGGGAT
SMAD1	hTFtarget	MIR143	805	820	+	12.8	1.59e-05	0.0432	CCTGTCAGCTGAGCCA
SMAD4	hTFtarget	MIR143	602	617	-	12.0282	1.59e-05	0.00569	GCCGGCGGCGGGGTCC
SUZ12	hTFtarget	MIR143	613	628	+	12.1711	1.59e-05	0.00562	CCGGCCCTGGCGCAGC
CTCF	hTFtarget	MIR143	541	560	+	12.2424	1.59e-05	0.0163	GCACACCCGGGGTCGCTGGA
AR	hTFtarget	MIR143	779	794	+	13.1061	1.59e-05	0.0215	AAGGACAGGGCGTTCC
EP300	hTFtarget	MIR143	546	570	-	10.7895	1.59e-05	0.00163	GGCGGCTGACTCCAGCGACCCCGGG
MZF1	database	MIR143	1091	1099	-	13.2959	1.59e-05	0.0242	GGTGGGGAT
NR1D1	database	MIR143	1311	1324	-	13.0612	1.6e-05	0.0444	GAAAAGGGGTCAGT
FLI1	hTFtarget	MIR143	476	497	-	-4.57143	1.6e-05	0.0377	GCCTCCACCTTGCTTTCCCTTC
PCGF2	hTFtarget	MIR143	877	898	+	13.0132	1.6e-05	0.00642	GGCTCCCCTGTGCCCCCCGGGG
CTCF	hTFtarget	MIR143	920	935	-	11.6515	1.6e-05	0.0156	GCCGCCGCCGAGTGCC
CTCF	hTFtarget	MIR143	541	556	-	11.5758	1.6e-05	0.0133	GCGACCCCGGGTGTGC
CTCF	hTFtarget	MIR143	882	901	+	12.2576	1.6e-05	0.0151	CCCTGTGCCCCCCGGGGTCC
NR1D1	database	MIR143	1311	1324	+	13.0612	1.6e-05	0.0445	ACTGACCCCTTTTC
IRF4	database	MIR143	93	108	+	13.2034	1.61e-05	0.0106	AAAAAAAAAAGACAAA
RFX1	database	MIR143	788	804	-	13.2697	1.61e-05	0.0431	TGGGCGCGTGGGAACGC
RUNX3	database	MIR143	248	258	-	12.789	1.61e-05	0.0304	CCACAGCATGG
ASCL1	hTFtarget	MIR143	948	959	-	13.8333	1.61e-05	0.0298	AAGCAGCTGGGG
RAD21	hTFtarget	MIR143	887	902	+	12.5455	1.61e-05	0.0362	TGCCCCCCGGGGTCCA
BRD4	hTFtarget	MIR143	608	632	-	11.0658	1.61e-05	0.000763	CCGCGCTGCGCCAGGGCCGGCGGCG
BRD4	hTFtarget	MIR143	750	774	-	11.0658	1.61e-05	0.000763	GTGCCCCGAGCACCTGGCCCCCACG
REST	hTFtarget	MIR143	940	951	-	12.3947	1.61e-05	0.0255	GGGGTGCTGGCC
SIN3A	hTFtarget	MIR143	900	908	-	13.7632	1.61e-05	0.0264	CACAGCTGG
SP2	hTFtarget	MIR143	85	100	-	13.0833	1.61e-05	0.00445	TTTTTTTTTTTTTTCT
SPI1	hTFtarget	MIR143	234	249	-	13.0921	1.61e-05	0.0329	GGCCCGCCTTTCCCAG
STAG1	hTFtarget	MIR143	918	939	-	11.9545	1.61e-05	0.0111	CCTGGCCGCCGCCGAGTGCCTG
CTBP2	hTFtarget	MIR143	791	806	-	12.9286	1.61e-05	0.0284	GGTGGGCGCGTGGGAA
CTCF	hTFtarget	MIR143	886	901	+	12.4286	1.61e-05	0.0302	GTGCCCCCCGGGGTCC
IRF4	database	MIR143	93	108	+	13.1782	1.61e-05	0.0107	AAAAAAAAAAGACAAA
ATF4	database	MIR143	618	629	+	13.8349	1.62e-05	0.0176	CCTGGCGCAGCG
EZH2	hTFtarget	MIR143	947	962	-	12.0649	1.62e-05	0.0366	CGAAAGCAGCTGGGGT
POLR2A	hTFtarget	MIR143	928	939	-	12.1579	1.62e-05	0.0357	CCTGGCCGCCGC
RBCK1	hTFtarget	MIR143	604	615	+	13.3421	1.62e-05	0.0197	ACCCCGCCGCCG
SPI1	hTFtarget	MIR143	238	253	-	13.2286	1.62e-05	0.0372	GCATGGCCCGCCTTTC
TP53	hTFtarget	MIR143	836	853	-	1.33333	1.62e-05	0.00927	GAGAGTGGCAGAGGCAGG
TP53	hTFtarget	MIR143	93	114	+	-1.16667	1.62e-05	0.00537	AAAAAAAAAAGACAAAGAAAAG
ZNF143	hTFtarget	MIR143	1045	1058	+	12.8553	1.62e-05	0.0416	ACCCCGAGTCCCGG
ENO1	database	MIR143	791	803	+	12.7677	1.62e-05	0.0379	TTCCCACGCGCCC
RXRA	database	MIR143	880	892	-	12.9293	1.63e-05	0.0437	GGGGCACAGGGGA
KLF4	hTFtarget	MIR143	935	946	+	12.7763	1.63e-05	0.0288	CCAGGGGCCAGC
MAZ	hTFtarget	MIR143	311	322	-	13.4091	1.63e-05	0.0318	CCCCACCCTGGG
RAD21	hTFtarget	MIR143	543	558	-	12.1	1.63e-05	0.034	CAGCGACCCCGGGTGT
BRD4	hTFtarget	MIR143	547	571	-	11.0395	1.63e-05	0.000763	CGGCGGCTGACTCCAGCGACCCCGG
SPI1	hTFtarget	MIR143	237	258	-	12.3143	1.63e-05	0.0338	CCACAGCATGGCCCGCCTTTCC
SPI1	hTFtarget	MIR143	239	249	+	12.9737	1.63e-05	0.0355	AAAGGCGGGCC
SRF	hTFtarget	MIR143	920	935	+	11.5303	1.63e-05	0.0225	GGCACTCGGCGGCGGC
ZNF143	hTFtarget	MIR143	1043	1061	+	8.21212	1.63e-05	0.0402	CAACCCCGAGTCCCGGAGA
ZNF92	hTFtarget	MIR143	593	617	+	12.7237	1.63e-05	0.00534	CTGCCAGGCGGACCCCGCCGCCGGC
ENO1	database	MIR143	791	803	-	12.7778	1.64e-05	0.0384	GGGCGCGTGGGAA
DEAF1	database	MIR143	1102	1126	-	11.8367	1.64e-05	0.0385	AGGGTCTCGGGAATTGCCCATGTCA
AR	hTFtarget	MIR143	779	794	-	12.9394	1.64e-05	0.0455	GGAACGCCCTGTCCTT
KDM5B	hTFtarget	MIR143	86	110	+	11.2436	1.64e-05	0.00527	GAAAAAAAAAAAAAAAAGACAAAGA
MED1	hTFtarget	MIR143	122	130	-	13.0571	1.64e-05	0.0412	CAGCTGCTG
RELA	hTFtarget	MIR143	1103	1118	-	13.2121	1.64e-05	0.0453	GGGAATTGCCCATGTC
TAF1	hTFtarget	MIR143	606	626	+	12.2105	1.64e-05	0.00766	CCCGCCGCCGGCCCTGGCGCA
TRIM28	hTFtarget	MIR143	106	121	+	12.9737	1.64e-05	0.0454	AAAGAAAAGCAAAGCA
ZNF92	hTFtarget	MIR143	85	109	-	11.7639	1.64e-05	0.00844	CTTTGTCTTTTTTTTTTTTTTTTCT
CDK9	hTFtarget	MIR143	595	616	+	11.7895	1.64e-05	0.00712	GCCAGGCGGACCCCGCCGCCGG
EP300	hTFtarget	MIR143	738	762	-	10.7105	1.64e-05	0.00163	CCTGGCCCCCACGTACCGCTTCCCG
ATOH8	database	MIR143	801	809	+	13.3776	1.64e-05	0.0372	CCCACCTGT
RXRA	database	MIR143	880	892	+	12.9	1.64e-05	0.0436	TCCCCTGTGCCCC
PLAG1	database	MIR143	223	239	+	13.0449	1.65e-05	0.0167	GGGGGCACGAGCTGGGA
NFE4	database	MIR143	264	275	+	13.7213	1.65e-05	0.0113	CTCCGTCCCCTG
HCFC1	hTFtarget	MIR143	233	249	-	9.59091	1.65e-05	0.0205	GGCCCGCCTTTCCCAGC
MYB	hTFtarget	MIR143	609	633	-	10.8421	1.65e-05	0.00104	GCCGCGCTGCGCCAGGGCCGGCGGC
SRC	hTFtarget	MIR143	935	956	+	11.9474	1.65e-05	0.00175	CCAGGGGCCAGCACCCCAGCTG
STAG1	hTFtarget	MIR143	920	935	+	12.1515	1.65e-05	0.0273	GGCACTCGGCGGCGGC
CTCF	hTFtarget	MIR143	887	902	-	12.1515	1.65e-05	0.0345	TGGACCCCGGGGGGCA
AP4	database	MIR143	149	166	-	11.1301	1.66e-05	0.0379	TTACCCAGCGCTGGCCTG
JUN	hTFtarget	MIR143	554	568	+	13.0303	1.66e-05	0.0383	CGCTGGAGTCAGCCG
BHLHE40	hTFtarget	MIR143	235	249	-	12.1184	1.66e-05	0.00984	GGCCCGCCTTTCCCA
POU5F1	hTFtarget	MIR143	605	626	-	12.3684	1.66e-05	0.000988	TGCGCCAGGGCCGGCGGCGGGG
POU5F1	hTFtarget	MIR143	874	895	-	12.3684	1.66e-05	0.000988	CGGGGGGCACAGGGGAGCCCCG
SPI1	hTFtarget	MIR143	238	249	+	13.1842	1.66e-05	0.0402	GAAAGGCGGGCC
SPI1	hTFtarget	MIR143	318	333	-	12.7714	1.66e-05	0.0384	CCCCCTTCCCTCCCCA
SRF	hTFtarget	MIR143	1331	1355	+	12.3896	1.66e-05	0.00437	AGAAACCCGGGTAAGCAGCTCGCCC
CTCF	hTFtarget	MIR143	886	901	+	12.3333	1.66e-05	0.0369	GTGCCCCCCGGGGTCC
SP4	database	MIR143	598	621	-	10.5859	1.67e-05	0.00208	CAGGGCCGGCGGCGGGGTCCGCCT
EZH2	hTFtarget	MIR143	543	558	-	11.7895	1.67e-05	0.0368	CAGCGACCCCGGGTGT
FOXA1	hTFtarget	MIR143	783	794	+	12.9571	1.67e-05	0.0455	ACAGGGCGTTCC
JUND	hTFtarget	MIR143	921	942	-	11.9868	1.67e-05	0.00172	GCCCCTGGCCGCCGCCGAGTGC
OTX2	hTFtarget	MIR143	900	908	-	13.4474	1.67e-05	0.0356	CACAGCTGG
SMARCA4	hTFtarget	MIR143	597	621	-	12.6494	1.67e-05	0.000771	CAGGGCCGGCGGCGGGGTCCGCCTG
SMARCA4	hTFtarget	MIR143	823	847	+	12.6494	1.67e-05	0.000771	TCCGGCCGAGAGGCCTGCCTCTGCC
CTCF	hTFtarget	MIR143	653	664	+	13.1974	1.67e-05	0.0453	GGTGCAGTGCTG
KLF16	database	MIR143	70	80	+	13.1531	1.67e-05	0.0343	ATGGGTGTGGC
TP63	database	MIR143	1223	1233	-	12.8776	1.68e-05	0.0453	TGGCTTGTCTG
FOS	hTFtarget	MIR143	238	249	+	13.0395	1.68e-05	0.0419	GAAAGGCGGGCC
HDAC2	hTFtarget	MIR143	603	624	+	11.3816	1.68e-05	0.00136	GACCCCGCCGCCGGCCCTGGCG
ASCL1	hTFtarget	MIR143	756	767	-	13.6818	1.68e-05	0.0318	GAGCACCTGGCC
TP53	hTFtarget	MIR143	850	867	-	1.18056	1.68e-05	0.00927	CAGAGTCACCAGGAGAGA
CTCF	hTFtarget	MIR143	880	899	-	11.4394	1.68e-05	0.0142	ACCCCGGGGGGCACAGGGGA
CTCF	hTFtarget	MIR143	887	902	-	12.0152	1.68e-05	0.0291	TGGACCCCGGGGGGCA
CTCF	hTFtarget	MIR143	541	559	+	12.0606	1.68e-05	0.0171	GCACACCCGGGGTCGCTGG
SP4	database	MIR143	598	621	-	10.6061	1.68e-05	0.002	CAGGGCCGGCGGCGGGGTCCGCCT
TP63	database	MIR143	1223	1233	-	12.8776	1.68e-05	0.0453	TGGCTTGTCTG
MYC	hTFtarget	MIR143	920	935	-	11.2632	1.69e-05	0.0185	GCCGCCGCCGAGTGCC
SIN3A	hTFtarget	MIR143	644	659	+	13.0526	1.69e-05	0.0239	CCAGCCGGAGGTGCAG
TCF4	hTFtarget	MIR143	242	263	+	11.2763	1.69e-05	0.00107	GGCGGGCCATGCTGTGGGGTGG
ZC3H8	hTFtarget	MIR143	931	946	+	12.7792	1.69e-05	0.0228	GCGGCCAGGGGCCAGC
JUND	hTFtarget	MIR143	602	623	+	11.9474	1.7e-05	0.00172	GGACCCCGCCGCCGGCCCTGGC
MYC	hTFtarget	MIR143	319	327	-	13.1711	1.7e-05	0.0367	TCCCTCCCC
POLR2A	hTFtarget	MIR143	631	650	+	11.5732	1.7e-05	0.00734	GGCGCCCTGTCCCCCAGCCG
PRDM1	hTFtarget	MIR143	475	488	+	13.1	1.7e-05	0.0459	GGAAGGGAAAGCAA
RARG	hTFtarget	MIR143	1354	1362	+	12.5857	1.7e-05	0.0455	CCAAGGTCA
SMAD1	hTFtarget	MIR143	249	257	-	13.4079	1.7e-05	0.0428	CACAGCATG
EP300	hTFtarget	MIR143	934	942	-	13.2368	1.7e-05	0.0373	GCCCCTGGC
HIC1	database	MIR143	1078	1095	+	12.9474	1.71e-05	0.00939	CAAGGCTGCACCCATCCC
POLR2A	hTFtarget	MIR143	1	16	+	11.7237	1.71e-05	0.00568	GTGGCTGTGGCTGTGG
RBCK1	hTFtarget	MIR143	238	249	-	13.2368	1.71e-05	0.0197	GGCCCGCCTTTC
STAG1	hTFtarget	MIR143	543	558	-	12.1212	1.71e-05	0.037	CAGCGACCCCGGGTGT
CTCF	hTFtarget	MIR143	886	901	+	11.6212	1.71e-05	0.0228	GTGCCCCCCGGGGTCC
CTCF	hTFtarget	MIR143	541	560	-	12.1364	1.71e-05	0.0151	TCCAGCGACCCCGGGTGTGC
MYC	hTFtarget	MIR143	1034	1055	-	12.4079	1.72e-05	0.00166	GGACTCGGGGTTGAGCAGGGGC
POLR2A	hTFtarget	MIR143	605	626	+	11.4737	1.72e-05	0.00867	CCCCGCCGCCGGCCCTGGCGCA
DUX4	database	MIR143	1389	1399	+	13.5957	1.73e-05	0.048	TAACCTAATCT
HIF1A	database	MIR143	745	758	+	13.2653	1.73e-05	0.0331	CGGTACGTGGGGGC
JUND	hTFtarget	MIR143	874	895	+	11.9211	1.73e-05	0.00172	CGGGGCTCCCCTGTGCCCCCCG
NANOG	hTFtarget	MIR143	249	257	-	13.1579	1.73e-05	0.0366	CACAGCATG
CREB1	hTFtarget	MIR143	841	856	-	12.6484	1.73e-05	0.0216	GGAGAGAGTGGCAGAG
CTCF	hTFtarget	MIR143	887	902	+	12.1818	1.73e-05	0.0317	TGCCCCCCGGGGTCCA
CTCF	hTFtarget	MIR143	920	935	+	11.7727	1.73e-05	0.0256	GGCACTCGGCGGCGGC
CTCF	hTFtarget	MIR143	541	556	-	10.1714	1.73e-05	0.0172	GCGACCCCGGGTGTGC
CTCF	hTFtarget	MIR143	652	663	-	13.2105	1.73e-05	0.0461	AGCACTGCACCT
EP300	hTFtarget	MIR143	584	608	-	12.3026	1.73e-05	0.0149	GGGGTCCGCCTGGCAGGAGAAGGGC
ENSG00000215754	database	MIR143	1389	1399	+	13.551	1.73e-05	0.048	TAACCTAATCT
AP2	database	MIR143	1130	1145	+	13.1327	1.74e-05	0.0108	GGCCCTGGGCTTCGAG
CNOT3	database	MIR143	567	576	+	13.5	1.74e-05	0.00673	CGCCGCGGGC
FOXG1	hTFtarget	MIR143	601	625	+	11.8571	1.74e-05	0.00158	CGGACCCCGCCGCCGGCCCTGGCGC
HDAC2	hTFtarget	MIR143	609	633	+	10.9429	1.74e-05	0.00185	GCCGCCGGCCCTGGCGCAGCGCGGC
ASCL1	hTFtarget	MIR143	947	958	+	13.5606	1.74e-05	0.0276	ACCCCAGCTGCT
LMNB1	hTFtarget	MIR143	835	850	+	9.63415	1.74e-05	0.029	GCCTGCCTCTGCCACT
MED1	hTFtarget	MIR143	91	106	-	13.0779	1.74e-05	0.008	TGTCTTTTTTTTTTTT
POLR2A	hTFtarget	MIR143	836	851	+	12.5571	1.74e-05	0.0204	CCTGCCTCTGCCACTC
SP1	hTFtarget	MIR143	238	249	+	12.8684	1.74e-05	0.0366	GAAAGGCGGGCC
SUMO1	hTFtarget	MIR143	885	900	+	11.7286	1.74e-05	0.0204	TGTGCCCCCCGGGGTC
P50:RELA-P65	database	MIR143	1106	1117	-	13.2245	1.75e-05	0.0134	GGAATTGCCCAT
KDM5B	hTFtarget	MIR143	920	935	-	11	1.75e-05	0.0135	GCCGCCGCCGAGTGCC
MAZ	hTFtarget	MIR143	1086	1101	+	12.6667	1.75e-05	0.012	CACCCATCCCCACCCG
NCOR1	hTFtarget	MIR143	795	810	-	12.9079	1.75e-05	0.0391	GACAGGTGGGCGCGTG
SPI1	hTFtarget	MIR143	230	254	-	10.6571	1.75e-05	0.00869	AGCATGGCCCGCCTTTCCCAGCTCG
STAG1	hTFtarget	MIR143	838	859	+	11.3485	1.75e-05	0.0147	TGCCTCTGCCACTCTCTCCTGG
TAL1	hTFtarget	MIR143	951	962	+	12.9868	1.75e-05	0.0465	CAGCTGCTTTCG
ZNF143	hTFtarget	MIR143	1043	1058	-	7.10606	1.75e-05	0.0473	CCGGGACTCGGGGTTG
ZNF384	hTFtarget	MIR143	595	619	+	12.5542	1.75e-05	0.00422	GCCAGGCGGACCCCGCCGCCGGCCC
KDM1A	hTFtarget	MIR143	221	242	+	12.338	1.76e-05	0.0178	AGGGGGGCACGAGCTGGGAAAG
KDM5B	hTFtarget	MIR143	886	899	-	11.1857	1.76e-05	0.0155	ACCCCGGGGGGCAC
MYB	hTFtarget	MIR143	920	944	-	10.7105	1.76e-05	0.00104	TGGCCCCTGGCCGCCGCCGAGTGCC
RAD21	hTFtarget	MIR143	543	558	-	12.3182	1.76e-05	0.0388	CAGCGACCCCGGGTGT
SMAD3	hTFtarget	MIR143	249	257	+	13.8421	1.76e-05	0.046	CATGCTGTG
SPI1	hTFtarget	MIR143	491	508	-	12.4737	1.76e-05	0.0391	CTCCGGGGCCAGCCTCCA
CDK9	hTFtarget	MIR143	88	103	+	13.0513	1.76e-05	0.00681	AAAAAAAAAAAAAAAG
ERG	hTFtarget	MIR143	541	556	+	11.0526	1.76e-05	0.0166	GCACACCCGGGGTCGC
KDM5B	hTFtarget	MIR143	92	116	+	11.0641	1.77e-05	0.00527	AAAAAAAAAAAGACAAAGAAAAGCA
MYB	hTFtarget	MIR143	763	787	-	10.6974	1.77e-05	0.00104	CCTGTCCTTCCCGGTGCCCCGAGCA
POLR2A	hTFtarget	MIR143	492	507	+	12.3553	1.77e-05	0.00378	GGAGGCTGGCCCCGGA
TBL1XR1	hTFtarget	MIR143	603	618	+	12.7763	1.77e-05	0.023	GACCCCGCCGCCGGCC
CDK7	hTFtarget	MIR143	559	579	+	12	1.77e-05	0.00284	GAGTCAGCCGCCGCGGGCCTC
NHLH1	database	MIR143	122	133	+	12.9756	1.78e-05	0.0107	CAGCAGCTGGGA
AP4	database	MIR143	123	132	+	12.9358	1.78e-05	0.0139	AGCAGCTGGG
AP4	database	MIR143	949	958	-	12.9358	1.78e-05	0.0139	AGCAGCTGGG
IRF5	hTFtarget	MIR143	98	113	+	6.75325	1.78e-05	0.00377	AAAAAGACAAAGAAAA
MAZ	hTFtarget	MIR143	920	935	-	11.6184	1.78e-05	0.0164	GCCGCCGCCGAGTGCC
BCL11A	hTFtarget	MIR143	249	257	-	13.2714	1.78e-05	0.0376	CACAGCATG
MYC	hTFtarget	MIR143	927	948	+	12.3421	1.78e-05	0.00166	GGCGGCGGCCAGGGGCCAGCAC
PGR	hTFtarget	MIR143	779	794	-	12.8636	1.78e-05	0.0247	GGAACGCCCTGTCCTT
BRD4	hTFtarget	MIR143	876	900	+	10.8421	1.78e-05	0.00077	GGGCTCCCCTGTGCCCCCCGGGGTC
REST	hTFtarget	MIR143	606	630	+	12.013	1.78e-05	0.00114	CCCGCCGCCGGCCCTGGCGCAGCGC
SPI1	hTFtarget	MIR143	263	274	-	13.0526	1.78e-05	0.0301	AGGGGACGGAGC
YY1	hTFtarget	MIR143	559	574	-	10.6447	1.78e-05	0.00904	CCGCGGCGGCTGACTC
CTCF	hTFtarget	MIR143	543	559	-	11.8636	1.78e-05	0.0302	CCAGCGACCCCGGGTGT
CTCF	hTFtarget	MIR143	886	901	-	12.1818	1.78e-05	0.0398	GGACCCCGGGGGGCAC
ZBTB7B	database	MIR143	878	899	-	9.93878	1.79e-05	0.00659	ACCCCGGGGGGCACAGGGGAGC
AP2	database	MIR143	639	650	+	12.8878	1.79e-05	0.0301	GTCCCCCAGCCG
KDM5B	hTFtarget	MIR143	841	856	+	13.0139	1.79e-05	0.0163	CTCTGCCACTCTCTCC
MED1	hTFtarget	MIR143	87	102	+	12.961	1.79e-05	0.0246	AAAAAAAAAAAAAAAA
MRE11A	hTFtarget	MIR143	543	562	-	11.9868	1.79e-05	0.0315	ACTCCAGCGACCCCGGGTGT
BRD4	hTFtarget	MIR143	924	945	+	11.5714	1.79e-05	0.002	CTCGGCGGCGGCCAGGGGCCAG
SMAD1	hTFtarget	MIR143	819	840	-	10.0132	1.79e-05	0.00584	GCAGGCCTCTCGGCCGGACCTG
YY1	hTFtarget	MIR143	1026	1041	+	11.9211	1.79e-05	0.0171	CAGCTTCGGCCCCTGC
CTCF	hTFtarget	MIR143	886	900	+	12.0455	1.79e-05	0.0305	GTGCCCCCCGGGGTC
CTCF	hTFtarget	MIR143	542	557	-	11.4242	1.79e-05	0.0156	AGCGACCCCGGGTGTG
CTCF	hTFtarget	MIR143	886	900	+	12.0455	1.79e-05	0.0306	GTGCCCCCCGGGGTC
CTCF	hTFtarget	MIR143	542	558	+	11.5909	1.79e-05	0.0257	CACACCCGGGGTCGCTG
DDX5	hTFtarget	MIR143	6	30	-	9.44156	1.79e-05	0.0449	CCCGATAGCCTACACCACAGCCACA
GTF2IRD1	database	MIR143	551	558	-	10.7667	1.8e-05	0.0345	CAGCGACC
REST	hTFtarget	MIR143	939	950	-	12.3026	1.8e-05	0.0393	GGGTGCTGGCCC
SPI1	hTFtarget	MIR143	319	334	-	12.4605	1.8e-05	0.0191	ACCCCCTTCCCTCCCC
THAP11	hTFtarget	MIR143	1045	1061	+	9.78788	1.8e-05	0.0442	ACCCCGAGTCCCGGAGA
CTCF	hTFtarget	MIR143	887	902	+	12.0455	1.8e-05	0.037	TGCCCCCCGGGGTCCA
CTCF	hTFtarget	MIR143	883	900	+	11.6515	1.8e-05	0.0171	CCTGTGCCCCCCGGGGTC
CTCF	hTFtarget	MIR143	886	901	+	12.3485	1.8e-05	0.0331	GTGCCCCCCGGGGTCC
GLIS3	database	MIR143	887	896	-	12.8202	1.81e-05	0.0439	CCGGGGGGCA
JUND	hTFtarget	MIR143	311	332	-	11.8289	1.81e-05	0.00172	CCCCTTCCCTCCCCACCCTGGG
RUNX1	hTFtarget	MIR143	3	13	+	12.9091	1.81e-05	0.0214	GGCTGTGGCTG
SMAD4	hTFtarget	MIR143	562	573	-	12.1316	1.81e-05	0.0088	CGCGGCGGCTGA
SPI1	hTFtarget	MIR143	599	614	+	12.2714	1.81e-05	0.0383	GGCGGACCCCGCCGCC
E2F7	hTFtarget	MIR143	606	614	-	13.4079	1.81e-05	0.033	GGCGGCGGG
GLIS3	database	MIR143	887	896	-	12.7959	1.81e-05	0.0429	CCGGGGGGCA
GLI2	hTFtarget	MIR143	238	249	+	13.1857	1.82e-05	0.0408	GAAAGGCGGGCC
MED1	hTFtarget	MIR143	1015	1030	-	11.4605	1.82e-05	0.0132	AGCTGCCCCTGGACGC
MYC	hTFtarget	MIR143	738	759	+	11.4079	1.82e-05	0.00674	CGGGAAGCGGTACGTGGGGGCC
NANOG	hTFtarget	MIR143	100	111	+	12.8611	1.82e-05	0.0507	AAAGACAAAGAA
PHF8	hTFtarget	MIR143	595	610	+	12.7922	1.82e-05	0.00264	GCCAGGCGGACCCCGC
RELA	hTFtarget	MIR143	1045	1060	+	10.5658	1.82e-05	0.0481	ACCCCGAGTCCCGGAG
BRD4	hTFtarget	MIR143	222	246	-	10.8026	1.82e-05	0.00077	CCGCCTTTCCCAGCTCGTGCCCCCC
REST	hTFtarget	MIR143	939	950	-	12.25	1.82e-05	0.0377	GGGTGCTGGCCC
SOX2	hTFtarget	MIR143	249	257	-	13.2895	1.82e-05	0.0336	CACAGCATG
SPI1	hTFtarget	MIR143	737	761	-	11.4	1.82e-05	0.00889	CTGGCCCCCACGTACCGCTTCCCGA
SPI1	hTFtarget	MIR143	877	901	-	10.3553	1.82e-05	0.0178	GGACCCCGGGGGGCACAGGGGAGCC
SUZ12	hTFtarget	MIR143	991	1006	-	11.8816	1.82e-05	0.00562	CGGGTGCCCCAACCCT
CTCF	hTFtarget	MIR143	922	935	+	12.3636	1.82e-05	0.0131	CACTCGGCGGCGGC
AR	hTFtarget	MIR143	781	794	+	12.8	1.82e-05	0.049	GGACAGGGCGTTCC
EP300	hTFtarget	MIR143	870	894	+	11.1299	1.82e-05	0.00104	CAGTCGGGGCTCCCCTGTGCCCCCC
TP73	database	MIR143	832	843	-	12.6566	1.83e-05	0.0461	GAGGCAGGCCTC
SMAD1	database	MIR143	100	111	+	12.4821	1.83e-05	0.0506	AAAGACAAAGAA
AR	hTFtarget	MIR143	778	796	+	12.9242	1.83e-05	0.0245	GAAGGACAGGGCGTTCCCA
FOXA2	hTFtarget	MIR143	225	249	+	11.1711	1.83e-05	0.00253	GGGCACGAGCTGGGAAAGGCGGGCC
KLF1	hTFtarget	MIR143	1	16	-	12.4737	1.83e-05	0.017	CCACAGCCACAGCCAC
SPI1	hTFtarget	MIR143	238	249	+	12.9286	1.83e-05	0.0454	GAAAGGCGGGCC
SPI1	hTFtarget	MIR143	234	255	+	12.1571	1.83e-05	0.0134	CTGGGAAAGGCGGGCCATGCTG
SPI1	hTFtarget	MIR143	601	616	+	12.7286	1.83e-05	0.0276	CGGACCCCGCCGCCGG
TBL1X	hTFtarget	MIR143	841	862	-	11.8684	1.83e-05	0.0189	TCACCAGGAGAGAGTGGCAGAG
CTCF	hTFtarget	MIR143	886	901	+	12.3333	1.83e-05	0.0336	GTGCCCCCCGGGGTCC
CTCF	hTFtarget	MIR143	920	935	-	11.4242	1.83e-05	0.0177	GCCGCCGCCGAGTGCC
EP300	hTFtarget	MIR143	309	333	-	11.1169	1.83e-05	0.00104	CCCCCTTCCCTCCCCACCCTGGGCA
TP73	database	MIR143	832	843	+	12.6768	1.83e-05	0.046	GAGGCCTGCCTC
FOSL1	hTFtarget	MIR143	348	367	+	9.85714	1.84e-05	0.0381	GGGTTCTTTTGGACCCTGAA
HDAC2	hTFtarget	MIR143	599	623	-	10.8286	1.84e-05	0.00185	GCCAGGGCCGGCGGCGGGGTCCGCC
IRF1	hTFtarget	MIR143	88	103	-	13.0649	1.84e-05	0.0508	CTTTTTTTTTTTTTTT
RUNX1	hTFtarget	MIR143	322	333	-	13.0789	1.84e-05	0.0492	CCCCCTTCCCTC
SP4	hTFtarget	MIR143	262	273	+	12.2857	1.84e-05	0.0323	GGCTCCGTCCCC
STAG1	hTFtarget	MIR143	543	558	+	11.8485	1.84e-05	0.0286	ACACCCGGGGTCGCTG
TCF4	hTFtarget	MIR143	611	632	+	11.0789	1.84e-05	0.00107	CGCCGGCCCTGGCGCAGCGCGG
TP53	hTFtarget	MIR143	840	851	-	12.2248	1.84e-05	0.0501	GAGTGGCAGAGG
YY1	hTFtarget	MIR143	604	625	+	10.0263	1.84e-05	0.00911	ACCCCGCCGCCGGCCCTGGCGC
CTCF	hTFtarget	MIR143	886	901	+	11.8485	1.84e-05	0.0381	GTGCCCCCCGGGGTCC
SOX14	database	MIR143	460	472	+	11.6429	1.84e-05	0.0255	TCAATAACACTGC
ZFY	database	MIR143	520	533	-	13.2755	1.84e-05	0.0345	TTGTCCTCGGCCTG
REST	hTFtarget	MIR143	874	898	-	11.9481	1.85e-05	0.00114	CCCCGGGGGGCACAGGGGAGCCCCG
REST	hTFtarget	MIR143	943	954	+	11.6364	1.85e-05	0.0438	CAGCACCCCAGC
RXRA	hTFtarget	MIR143	1351	1362	-	12.8714	1.85e-05	0.05	TGACCTTGGGCG
SP2	hTFtarget	MIR143	88	103	-	12.9167	1.85e-05	0.00464	CTTTTTTTTTTTTTTT
SPI1	hTFtarget	MIR143	238	249	+	12.9571	1.85e-05	0.0481	GAAAGGCGGGCC
SRC	hTFtarget	MIR143	590	611	-	11.7105	1.85e-05	0.00176	GGCGGGGTCCGCCTGGCAGGAG
SRF	hTFtarget	MIR143	622	643	+	11.3553	1.85e-05	0.00175	GCGCAGCGCGGCGCCCTGTCCC
STAG1	hTFtarget	MIR143	876	900	+	10.8485	1.85e-05	0.0127	GGGCTCCCCTGTGCCCCCCGGGGTC
ZNF384	hTFtarget	MIR143	316	340	-	12.4699	1.85e-05	0.00422	GTGTAGACCCCCTTCCCTCCCCACC
CTCF	hTFtarget	MIR143	543	559	-	12.1515	1.85e-05	0.0394	CCAGCGACCCCGGGTGT
TCF4	database	MIR143	758	766	+	14.0303	1.86e-05	0.0452	CCAGGTGCT
ZNF589	database	MIR143	392	407	+	12.3762	1.86e-05	0.043	CGGCTGCACCACTGGT
FOS	hTFtarget	MIR143	238	249	+	12.8684	1.86e-05	0.043	GAAAGGCGGGCC
IRF3	hTFtarget	MIR143	86	110	+	10.9231	1.86e-05	0.00614	GAAAAAAAAAAAAAAAAGACAAAGA
NR2C2	hTFtarget	MIR143	628	649	+	12.2632	1.86e-05	0.0405	CGCGGCGCCCTGTCCCCCAGCC
SIN3A	hTFtarget	MIR143	382	400	-	12.5	1.86e-05	0.0485	GTGCAGCCGTGGTCACAGT
SPI1	hTFtarget	MIR143	238	249	+	13.2429	1.86e-05	0.0433	GAAAGGCGGGCC
SPI1	hTFtarget	MIR143	543	558	+	12.2	1.86e-05	0.0405	ACACCCGGGGTCGCTG
STAG1	hTFtarget	MIR143	543	558	+	11.8182	1.86e-05	0.0444	ACACCCGGGGTCGCTG
CREB3L3	database	MIR143	134	145	+	11.8061	1.86e-05	0.0415	GGCCACGTAGAA
TCF4	database	MIR143	758	766	+	13.9694	1.86e-05	0.0442	CCAGGTGCT
EZH2	hTFtarget	MIR143	886	901	+	11.8816	1.87e-05	0.00902	GTGCCCCCCGGGGTCC
HDAC2	hTFtarget	MIR143	601	622	+	11.1447	1.87e-05	0.00136	CGGACCCCGCCGCCGGCCCTGG
BRD4	hTFtarget	MIR143	882	903	-	11.4805	1.87e-05	0.002	CTGGACCCCGGGGGGCACAGGG
REST	hTFtarget	MIR143	812	836	+	11.9221	1.87e-05	0.00114	GCTGAGCCAGGTCCGGCCGAGAGGC
SIN3A	hTFtarget	MIR143	1138	1153	+	12.8442	1.87e-05	0.0424	GCTTCGAGTCTGGCGC
SMARCA4	hTFtarget	MIR143	595	619	+	12.4545	1.87e-05	0.000782	GCCAGGCGGACCCCGCCGCCGGCCC
SPI1	hTFtarget	MIR143	234	258	-	12	1.87e-05	0.00775	CCACAGCATGGCCCGCCTTTCCCAG
STAG1	hTFtarget	MIR143	887	902	-	12.3333	1.87e-05	0.0374	TGGACCCCGGGGGGCA
VEZF1	hTFtarget	MIR143	880	901	+	11.7286	1.87e-05	0.00482	TCCCCTGTGCCCCCCGGGGTCC
ZNF589	database	MIR143	392	407	-	12.396	1.87e-05	0.0437	ACCAGTGGTGCAGCCG
KDM5B	hTFtarget	MIR143	885	900	-	9.74286	1.88e-05	0.0111	GACCCCGGGGGGCACA
SPI1	hTFtarget	MIR143	257	274	-	12.6053	1.88e-05	0.041	AGGGGACGGAGCCACCCC
SPI1	hTFtarget	MIR143	234	249	-	12.8289	1.88e-05	0.0424	GGCCCGCCTTTCCCAG
SPI1	hTFtarget	MIR143	238	253	-	12.8857	1.88e-05	0.0246	GCATGGCCCGCCTTTC
TFAP4	hTFtarget	MIR143	672	683	-	13.7273	1.88e-05	0.0226	TCCCAGCTGACC
ZNF143	hTFtarget	MIR143	1045	1058	+	10.6286	1.88e-05	0.0517	ACCCCGAGTCCCGG
CTCF	hTFtarget	MIR143	883	900	+	11.9848	1.88e-05	0.0285	CCTGTGCCCCCCGGGGTC
CTCF	hTFtarget	MIR143	883	901	+	11.6515	1.88e-05	0.0298	CCTGTGCCCCCCGGGGTCC
ESRRA	database	MIR143	1351	1364	+	13.1124	1.89e-05	0.051	CGCCCAAGGTCACA
NANOG	hTFtarget	MIR143	900	908	-	12.3429	1.89e-05	0.038	CACAGCTGG
SPI1	hTFtarget	MIR143	260	275	-	12.6579	1.89e-05	0.0226	CAGGGGACGGAGCCAC
IRF3	hTFtarget	MIR143	85	100	+	12.8831	1.9e-05	0.0234	AGAAAAAAAAAAAAAA
PRDM1	hTFtarget	MIR143	474	488	+	12.8714	1.9e-05	0.0522	CGGAAGGGAAAGCAA
REST	hTFtarget	MIR143	939	950	-	11.6579	1.9e-05	0.0422	GGGTGCTGGCCC
SPI1	hTFtarget	MIR143	260	275	-	11.6857	1.9e-05	0.0399	CAGGGGACGGAGCCAC
CTCF	hTFtarget	MIR143	886	901	-	11.7576	1.9e-05	0.0364	GGACCCCGGGGGGCAC
CTCF	hTFtarget	MIR143	886	901	-	11.9545	1.9e-05	0.0403	GGACCCCGGGGGGCAC
IRF1	hTFtarget	MIR143	94	109	+	13.0779	1.91e-05	0.00915	AAAAAAAAAGACAAAG
MYC	hTFtarget	MIR143	1019	1040	+	11.3026	1.91e-05	0.00674	CCAGGGGCAGCTTCGGCCCCTG
POLR2A	hTFtarget	MIR143	951	975	-	10.8684	1.91e-05	0.00573	GCGGCTCTGAGAACGAAAGCAGCTG
SP2	hTFtarget	MIR143	607	630	+	11.4605	1.91e-05	0.00264	CCGCCGCCGGCCCTGGCGCAGCGC
TAF1	hTFtarget	MIR143	928	943	+	11.7368	1.91e-05	0.0156	GCGGCGGCCAGGGGCC
THAP11	hTFtarget	MIR143	1043	1058	-	9.25714	1.91e-05	0.0277	CCGGGACTCGGGGTTG
CDK7	hTFtarget	MIR143	1019	1039	+	11.8571	1.91e-05	0.00284	CCAGGGGCAGCTTCGGCCCCT
ZBTB7A	hTFtarget	MIR143	605	618	+	12.9545	1.91e-05	0.0131	CCCCGCCGCCGGCC
SP4	database	MIR143	597	620	-	10.3131	1.91e-05	0.002	AGGGCCGGCGGCGGGGTCCGCCTG
IRF4	database	MIR143	85	100	+	12.9492	1.92e-05	0.0106	AGAAAAAAAAAAAAAA
FLI1	hTFtarget	MIR143	900	908	-	13.6842	1.92e-05	0.0234	CACAGCTGG
BRD3	hTFtarget	MIR143	1084	1099	+	12.3433	1.92e-05	0.0417	TGCACCCATCCCCACC
SPI1	hTFtarget	MIR143	238	249	+	12.8421	1.92e-05	0.0478	GAAAGGCGGGCC
STAG1	hTFtarget	MIR143	543	558	-	12.0152	1.92e-05	0.0487	CAGCGACCCCGGGTGT
CDK9	hTFtarget	MIR143	1115	1136	+	11.4737	1.92e-05	0.00712	TCCCGAGACCCTTTCGGCCCTG
FOXP4	database	MIR143	87	101	+	13.2475	1.92e-05	0.0159	AAAAAAAAAAAAAAA
FOXP4	database	MIR143	88	102	+	13.2475	1.92e-05	0.0159	AAAAAAAAAAAAAAA
ZNF202	database	MIR143	887	896	-	9.53061	1.92e-05	0.0233	CCGGGGGGCA
MAX	hTFtarget	MIR143	475	486	+	13.0909	1.93e-05	0.0532	GGAAGGGAAAGC
MYB	hTFtarget	MIR143	2	13	+	12.9737	1.93e-05	0.0266	TGGCTGTGGCTG
BRD4	hTFtarget	MIR143	223	244	+	11.4156	1.93e-05	0.002	GGGGGCACGAGCTGGGAAAGGC
SMARCA4	hTFtarget	MIR143	139	163	-	12.4026	1.93e-05	0.000782	CCCAGCGCTGGCCTGGCCTTCTACG
SPI1	hTFtarget	MIR143	238	249	+	12.5789	1.93e-05	0.0454	GAAAGGCGGGCC
TCF4	hTFtarget	MIR143	754	775	+	10.9737	1.93e-05	0.00107	GGGGCCAGGTGCTCGGGGCACC
ZNF143	hTFtarget	MIR143	234	249	+	9.01515	1.93e-05	0.0427	CTGGGAAAGGCGGGCC
CTCF	hTFtarget	MIR143	886	901	+	12.0303	1.93e-05	0.0362	GTGCCCCCCGGGGTCC
E2F7	hTFtarget	MIR143	634	649	+	11.1711	1.93e-05	0.0109	GCCCTGTCCCCCAGCC
ERG	hTFtarget	MIR143	476	500	-	-17.4079	1.93e-05	0.00802	CCAGCCTCCACCTTGCTTTCCCTTC
BARX2	hTFtarget	MIR143	238	249	+	13.1143	1.94e-05	0.04	GAAAGGCGGGCC
POLR2A	hTFtarget	MIR143	564	579	+	11.1053	1.94e-05	0.0198	AGCCGCCGCGGGCCTC
RAD21	hTFtarget	MIR143	881	900	+	12.0909	1.94e-05	0.0147	CCCCTGTGCCCCCCGGGGTC
BRD4	hTFtarget	MIR143	950	958	-	13.0286	1.94e-05	0.0227	AGCAGCTGG
BRD4	hTFtarget	MIR143	123	131	+	13.0286	1.94e-05	0.0227	AGCAGCTGG
SMAD1	hTFtarget	MIR143	477	488	+	12.9342	1.94e-05	0.0539	AAGGGAAAGCAA
ZNF143	hTFtarget	MIR143	300	319	+	10.6842	1.94e-05	0.0231	AGACCGCTCTGCCCAGGGTG
E2F7	hTFtarget	MIR143	901	909	-	13.4474	1.94e-05	0.0408	CCACAGCTG
SP4	database	MIR143	739	762	+	10.2323	1.95e-05	0.00208	GGGAAGCGGTACGTGGGGGCCAGG
ETS1	hTFtarget	MIR143	805	820	-	12.4143	1.95e-05	0.054	TGGCTCAGCTGACAGG
POLR2A	hTFtarget	MIR143	598	622	-	10.8289	1.95e-05	0.00573	CCAGGGCCGGCGGCGGGGTCCGCCT
SPI1	hTFtarget	MIR143	320	331	+	13.0921	1.95e-05	0.0535	GGGAGGGAAGGG
SPI1	hTFtarget	MIR143	318	333	+	12.2143	1.95e-05	0.0369	TGGGGAGGGAAGGGGG
T	hTFtarget	MIR143	1245	1259	-	12.9394	1.95e-05	0.0415	GCCCAGCAGTGTGCC
CTCF	hTFtarget	MIR143	922	935	-	12.2121	1.95e-05	0.0208	GCCGCCGCCGAGTG
IRF4	database	MIR143	85	100	+	12.901	1.95e-05	0.0107	AGAAAAAAAAAAAAAA
FOXA2	hTFtarget	MIR143	620	644	-	11.0395	1.96e-05	0.00253	GGGGACAGGGCGCCGCGCTGCGCCA
ASCL2	hTFtarget	MIR143	921	936	-	11.6447	1.96e-05	0.0174	GGCCGCCGCCGAGTGC
MYC	hTFtarget	MIR143	930	945	+	10.8158	1.96e-05	0.0194	GGCGGCCAGGGGCCAG
RARA	hTFtarget	MIR143	319	332	+	12.8714	1.96e-05	0.0523	GGGGAGGGAAGGGG
SMARCA4	hTFtarget	MIR143	627	651	+	12.3766	1.96e-05	0.000782	GCGCGGCGCCCTGTCCCCCAGCCGG
TP53	hTFtarget	MIR143	657	678	+	11.881	1.96e-05	0.0232	CAGTGCTGCATCTCTGGTCAGC
CTCF	hTFtarget	MIR143	887	902	+	12	1.96e-05	0.0364	TGCCCCCCGGGGTCCA
CNOT3	database	MIR143	625	634	-	13.3415	1.97e-05	0.00673	CGCCGCGCTG
ESRRA	hTFtarget	MIR143	780	788	+	13.1447	1.97e-05	0.0447	AGGACAGGG
AR	hTFtarget	MIR143	779	794	-	12.8684	1.97e-05	0.0546	GGAACGCCCTGTCCTT
GMEB1	hTFtarget	MIR143	1045	1060	-	10.5658	1.97e-05	0.0539	CTCCGGGACTCGGGGT
REST	hTFtarget	MIR143	593	617	-	11.8312	1.97e-05	0.00114	GCCGGCGGCGGGGTCCGCCTGGCAG
SPI1	hTFtarget	MIR143	878	901	-	11.4143	1.97e-05	0.018	GGACCCCGGGGGGCACAGGGGAGC
THAP1	hTFtarget	MIR143	863	876	+	12.0263	1.97e-05	0.0384	CTCTGCGCAGTCGG
CTCF	hTFtarget	MIR143	920	935	+	11.303	1.97e-05	0.0141	GGCACTCGGCGGCGGC
CTCF	hTFtarget	MIR143	920	935	+	11.3485	1.97e-05	0.0208	GGCACTCGGCGGCGGC
CTCF	hTFtarget	MIR143	918	935	-	11.5758	1.97e-05	0.0202	GCCGCCGCCGAGTGCCTG
EHF	hTFtarget	MIR143	314	335	+	12.7397	1.97e-05	0.0169	AGGGTGGGGAGGGAAGGGGGTC
EOMES	hTFtarget	MIR143	249	257	-	13	1.97e-05	0.0327	CACAGCATG
SP4	database	MIR143	739	762	+	10.2424	1.97e-05	0.002	GGGAAGCGGTACGTGGGGGCCAGG
ZBTB7B	database	MIR143	878	899	-	9.40816	1.97e-05	0.00746	ACCCCGGGGGGCACAGGGGAGC
ELF5	database	MIR143	56	64	+	11.5393	1.98e-05	0.0547	AACTTCCTT
STAT3	database	MIR143	739	746	-	9.08434	1.98e-05	0.0536	CGCTTCCC
HDAC2	hTFtarget	MIR143	592	613	-	11.0132	1.98e-05	0.00136	GCGGCGGGGTCCGCCTGGCAGG
ASCL1	hTFtarget	MIR143	122	130	+	13.5909	1.98e-05	0.0377	CAGCAGCTG
IRF3	hTFtarget	MIR143	89	113	+	10.7692	1.98e-05	0.00614	AAAAAAAAAAAAAAGACAAAGAAAA
REST	hTFtarget	MIR143	1230	1245	-	11.9868	1.98e-05	0.0472	CTGTGCTGTCCCTGGC
CREBBP	hTFtarget	MIR143	992	1000	-	13.1447	1.98e-05	0.0548	CCCCAACCC
CTCF	hTFtarget	MIR143	640	651	-	12.9868	1.98e-05	0.0463	CCGGCTGGGGGA
HIC1	database	MIR143	615	632	-	12.7632	1.99e-05	0.00939	CCGCGCTGCGCCAGGGCC
FOXP1	hTFtarget	MIR143	884	899	+	11	1.99e-05	0.0196	CTGTGCCCCCCGGGGT
KDM1A	hTFtarget	MIR143	202	226	-	7.23684	1.99e-05	0.0548	CCCCCTTTACGGCTGGCACATCCCA
MYB	hTFtarget	MIR143	889	913	-	10.4474	1.99e-05	0.00107	GCGTCCACAGCTGGACCCCGGGGGG
NCOR2	hTFtarget	MIR143	867	878	-	12.8816	1.99e-05	0.0141	CCCCGACTGCGC
MZF1	database	MIR143	316	324	+	13.3171	2e-05	0.024	GGTGGGGAG
TCF3	database	MIR143	121	135	+	12.9725	2e-05	0.0382	ACAGCAGCTGGGAGG
IRF1	hTFtarget	MIR143	85	100	+	13.013	2e-05	0.00915	AGAAAAAAAAAAAAAA
IRF1	hTFtarget	MIR143	469	490	+	11.7571	2e-05	0.0549	CTGCTCGGAAGGGAAAGCAAGG
OTX2	hTFtarget	MIR143	900	908	-	13.0395	2e-05	0.0472	CACAGCTGG
SPI1	hTFtarget	MIR143	238	249	+	12.7895	2e-05	0.0464	GAAAGGCGGGCC
SPI1	hTFtarget	MIR143	918	939	+	11.3421	2e-05	0.0235	CAGGCACTCGGCGGCGGCCAGG
ZNF92	hTFtarget	MIR143	84	108	-	11.3889	2e-05	0.00844	TTTGTCTTTTTTTTTTTTTTTTCTA
CLOCK	hTFtarget	MIR143	239	250	-	13.1184	2e-05	0.0463	TGGCCCGCCTTT
CTCF	hTFtarget	MIR143	541	556	+	11.5303	2e-05	0.0168	GCACACCCGGGGTCGC
EP300	hTFtarget	MIR143	599	623	+	10.9351	2e-05	0.00107	GGCGGACCCCGCCGCCGGCCCTGGC
MZF1	database	MIR143	316	324	+	13.2755	2e-05	0.0242	GGTGGGGAG
AP4	database	MIR143	673	682	+	13.1545	2.01e-05	0.0216	GTCAGCTGGG
IRF1	hTFtarget	MIR143	555	579	+	12.3896	2.01e-05	0.00293	GCTGGAGTCAGCCGCCGCGGGCCTC
IRF1	hTFtarget	MIR143	86	101	+	12.8571	2.01e-05	0.0276	GAAAAAAAAAAAAAAA
MYOD1	hTFtarget	MIR143	119	130	+	13.4545	2.01e-05	0.0237	GCACAGCAGCTG
BHLHE40	hTFtarget	MIR143	314	325	-	12.3026	2.01e-05	0.0223	CCTCCCCACCCT
BRD4	hTFtarget	MIR143	593	617	+	10.5789	2.01e-05	0.000814	CTGCCAGGCGGACCCCGCCGCCGGC
CTCF	hTFtarget	MIR143	883	901	-	11.8182	2.01e-05	0.0306	GGACCCCGGGGGGCACAGG
AR	hTFtarget	MIR143	778	793	+	12.6818	2.01e-05	0.0385	GAAGGACAGGGCGTTC
STAT2	database	MIR143	474	488	+	12.6929	2.02e-05	0.0557	CGGAAGGGAAAGCAA
AR	hTFtarget	MIR143	779	794	-	12.6818	2.02e-05	0.0297	GGAACGCCCTGTCCTT
SPI1	hTFtarget	MIR143	649	660	-	12.9342	2.02e-05	0.0422	ACTGCACCTCCG
TP53	hTFtarget	MIR143	1175	1196	-	9.56061	2.02e-05	0.0515	GGGGATGCTTGGACTAGTGGAG
ZNF92	hTFtarget	MIR143	606	630	+	12.3816	2.02e-05	0.00534	CCCGCCGCCGGCCCTGGCGCAGCGC
CHD1	hTFtarget	MIR143	634	649	-	12.3421	2.02e-05	0.00659	GGCTGGGGGACAGGGC
CTCF	hTFtarget	MIR143	887	902	-	12.2121	2.02e-05	0.044	TGGACCCCGGGGGGCA
CTCF	hTFtarget	MIR143	654	669	-	12.7632	2.02e-05	0.0496	AGATGCAGCACTGCAC
CTCF	hTFtarget	MIR143	920	935	+	11.6364	2.02e-05	0.0192	GGCACTCGGCGGCGGC
ESR1	hTFtarget	MIR143	842	866	-	11.8657	2.03e-05	0.0277	AGAGTCACCAGGAGAGAGTGGCAGA
FOXK1	hTFtarget	MIR143	1088	1099	+	11.8938	2.03e-05	0.0559	CCCATCCCCACC
POLR2A	hTFtarget	MIR143	596	617	+	11.1184	2.03e-05	0.0157	CCAGGCGGACCCCGCCGCCGGC
POLR3A	hTFtarget	MIR143	98	113	+	12.7949	2.03e-05	0.00702	AAAAAGACAAAGAAAA
SPI1	hTFtarget	MIR143	238	249	+	12.7895	2.03e-05	0.0463	GAAAGGCGGGCC
SRC	hTFtarget	MIR143	601	622	-	11.5263	2.03e-05	0.00176	CCAGGGCCGGCGGCGGGGTCCG
SUZ12	hTFtarget	MIR143	758	779	+	11.5921	2.03e-05	0.0172	CCAGGTGCTCGGGGCACCGGGA
CIITA	hTFtarget	MIR143	486	497	+	12.6571	2.03e-05	0.0517	CAAGGTGGAGGC
CTCF	hTFtarget	MIR143	543	558	+	11.9242	2.03e-05	0.0344	ACACCCGGGGTCGCTG
CTCF	hTFtarget	MIR143	651	666	+	12.6842	2.03e-05	0.0541	GAGGTGCAGTGCTGCA
E2F7	hTFtarget	MIR143	1085	1100	+	11.4429	2.03e-05	0.0149	GCACCCATCCCCACCC
ELL2	hTFtarget	MIR143	885	903	+	12.0921	2.03e-05	0.0437	TGTGCCCCCCGGGGTCCAG
SP2	database	MIR143	315	331	+	12.7416	2.04e-05	0.0334	GGGTGGGGAGGGAAGGG
RUNX1	hTFtarget	MIR143	8	19	-	13.2286	2.04e-05	0.0511	ACACCACAGCCA
ZNF143	hTFtarget	MIR143	608	623	-	12.1974	2.04e-05	0.0227	GCCAGGGCCGGCGGCG
AR	hTFtarget	MIR143	781	795	+	12.6364	2.04e-05	0.0272	GGACAGGGCGTTCCC
CTCF	hTFtarget	MIR143	652	667	+	12.7632	2.04e-05	0.055	AGGTGCAGTGCTGCAT
OSR2	database	MIR143	694	707	+	12.8571	2.04e-05	0.0556	AAGCACTGTAGCTC
SP2	database	MIR143	315	331	+	12.7143	2.04e-05	0.0336	GGGTGGGGAGGGAAGGG
PLAG1	database	MIR143	325	337	+	12.6517	2.05e-05	0.0221	GGAAGGGGGTCTA
SP4	database	MIR143	597	620	-	10.1111	2.05e-05	0.00208	AGGGCCGGCGGCGGGGTCCGCCTG
AP2	database	MIR143	933	945	-	12.7475	2.05e-05	0.00808	CTGGCCCCTGGCC
AP4	database	MIR143	950	962	+	12.3776	2.05e-05	0.0117	CCAGCTGCTTTCG
GATA1	hTFtarget	MIR143	968	983	+	12.4935	2.05e-05	0.0241	AGAGCCGCGGCAGGCA
[truncated: 5,523 more rows]

## Sheet: Homo TFs list
Species	Symbol	Ensembl	Family	Protein	Entrez ID
Homo_sapiens	ZBTB8B	ENSG00000273274	ZBTB	ENSP00000476499;ENSP00000476499;	728116
Homo_sapiens	GSX2	ENSG00000180613	Homeobox	ENSP00000319118;ENSP00000483522;	170825
Homo_sapiens	TBX2	ENSG00000121068	T-box	ENSP00000404781;ENSP00000240328;	6909
Homo_sapiens	PAX8	ENSG00000125618	PAX	ENSP00000395498;ENSP00000263335;ENSP00000380768;ENSP00000263334;ENSP00000314750;	7849
Homo_sapiens	CREB3L1	ENSG00000157613	TF_bZIP	ENSP00000481956;ENSP00000436574;	90993
Homo_sapiens	NKX6-1	ENSG00000163623	Homeobox	ENSP00000295886;ENSP00000449761;	4825
Homo_sapiens	ZNF621	ENSG00000172888	zf-C2H2	ENSP00000386051;ENSP00000340841;ENSP00000413236;	285268
Homo_sapiens	ZNF138	ENSG00000197008	zf-C2H2	ENSP00000303533;ENSP00000399528;ENSP00000407262;	7697
Homo_sapiens	ZNF654	ENSG00000175105	zf-C2H2	ENSP00000312141;ENSP00000490842;	55279
Homo_sapiens	POU3F3	ENSG00000198914	Pou	ENSP00000355001;	5455
Homo_sapiens	ALX1	ENSG00000180318	Homeobox	ENSP00000315417;	8092
Homo_sapiens	EMX1	ENSG00000135638	Homeobox	ENSP00000258106;ENSP00000446992;	2016
Homo_sapiens	ZNF718	ENSG00000250312	zf-C2H2	ENSP00000476435;ENSP00000480556;	255403
Homo_sapiens	VSX2	ENSG00000119614	Homeobox	ENSP00000261980;	338917
Homo_sapiens	POU1F1	ENSG00000064835	Pou	ENSP00000454072;ENSP00000342931;ENSP00000263781;	5449
Homo_sapiens	RARA	ENSG00000131759	THR-like	ENSP00000377649;ENSP00000377648;ENSP00000377643;ENSP00000462514;ENSP00000254066;ENSP00000389993;	5914
Homo_sapiens	TLX3	ENSG00000164438	Homeobox	ENSP00000296921;	30012
Homo_sapiens	ZIC2	ENSG00000043355	zf-C2H2	ENSP00000365514;	7546
Homo_sapiens	ZNF226	ENSG00000167380	zf-C2H2	ENSP00000465121;ENSP00000393265;ENSP00000336719;	7769
Homo_sapiens	ZNF808	ENSG00000198482	zf-C2H2	ENSP00000420522;ENSP00000352846;	388558
Homo_sapiens	AC067968.1	ENSG00000267022	zf-C2H2	ENSP00000467018;	-
Homo_sapiens	NR3C1	ENSG00000113580	ESR-like	ENSP00000427672;ENSP00000343205;ENSP00000405282;ENSP00000422518;ENSP00000231509;ENSP00000377977;ENSP00000387672;ENSP00000377979;	2908
Homo_sapiens	HIC2	ENSG00000169635	ZBTB	ENSP00000385319;ENSP00000385319;ENSP00000384889;ENSP00000387757;	23119
Homo_sapiens	ZNF442	ENSG00000198342	zf-C2H2	ENSP00000440162;ENSP00000242804;ENSP00000388634;ENSP00000404935;	79973
Homo_sapiens	FOSL1	ENSG00000175592	TF_bZIP	ENSP00000310170;	8061
Homo_sapiens	MTF1	ENSG00000188786	zf-C2H2	ENSP00000362127;	4520
Homo_sapiens	YBX3	ENSG00000060138	CSD	ENSP00000279550;ENSP00000228251;ENSP00000485718;	8531
Homo_sapiens	ZNF705A	ENSG00000196946	zf-C2H2	ENSP00000379816;ENSP00000481663;ENSP00000352233;	440077
Homo_sapiens	NFE2	ENSG00000123405	TF_bZIP	ENSP00000397185;ENSP00000447558;ENSP00000312436;ENSP00000446929;ENSP00000439120;	4778
Homo_sapiens	RAX2	ENSG00000173976	Homeobox	ENSP00000450687;ENSP00000450456;	84839
Homo_sapiens	SP1	ENSG00000185591	zf-C2H2	ENSP00000329357;ENSP00000404263;	6667
Homo_sapiens	ARID3A	ENSG00000116017	ARID	ENSP00000263620;ENSP00000464969;	1820
Homo_sapiens	FEZF1	ENSG00000128610	zf-C2H2	ENSP00000392727;ENSP00000411145;	389549
Homo_sapiens	THAP4	ENSG00000176946	THAP	ENSP00000385006;	51078
Homo_sapiens	ZNF286A	ENSG00000187607	zf-C2H2	ENSP00000466154;ENSP00000397163;ENSP00000464063;ENSP00000464218;	57335
Homo_sapiens	FOXQ1	ENSG00000164379	Fork_head	ENSP00000296839;	94234
Homo_sapiens	AIRE	ENSG00000160224	SAND	ENSP00000291582;	326
Homo_sapiens	SNAI3	ENSG00000185669	zf-C2H2	ENSP00000327968;	333929
Homo_sapiens	ZNF224	ENSG00000267680	zf-C2H2	ENSP00000337368;	7767
Homo_sapiens	ATOH8	ENSG00000168874	bHLH	ENSP00000304676;	84913
Homo_sapiens	MECOM	ENSG00000085276	zf-C2H2	ENSP00000420072;ENSP00000419770;ENSP00000417299;ENSP00000394302;ENSP00000417506;ENSP00000420466;ENSP00000486104;ENSP00000417922;ENSP00000420048;ENSP00000264674;ENSP00000419757;ENSP00000417899;ENSP00000419995;	2122
Homo_sapiens	ZNF45	ENSG00000124459	zf-C2H2	ENSP00000269973;ENSP00000468579;ENSP00000481895;	7596
Homo_sapiens	ZNF674	ENSG00000251192	zf-C2H2	ENSP00000428248;ENSP00000429148;	641339
Homo_sapiens	ZXDA	ENSG00000198205	zf-C2H2	ENSP00000351530;	7789
Homo_sapiens	ST18	ENSG00000147488	zf-C2HC	ENSP00000428521;ENSP00000276480;	9705
Homo_sapiens	NKX6-2	ENSG00000148826	Homeobox	ENSP00000357581;	84504
Homo_sapiens	ZNF689	ENSG00000156853	zf-C2H2	ENSP00000287461;	115509
Homo_sapiens	ZNF449	ENSG00000173275	zf-C2H2	ENSP00000339585;	203523
Homo_sapiens	ZNF2	ENSG00000275111	zf-C2H2	ENSP00000480057;ENSP00000480297;ENSP00000483131;ENSP00000477960;ENSP00000482030;	7549
Homo_sapiens	TFDP2	ENSG00000114126	E2F	ENSP00000418122;ENSP00000417726;ENSP00000417585;ENSP00000417220;ENSP00000418971;ENSP00000420616;ENSP00000418590;ENSP00000439782;ENSP00000420599;ENSP00000419036;	7029
Homo_sapiens	ZBTB25	ENSG00000089775	ZBTB	ENSP00000378204;ENSP00000451046;ENSP00000476746;	7597
Homo_sapiens	PIAS4	ENSG00000105229	zf-MIZ	ENSP00000262971;	51588
Homo_sapiens	HES4	ENSG00000188290	bHLH	ENSP00000393198;ENSP00000425085;ENSP00000304595;	57801
Homo_sapiens	ZNF592	ENSG00000166716	zf-C2H2	ENSP00000452877;ENSP00000299927;	9640
Homo_sapiens	WT1	ENSG00000184937	zf-C2H2	ENSP00000491511;ENSP00000413452;ENSP00000331327;ENSP00000368370;ENSP00000415516;ENSP00000491984;ENSP00000435624;ENSP00000492269;ENSP00000435307;	7490
Homo_sapiens	ZBTB49	ENSG00000168826	ZBTB	ENSP00000338807;ENSP00000338807;ENSP00000425747;ENSP00000426765;ENSP00000424525;ENSP00000421654;ENSP00000422321;	166793
Homo_sapiens	PAX5	ENSG00000196092	PAX	ENSP00000429197;ENSP00000350844;ENSP00000430773;ENSP00000367078;ENSP00000429359;ENSP00000367084;ENSP00000429637;ENSP00000412188;ENSP00000367083;ENSP00000367071;ENSP00000404687;ENSP00000429291;ENSP00000431038;	5079
Homo_sapiens	MAFG	ENSG00000197063	TF_bZIP	ENSP00000376173;ENSP00000350369;ENSP00000459634;	4097
Homo_sapiens	ZNF837	ENSG00000152475	zf-C2H2	ENSP00000405699;ENSP00000471478;	116412
Homo_sapiens	FOXD4	ENSG00000170122	Fork_head	ENSP00000371940;	2298
Homo_sapiens	GATA3	ENSG00000107485	zf-GATA	ENSP00000341619;ENSP00000494926;ENSP00000368632;	2625
Homo_sapiens	HOMEZ	ENSG00000215271	Homeobox	ENSP00000453979;ENSP00000475307;ENSP00000350049;	57594
Homo_sapiens	ZNF26	ENSG00000198393	zf-C2H2	ENSP00000333725;ENSP00000437420;	7574
Homo_sapiens	ZSCAN20	ENSG00000121903	zf-C2H2	ENSP00000355053;	7579
Homo_sapiens	MEOX2	ENSG00000106511	Homeobox	ENSP00000262041;	4223
Homo_sapiens	DMRTA1	ENSG00000176399	DM	ENSP00000319651;	63951
Homo_sapiens	ZNF567	ENSG00000189042	zf-C2H2	ENSP00000467712;ENSP00000441838;ENSP00000467379;ENSP00000353957;	163081
Homo_sapiens	OVOL1	ENSG00000172818	zf-C2H2	ENSP00000434220;ENSP00000337862;	5017
Homo_sapiens	PRRX2	ENSG00000167157	Homeobox	ENSP00000361547;	51450
Homo_sapiens	MAFB	ENSG00000204103	TF_bZIP	ENSP00000362410;	9935
Homo_sapiens	ZNF195	ENSG00000005801	zf-C2H2	ENSP00000387998;ENSP00000344483;ENSP00000435828;ENSP00000431937;ENSP00000005082;ENSP00000346613;ENSP00000477630;ENSP00000382511;	7748
Homo_sapiens	ZNF75D	ENSG00000186376	zf-C2H2	ENSP00000359800;ENSP00000359802;	7626
Homo_sapiens	PIAS2	ENSG00000078043	zf-MIZ	ENSP00000317163;ENSP00000465676;ENSP00000443238;ENSP00000479025;	9063
Homo_sapiens	FOXJ1	ENSG00000129654	Fork_head	ENSP00000323880;	2302
Homo_sapiens	GRHL1	ENSG00000134317	CP2	ENSP00000418275;ENSP00000384209;ENSP00000324693;	29841
Homo_sapiens	KLF11	ENSG00000172059	zf-C2H2	ENSP00000444690;ENSP00000442722;ENSP00000307023;	8462
Homo_sapiens	ATF2	ENSG00000115966	TF_bZIP	ENSP00000407911;ENSP00000387093;ENSP00000389504;ENSP00000437952;ENSP00000376327;ENSP00000412293;ENSP00000386326;ENSP00000340576;ENSP00000264110;ENSP00000402229;ENSP00000406995;	1386
Homo_sapiens	NFAT5	ENSG00000102908	RHD	ENSP00000455628;ENSP00000346420;ENSP00000457593;ENSP00000486610;ENSP00000338806;ENSP00000377343;ENSP00000462061;	10725
Homo_sapiens	MXD1	ENSG00000059728	bHLH	ENSP00000410672;ENSP00000443935;ENSP00000264444;ENSP00000386523;	4084
Homo_sapiens	SMAD3	ENSG00000166949	MH1	ENSP00000332973;ENSP00000453082;ENSP00000401133;ENSP00000455095;ENSP00000437757;ENSP00000453684;ENSP00000458060;	4088
Homo_sapiens	DMRT2	ENSG00000173253	DM	ENSP00000397494;ENSP00000350865;ENSP00000259622;ENSP00000371690;ENSP00000489226;ENSP00000371686;	10655
Homo_sapiens	BARHL1	ENSG00000125492	Homeobox	ENSP00000263610;ENSP00000444704;	56751
Homo_sapiens	IKZF4	ENSG00000123411	zf-C2H2	ENSP00000450020;ENSP00000448419;ENSP00000412101;ENSP00000262032;	64375
Homo_sapiens	ZNF607	ENSG00000198182	zf-C2H2	ENSP00000347338;ENSP00000466785;ENSP00000438015;	84775
Homo_sapiens	E2F7	ENSG00000165891	E2F	ENSP00000449284;ENSP00000447963;ENSP00000393639;ENSP00000448245;ENSP00000323246;	144455
Homo_sapiens	ZNF595	ENSG00000272602	zf-C2H2	ENSP00000477392;ENSP00000476367;ENSP00000476408;	152687
Homo_sapiens	ETV5	ENSG00000244405	ETS	ENSP00000413755;ENSP00000306894;	2119
Homo_sapiens	CSRNP3	ENSG00000178662	CSRNP_N	ENSP00000344042;ENSP00000412081;ENSP00000387195;ENSP00000386278;ENSP00000318258;	80034
Homo_sapiens	CEBPD	ENSG00000221869	TF_bZIP	ENSP00000386165;	1052
Homo_sapiens	ZNF669	ENSG00000188295	zf-C2H2	ENSP00000342818;ENSP00000404370;	79862
Homo_sapiens	TBX22	ENSG00000122145	T-box	ENSP00000487527;ENSP00000362393;ENSP00000362390;	50945
Homo_sapiens	ZNF304	ENSG00000131845	zf-C2H2	ENSP00000401642;ENSP00000470319;ENSP00000282286;ENSP00000375586;	57343
Homo_sapiens	FOXN4	ENSG00000139445	Fork_head	ENSP00000347354;ENSP00000474754;ENSP00000299162;	121643
Homo_sapiens	TBX6	ENSG00000149922	T-box	ENSP00000279386;ENSP00000485762;ENSP00000461223;ENSP00000378650;ENSP00000460425;	6911
Homo_sapiens	ZBED2	ENSG00000177494	zf-BED	ENSP00000321370;	79413
Homo_sapiens	HES5	ENSG00000197921	bHLH	ENSP00000367714;	388585
Homo_sapiens	ZNF283	ENSG00000167637	zf-C2H2	ENSP00000468708;ENSP00000327314;ENSP00000484852;	284349
Homo_sapiens	PLAG1	ENSG00000181690	zf-C2H2	ENSP00000404067;ENSP00000325546;ENSP00000416537;	5324
Homo_sapiens	ZNF512B	ENSG00000196700	zf-C2H2	ENSP00000358904;	57473
Homo_sapiens	ZNF486	ENSG00000256229	zf-C2H2	ENSP00000335042;	90649
Homo_sapiens	ZMIZ2	ENSG00000122515	zf-MIZ	ENSP00000409648;ENSP00000311778;ENSP00000396601;ENSP00000483853;ENSP00000265346;ENSP00000414723;	83637
Homo_sapiens	TERF2	ENSG00000132604	MYB	ENSP00000254942;	7014
Homo_sapiens	TFAM	ENSG00000108064	HMG	ENSP00000363002;ENSP00000378776;ENSP00000420588;	7019
Homo_sapiens	LCORL	ENSG00000178177	HTH	ENSP00000371661;ENSP00000371659;	254251
Homo_sapiens	THAP5	ENSG00000177683	THAP	ENSP00000400500;ENSP00000415841;	168451
Homo_sapiens	TCF15	ENSG00000125878	bHLH	ENSP00000246080;	6939
Homo_sapiens	ZNF75A	ENSG00000162086	zf-C2H2	ENSP00000482769;ENSP00000459566;	7627
Homo_sapiens	HMGB2	ENSG00000164104	HMG	ENSP00000296503;ENSP00000423001;ENSP00000404912;ENSP00000393448;	3148
Homo_sapiens	EGR3	ENSG00000179388	zf-C2H2	ENSP00000318057;ENSP00000430310;	1960
Homo_sapiens	ZFP69B	ENSG00000187801	zf-C2H2	ENSP00000354547;ENSP00000399664;	65243
Homo_sapiens	USF1	ENSG00000158773	bHLH	ENSP00000356998;ENSP00000356999;ENSP00000433041;ENSP00000435005;ENSP00000357000;	7391
Homo_sapiens	TBR1	ENSG00000136535	T-box	ENSP00000387023;ENSP00000393934;ENSP00000374205;	10716
Homo_sapiens	SMAD2	ENSG00000175387	MH1	ENSP00000467075;ENSP00000466254;ENSP00000349282;ENSP00000468732;ENSP00000468202;ENSP00000465971;ENSP00000384449;ENSP00000465355;ENSP00000262160;ENSP00000466193;	4087
Homo_sapiens	ZNF165	ENSG00000197279	zf-C2H2	ENSP00000366542;	7718
Homo_sapiens	HOXA11	ENSG00000005073	Homeobox	ENSP00000448962;ENSP00000006015;	3207
Homo_sapiens	LMX1A	ENSG00000162761	Homeobox	ENSP00000356868;ENSP00000294816;ENSP00000340226;	4009
Homo_sapiens	LHX6	ENSG00000106852	Homeobox	ENSP00000362860;ENSP00000475927;ENSP00000362859;ENSP00000377854;ENSP00000340137;ENSP00000441464;	26468
Homo_sapiens	ZNF155	ENSG00000204920	zf-C2H2	ENSP00000385163;ENSP00000270014;ENSP00000465691;ENSP00000481677;	7711
Homo_sapiens	ZNF16	ENSG00000170631	zf-C2H2	ENSP00000378369;ENSP00000484504;ENSP00000276816;	7564
Homo_sapiens	ZNF225	ENSG00000256294	zf-C2H2	ENSP00000468686;ENSP00000262894;	7768
Homo_sapiens	ZSCAN10	ENSG00000130182	zf-C2H2	ENSP00000459520;ENSP00000440047;ENSP00000458879;ENSP00000252463;	84891
Homo_sapiens	HNF1B	ENSG00000275410	Homeobox	ENSP00000482529;ENSP00000480291;ENSP00000482711;ENSP00000477524;ENSP00000478682;	6928
Homo_sapiens	AC008758.1	ENSG00000196826	zf-C2H2	ENSP00000404127;	-
Homo_sapiens	HOXA13	ENSG00000106031	Homeobox	ENSP00000222753;	3209
Homo_sapiens	MKX	ENSG00000150051	Homeobox	ENSP00000452751;ENSP00000364946;ENSP00000400896;	283078
Homo_sapiens	TBX1	ENSG00000184058	T-box	ENSP00000331791;ENSP00000331176;ENSP00000352483;	6899
Homo_sapiens	ZNF70	ENSG00000187792	zf-C2H2	ENSP00000339314;	7621
Homo_sapiens	ZNF282	ENSG00000170265	zf-C2H2	ENSP00000477841;	8427
Homo_sapiens	PRDM13	ENSG00000112238	zf-C2H2	ENSP00000358217;	59336
Homo_sapiens	ZNF786	ENSG00000197362	zf-C2H2	ENSP00000313516;ENSP00000417470;	136051
Homo_sapiens	ZNF547	ENSG00000152433	zf-C2H2	ENSP00000282282;	284306
Homo_sapiens	EOMES	ENSG00000163508	T-box	ENSP00000295743;ENSP00000388620;ENSP00000487112;	8320
Homo_sapiens	HOXB1	ENSG00000120094	Homeobox	ENSP00000355140;ENSP00000494703;	3211
Homo_sapiens	ZKSCAN3	ENSG00000189298	zf-C2H2	ENSP00000341883;ENSP00000366465;ENSP00000252211;	80317
Homo_sapiens	ZNF648	ENSG00000179930	zf-C2H2	ENSP00000344129;	127665
Homo_sapiens	MECP2	ENSG00000169057	MBD	ENSP00000301948;ENSP00000395535;ENSP00000484470;ENSP00000479736;ENSP00000384865;ENSP00000486978;ENSP00000492871;	4204
Homo_sapiens	WIZ	ENSG00000011451	zf-C2H2	ENSP00000445824;ENSP00000469534;ENSP00000495441;ENSP00000373933;ENSP00000263381;ENSP00000469022;	58525
Homo_sapiens	ZNF317	ENSG00000130803	zf-C2H2	ENSP00000353554;ENSP00000247956;	57693
Homo_sapiens	ZGLP1	ENSG00000220201	zf-GATA	ENSP00000385403;ENSP00000384434;	100125288
Homo_sapiens	BACH2	ENSG00000112182	TF_bZIP	ENSP00000437473;ENSP00000257749;ENSP00000397668;ENSP00000345642;ENSP00000384145;	60468
Homo_sapiens	IRX4	ENSG00000113430	Homeobox	ENSP00000424235;ENSP00000231357;ENSP00000423161;ENSP00000482393;ENSP00000481396;	50805
Homo_sapiens	IRF4	ENSG00000137265	IRF	ENSP00000436094;ENSP00000370343;	3662
Homo_sapiens	HOXA9	ENSG00000078399	Homeobox	ENSP00000343619;	3205
Homo_sapiens	SMAD7	ENSG00000101665	MH1	ENSP00000467621;ENSP00000262158;	4092
Homo_sapiens	ZNF613	ENSG00000176024	zf-C2H2	ENSP00000490115;ENSP00000293471;ENSP00000375671;	79898
Homo_sapiens	SOX30	ENSG00000039600	HMG	ENSP00000427984;ENSP00000265007;ENSP00000309343;	11063
Homo_sapiens	TSC22D4	ENSG00000166925	TSC22	ENSP00000377560;ENSP00000388168;ENSP00000300181;	81628
Homo_sapiens	MEOX1	ENSG00000005102	Homeobox	ENSP00000321684;ENSP00000377271;	4222
Homo_sapiens	ZNF438	ENSG00000183621	zf-C2H2	ENSP00000406934;ENSP00000364460;ENSP00000354663;ENSP00000333571;ENSP00000445461;ENSP00000413060;ENSP00000387546;ENSP00000412363;	220929
Homo_sapiens	TCF4	ENSG00000196628	bHLH	ENSP00000457649;ENSP00000456125;ENSP00000455179;ENSP00000381382;ENSP00000439656;ENSP00000348374;ENSP00000457765;ENSP00000490451;ENSP00000486072;ENSP00000490006;ENSP00000455984;ENSP00000490883;ENSP00000490832;ENSP00000455418;ENSP00000486670;ENSP00000457263;ENSP00000490625;ENSP00000455135;ENSP00000439827;ENSP00000478549;ENSP00000441562;ENSP00000454647;ENSP00000454366;ENSP00000346440;ENSP00000445202…	6925
Homo_sapiens	ZBTB18	ENSG00000179456	ZBTB	ENSP00000481278;ENSP00000481278;ENSP00000351539;ENSP00000351539;	10472
Homo_sapiens	RBPJL	ENSG00000124232	CSL	ENSP00000361826;ENSP00000341243;ENSP00000483978;ENSP00000361828;	11317
Homo_sapiens	LYL1	ENSG00000104903	bHLH	ENSP00000264824;	4066
Homo_sapiens	BHLHE22	ENSG00000180828	bHLH	ENSP00000318799;	27319
Homo_sapiens	AC010422.6	ENSG00000269693	zf-C2H2	ENSP00000473043;	-
Homo_sapiens	IRF3	ENSG00000126456	IRF	ENSP00000469113;ENSP00000366344;ENSP00000473128;ENSP00000470140;ENSP00000473176;ENSP00000470431;ENSP00000470905;ENSP00000400378;ENSP00000471896;ENSP00000472223;ENSP00000470436;ENSP00000310127;ENSP00000471358;	3661
Homo_sapiens	ZNF260	ENSG00000254004	zf-C2H2	ENSP00000467219;ENSP00000465834;ENSP00000464964;ENSP00000429803;	339324
Homo_sapiens	PROX2	ENSG00000119608	HPD	ENSP00000451223;ENSP00000451463;	283571
Homo_sapiens	TP63	ENSG00000073282	P53	ENSP00000389485;ENSP00000387839;ENSP00000392488;ENSP00000407144;ENSP00000394337;ENSP00000376254;ENSP00000346614;ENSP00000376253;ENSP00000264731;ENSP00000317510;ENSP00000376256;ENSP00000401661;	8626
Homo_sapiens	HOXA6	ENSG00000106006	Homeobox	ENSP00000222728;	3203
Homo_sapiens	DMRTB1	ENSG00000143006	DM	ENSP00000360500;	63948
Homo_sapiens	CCDC169-SOHLH2	ENSG00000250709	bHLH	ENSP00000421868;	100526761
Homo_sapiens	YY2	ENSG00000230797	zf-C2H2	ENSP00000389381;	404281
Homo_sapiens	ZNF143	ENSG00000166478	zf-C2H2	ENSP00000379849;ENSP00000379843;ENSP00000299606;ENSP00000379847;ENSP00000432154;	7702
Homo_sapiens	PBRM1	ENSG00000163939	HMG	ENSP00000386643;ENSP00000338302;ENSP00000378307;ENSP00000386529;ENSP00000349213;ENSP00000386601;ENSP00000386593;ENSP00000387775;ENSP00000296302;	55193
Homo_sapiens	ZNF841	ENSG00000197608	zf-C2H2	ENSP00000415453;ENSP00000470746;ENSP00000374185;ENSP00000471190;	284371
Homo_sapiens	ADNP	ENSG00000101126	Homeobox	ENSP00000495540;ENSP00000342905;ENSP00000379346;ENSP00000360662;ENSP00000379349;ENSP00000483881;	23394
Homo_sapiens	SPIB	ENSG00000269404	ETS	ENSP00000391877;ENSP00000471921;	6689
Homo_sapiens	BCL11B	ENSG00000127152	zf-C2H2	ENSP00000387419;ENSP00000280435;ENSP00000349723;	64919
Homo_sapiens	ZNF513	ENSG00000163795	zf-C2H2	ENSP00000318373;ENSP00000384874;	130557
Homo_sapiens	NEUROD6	ENSG00000164600	bHLH	ENSP00000297142;	63974
Homo_sapiens	SRF	ENSG00000112658	SRF	ENSP00000265354;	6722
Homo_sapiens	TBXT	ENSG00000164458	T-box	ENSP00000355836;ENSP00000296946;ENSP00000355841;ENSP00000453512;	6862
Homo_sapiens	HOXD9	ENSG00000128709	Homeobox	ENSP00000249499;	3235
Homo_sapiens	ZBTB47	ENSG00000114853	ZBTB	ENSP00000420968;ENSP00000232974;ENSP00000232974;	92999
Homo_sapiens	ZNF22	ENSG00000165512	zf-C2H2	ENSP00000298299;	7570
Homo_sapiens	NFXL1	ENSG00000170448	zf-NF-X1	ENSP00000370949;ENSP00000425812;ENSP00000333113;ENSP00000422037;	152518
Homo_sapiens	ZNF543	ENSG00000178229	zf-C2H2	ENSP00000322545;	125919
Homo_sapiens	ZNF540	ENSG00000171817	zf-C2H2	ENSP00000465503;ENSP00000343768;ENSP00000324598;ENSP00000466274;ENSP00000467118;	163255
Homo_sapiens	SOX14	ENSG00000168875	HMG	ENSP00000305343;	8403
Homo_sapiens	TFAP4	ENSG00000090447	bHLH	ENSP00000459390;ENSP00000204517;	7023
Homo_sapiens	ASCL2	ENSG00000183734	bHLH	ENSP00000332293;	430
Homo_sapiens	HEY1	ENSG00000164683	bHLH	ENSP00000429705;ENSP00000346761;ENSP00000338272;	23462
Homo_sapiens	EBF3	ENSG00000108001	COE	ENSP00000347463;ENSP00000387543;ENSP00000357637;	253738
Homo_sapiens	XBP1	ENSG00000100219	TF_bZIP	ENSP00000216037;ENSP00000481170;ENSP00000343155;ENSP00000385162;ENSP00000384295;	7494
Homo_sapiens	ZNF562	ENSG00000171466	zf-C2H2	ENSP00000464716;ENSP00000410734;ENSP00000293648;	54811
Homo_sapiens	PROP1	ENSG00000175325	Homeobox	ENSP00000311290;	5626
Homo_sapiens	CDX4	ENSG00000131264	Homeobox	ENSP00000362613;	1046
Homo_sapiens	SOX10	ENSG00000100146	HMG	ENSP00000354130;ENSP00000399777;ENSP00000380093;ENSP00000414853;	6663
Homo_sapiens	BORCS8-MEF2B	ENSG00000064489	SRF	ENSP00000390762;ENSP00000454967;	4207
Homo_sapiens	ZNF211	ENSG00000121417	zf-C2H2	ENSP00000240731;ENSP00000339562;ENSP00000299871;ENSP00000442601;ENSP00000254182;ENSP00000384436;ENSP00000375584;	10520
Homo_sapiens	ZNF266	ENSG00000174652	zf-C2H2	ENSP00000466714;ENSP00000467151;ENSP00000468491;ENSP00000467315;ENSP00000467403;	10781
Homo_sapiens	ZNF580	ENSG00000213015	zf-C2H2	ENSP00000446126;ENSP00000320050;ENSP00000443957;	51157
Homo_sapiens	OVOL3	ENSG00000105261	zf-C2H2	ENSP00000487603;ENSP00000465620;	728361
Homo_sapiens	ZNF391	ENSG00000124613	zf-C2H2	ENSP00000419498;ENSP00000244576;	346157
Homo_sapiens	ATOH1	ENSG00000172238	bHLH	ENSP00000302216;	474
Homo_sapiens	ATF5	ENSG00000169136	TF_bZIP	ENSP00000470633;ENSP00000396954;	22809
Homo_sapiens	MYB	ENSG00000118513	MYB	ENSP00000432948;ENSP00000432877;ENSP00000434723;ENSP00000434816;ENSP00000326328;ENSP00000435578;ENSP00000437264;ENSP00000410825;ENSP00000434420;ENSP00000433844;ENSP00000477898;ENSP00000435293;ENSP00000434795;ENSP00000434639;ENSP00000356788;ENSP00000390460;ENSP00000432168;ENSP00000437081;ENSP00000403387;ENSP00000436925;ENSP00000435938;ENSP00000432851;ENSP00000436602;ENSP00000341050;ENSP00000435595…	4602
Homo_sapiens	ALX3	ENSG00000156150	Homeobox	ENSP00000358807;	257
Homo_sapiens	SP2	ENSG00000167182	zf-C2H2	ENSP00000365931;	6668
Homo_sapiens	THAP2	ENSG00000173451	THAP	ENSP00000310796;	83591
Homo_sapiens	GATA2	ENSG00000179348	zf-GATA	ENSP00000417074;ENSP00000345681;ENSP00000400259;	2624
Homo_sapiens	CDX2	ENSG00000165556	Homeobox	ENSP00000370408;	1045
Homo_sapiens	OLIG2	ENSG00000205927	bHLH	ENSP00000371794;ENSP00000331040;	10215
Homo_sapiens	SIM1	ENSG00000112246	bHLH	ENSP00000358210;ENSP00000262901;	6492
Homo_sapiens	ZNF445	ENSG00000185219	zf-C2H2	ENSP00000413073;ENSP00000379387;	353274
Homo_sapiens	YBX2	ENSG00000006047	CSD	ENSP00000007699;	51087
Homo_sapiens	ZBTB10	ENSG00000205189	ZBTB	ENSP00000368384;ENSP00000368384;ENSP00000484716;ENSP00000484716;ENSP00000416134;ENSP00000416134;ENSP00000412036;ENSP00000412036;ENSP00000387462;ENSP00000387462;	65986
Homo_sapiens	ZIK1	ENSG00000171649	zf-C2H2	ENSP00000472867;ENSP00000468937;ENSP00000438487;	284307
Homo_sapiens	ZNF611	ENSG00000213020	zf-C2H2	ENSP00000443505;ENSP00000439211;ENSP00000437616;ENSP00000322427;ENSP00000469376;ENSP00000472648;	81856
Homo_sapiens	DLX2	ENSG00000115844	Homeobox	ENSP00000234198;ENSP00000446904;	1746
Homo_sapiens	RREB1	ENSG00000124782	zf-C2H2	ENSP00000420519;ENSP00000369270;ENSP00000419511;ENSP00000369265;ENSP00000420299;ENSP00000305560;ENSP00000335574;ENSP00000483108;	6239
Homo_sapiens	GATA1	ENSG00000102145	zf-GATA	ENSP00000365853;ENSP00000365858;	2623
Homo_sapiens	BHLHA15	ENSG00000180535	bHLH	ENSP00000326391;ENSP00000476312;	168620
Homo_sapiens	SOX21	ENSG00000125285	HMG	ENSP00000366144;	11166
Homo_sapiens	MAFA	ENSG00000182759	TF_bZIP	ENSP00000328364;	389692
Homo_sapiens	PITX1	ENSG00000069011	Homeobox	ENSP00000451199;ENSP00000423624;ENSP00000427542;ENSP00000265340;ENSP00000422908;	5307
Homo_sapiens	ZNF286B	ENSG00000249459	zf-C2H2	ENSP00000461413;	729288
Homo_sapiens	TGIF2LX	ENSG00000153779	Homeobox	ENSP00000453704;ENSP00000355119;	90316
Homo_sapiens	SATB1	ENSG00000182568	CUT	ENSP00000399518;ENSP00000341024;ENSP00000399708;	6304
Homo_sapiens	SIM2	ENSG00000159263	bHLH	ENSP00000290399;	6493
Homo_sapiens	EN1	ENSG00000163064	Homeobox	ENSP00000295206;	2019
Homo_sapiens	ZNF845	ENSG00000213799	zf-C2H2	ENSP00000388311;ENSP00000470005;	91664
Homo_sapiens	DRGX	ENSG00000165606	Homeobox	ENSP00000401653;ENSP00000363254;	644168
Homo_sapiens	MAX	ENSG00000125952	bHLH	ENSP00000452197;ENSP00000452378;ENSP00000342482;ENSP00000378104;ENSP00000480127;ENSP00000451907;ENSP00000351175;ENSP00000450818;ENSP00000452286;ENSP00000284165;ENSP00000246163;ENSP00000351490;	4149
Homo_sapiens	ZNF696	ENSG00000185730	zf-C2H2	ENSP00000427857;ENSP00000328515;	79943
Homo_sapiens	ZNF521	ENSG00000198795	zf-C2H2	ENSP00000463000;ENSP00000464415;ENSP00000382352;ENSP00000463748;ENSP00000440768;ENSP00000462724;ENSP00000354794;	25925
Homo_sapiens	ZFP62	ENSG00000196670	zf-C2H2	ENSP00000423820;ENSP00000426193;ENSP00000422987;	643836
Homo_sapiens	GLI3	ENSG00000106571	zf-C2H2	ENSP00000379258;ENSP00000496377;	2737
Homo_sapiens	ZBTB8A	ENSG00000160062	ZBTB	ENSP00000317561;ENSP00000317561;ENSP00000362609;ENSP00000362609;	653121
Homo_sapiens	ZNF791	ENSG00000173875	zf-C2H2	ENSP00000342974;ENSP00000471179;	163049
Homo_sapiens	ZFP42	ENSG00000179059	zf-C2H2	ENSP00000483363;ENSP00000317686;ENSP00000424662;	132625
Homo_sapiens	TGIF1	ENSG00000177426	Homeobox	ENSP00000339631;ENSP00000450025;ENSP00000383031;ENSP00000327959;ENSP00000385206;ENSP00000449287;ENSP00000449973;ENSP00000446838;ENSP00000384970;ENSP00000447747;ENSP00000449501;ENSP00000449531;ENSP00000448121;ENSP00000384133;ENSP00000449580;ENSP00000483499;ENSP00000449722;ENSP00000343969;ENSP00000448934;	7050
Homo_sapiens	ZNF557	ENSG00000130544	zf-C2H2	ENSP00000404065;ENSP00000252840;	79230
Homo_sapiens	MEIS3	ENSG00000105419	Homeobox	ENSP00000454073;ENSP00000475941;ENSP00000333552;ENSP00000453307;ENSP00000452854;ENSP00000453934;ENSP00000388667;ENSP00000453757;	56917
Homo_sapiens	ZNF565	ENSG00000196357	zf-C2H2	ENSP00000306869;ENSP00000347234;ENSP00000465906;ENSP00000376013;	147929
Homo_sapiens	AC002310.5	ENSG00000261459	zf-C2H2	ENSP00000454241;	-
Homo_sapiens	DLX1	ENSG00000144355	Homeobox	ENSP00000354478;ENSP00000448827;ENSP00000354865;	1745
Homo_sapiens	OLIG1	ENSG00000184221	bHLH	ENSP00000371785;	116448
Homo_sapiens	GCFC2	ENSG00000005436	GCFC	ENSP00000318690;ENSP00000386552;	6936
Homo_sapiens	ZNF124	ENSG00000196418	zf-C2H2	ENSP00000440365;ENSP00000340749;	7678
Homo_sapiens	ZBTB5	ENSG00000168795	ZBTB	ENSP00000307604;ENSP00000307604;	9925
Homo_sapiens	ZNF554	ENSG00000172006	zf-C2H2	ENSP00000321132;	115196
Homo_sapiens	ZBTB38	ENSG00000177311	ZBTB	ENSP00000406955;ENSP00000406955;ENSP00000424254;ENSP00000424254;ENSP00000426387;ENSP00000426387;ENSP00000490370;ENSP00000422894;ENSP00000426288;ENSP00000490041;ENSP00000372635;ENSP00000425705;ENSP00000422757;ENSP00000421037;	253461
Homo_sapiens	ZNF600	ENSG00000189190	zf-C2H2	ENSP00000344791;	162966
Homo_sapiens	BSX	ENSG00000188909	Homeobox	ENSP00000344285;	390259
Homo_sapiens	BHLHE41	ENSG00000123095	bHLH	ENSP00000242728;	79365
Homo_sapiens	ZSCAN23	ENSG00000187987	zf-C2H2	ENSP00000289788;	222696
Homo_sapiens	HOXA1	ENSG00000105991	Homeobox	ENSP00000494260;ENSP00000343246;	3198
Homo_sapiens	MLX	ENSG00000108788	bHLH	ENSP00000464697;ENSP00000246912;ENSP00000416627;ENSP00000320913;	6945
Homo_sapiens	TSC22D1	ENSG00000102804	TSC22	ENSP00000481585;ENSP00000261489;ENSP00000483407;ENSP00000397435;	8848
Homo_sapiens	EGR4	ENSG00000135625	zf-C2H2	ENSP00000445626;ENSP00000419687;	1961
Homo_sapiens	DUXA	ENSG00000258873	Homeobox	ENSP00000452398;	503835
Homo_sapiens	ZNF493	ENSG00000196268	zf-C2H2	ENSP00000376110;ENSP00000347691;	284443
Homo_sapiens	CREBZF	ENSG00000137504	TF_bZIP	ENSP00000434281;ENSP00000260058;ENSP00000433459;ENSP00000435762;	58487
Homo_sapiens	PAX1	ENSG00000125813	PAX	ENSP00000481334;ENSP00000410355;ENSP00000381499;	5075
Homo_sapiens	THAP11	ENSG00000168286	THAP	ENSP00000304689;	57215
Homo_sapiens	ARID4A	ENSG00000032219	ARID	ENSP00000344556;ENSP00000397368;ENSP00000378597;ENSP00000416053;ENSP00000347602;	5926
Homo_sapiens	ZSCAN22	ENSG00000182318	zf-C2H2	ENSP00000332433;	342945
Homo_sapiens	ZNF729	ENSG00000196350	zf-C2H2	ENSP00000469582;	100287226
Homo_sapiens	ZNF221	ENSG00000159905	zf-C2H2	ENSP00000467367;ENSP00000251269;ENSP00000467446;ENSP00000477876;	7638
Homo_sapiens	FOXN1	ENSG00000109101	Fork_head	ENSP00000464645;ENSP00000226247;	8456
Homo_sapiens	MSGN1	ENSG00000151379	bHLH	ENSP00000281047;	343930
Homo_sapiens	OTX2	ENSG00000165588	TF_Otx	ENSP00000451272;ENSP00000386185;ENSP00000343819;ENSP00000451357;ENSP00000452336;	5015
Homo_sapiens	TCF7L1	ENSG00000152284	HMG	ENSP00000282111;	83439
Homo_sapiens	THAP6	ENSG00000174796	THAP	ENSP00000422402;ENSP00000423720;ENSP00000309007;ENSP00000427651;ENSP00000370217;	152815
Homo_sapiens	IRF2	ENSG00000168310	IRF	ENSP00000425037;ENSP00000427204;ENSP00000422860;ENSP00000424552;ENSP00000377218;	3660
Homo_sapiens	TFAP2D	ENSG00000008197	AP-2	ENSP00000008391;	83741
Homo_sapiens	ZNF239	ENSG00000196793	zf-C2H2	ENSP00000363569;ENSP00000398202;ENSP00000443907;ENSP00000307774;	8187
Homo_sapiens	EBF1	ENSG00000164330	COE	ENSP00000477809;ENSP00000370029;ENSP00000322898;ENSP00000428020;	1879
Homo_sapiens	GBX1	ENSG00000164900	Homeobox	ENSP00000297537;	2636
Homo_sapiens	REST	ENSG00000084093	zf-C2H2	ENSP00000311816;ENSP00000484836;ENSP00000492813;ENSP00000490969;ENSP00000484058;ENSP00000479151;ENSP00000484206;ENSP00000481650;ENSP00000492006;	5978
Homo_sapiens	CSDE1	ENSG00000009307	CSD	ENSP00000261443;ENSP00000435185;ENSP00000481762;ENSP00000437159;ENSP00000432958;ENSP00000407724;ENSP00000351329;ENSP00000358543;ENSP00000342408;ENSP00000431297;	7812
Homo_sapiens	ZNF641	ENSG00000167528	zf-C2H2	ENSP00000437832;ENSP00000449974;ENSP00000394627;ENSP00000301042;	121274
Homo_sapiens	ZNF90	ENSG00000213988	zf-C2H2	ENSP00000410466;	7643
Homo_sapiens	FOXN3	ENSG00000053254	Fork_head	ENSP00000451135;ENSP00000452005;ENSP00000450684;ENSP00000450833;ENSP00000451024;ENSP00000451437;ENSP00000479114;ENSP00000343288;ENSP00000452227;ENSP00000261302;	1112
Homo_sapiens	ZNF385A	ENSG00000161642	zf-C2H2	ENSP00000338927;ENSP00000446913;ENSP00000377849;ENSP00000449161;	25946
Homo_sapiens	ZNF727	ENSG00000214652	zf-C2H2	ENSP00000485448;	442319
Homo_sapiens	ZNF257	ENSG00000197134	zf-C2H2	ENSP00000470209;	113835
Homo_sapiens	C11orf95	ENSG00000188070	zf-BED	ENSP00000482180;	65998
Homo_sapiens	ZNF98	ENSG00000197360	zf-C2H2	ENSP00000350418;	148198
Homo_sapiens	PPARD	ENSG00000112033	THR-like	ENSP00000353916;ENSP00000413314;ENSP00000337063;ENSP00000414372;ENSP00000310928;	5467
Homo_sapiens	ZNF223	ENSG00000178386	zf-C2H2	ENSP00000467647;ENSP00000401947;	7766
Homo_sapiens	ZNF561	ENSG00000171469	zf-C2H2	ENSP00000393074;ENSP00000392013;ENSP00000303915;	93134
Homo_sapiens	CDX1	ENSG00000113722	Homeobox	ENSP00000477928;ENSP00000231656;	1044
Homo_sapiens	ZBTB3	ENSG00000185670	ZBTB	ENSP00000378286;	79842
Homo_sapiens	TADA2B	ENSG00000173011	MYB	ENSP00000308022;	93624
Homo_sapiens	LHX2	ENSG00000106689	Homeobox	ENSP00000394978;ENSP00000476200;ENSP00000362717;	9355
Homo_sapiens	AC005324.4	ENSG00000255104	zf-C2H2	ENSP00000458062;ENSP00000408168;	-
Homo_sapiens	MEIS2	ENSG00000134138	Homeobox	ENSP00000453793;ENSP00000475899;ENSP00000380749;ENSP00000453497;ENSP00000341400;ENSP00000453390;ENSP00000404185;ENSP00000339549;ENSP00000380745;ENSP00000452693;	4212
Homo_sapiens	MLXIPL	ENSG00000009950	bHLH	ENSP00000392636;ENSP00000346629;ENSP00000406296;ENSP00000412330;ENSP00000320886;	51085
Homo_sapiens	ZNF274	ENSG00000171606	zf-C2H2	ENSP00000484810;ENSP00000321209;ENSP00000409872;ENSP00000478533;ENSP00000321187;	10782
Homo_sapiens	HOXB2	ENSG00000173917	Homeobox	ENSP00000331741;	3212
Homo_sapiens	ZNF816	ENSG00000180257	zf-C2H2	ENSP00000350295;ENSP00000403266;	125893
Homo_sapiens	GTF3A	ENSG00000122034	zf-C2H2	ENSP00000389655;ENSP00000409175;ENSP00000370532;ENSP00000491190;	2971
Homo_sapiens	NKX2-4	ENSG00000125816	Homeobox	ENSP00000345147;	644524
Homo_sapiens	ZNF134	ENSG00000213762	zf-C2H2	ENSP00000379464;	7693
Homo_sapiens	ETV2	ENSG00000105672	ETS	ENSP00000368312;ENSP00000368309;ENSP00000475089;ENSP00000385369;ENSP00000384524;ENSP00000468453;	2116
Homo_sapiens	POU2F1	ENSG00000143190	Pou	ENSP00000414660;ENSP00000356840;ENSP00000356836;ENSP00000415993;ENSP00000401217;ENSP00000441285;	5451
Homo_sapiens	SALL1	ENSG00000103449	zf-C2H2	ENSP00000251020;ENSP00000407914;ENSP00000456777;	6299
Homo_sapiens	ZNF136	ENSG00000196646	zf-C2H2	ENSP00000344162;	7695
Homo_sapiens	SP140L	ENSG00000185404	SAND	ENSP00000397911;ENSP00000243810;ENSP00000379811;ENSP00000395195;	93349
Homo_sapiens	ZNF780B	ENSG00000128000	zf-C2H2	ENSP00000221355;ENSP00000484593;ENSP00000391641;	163131
Homo_sapiens	IRF5	ENSG00000128604	IRF	ENSP00000419950;ENSP00000417454;ENSP00000419056;ENSP00000419149;ENSP00000418534;ENSP00000420274;ENSP00000249375;ENSP00000385352;ENSP00000349770;ENSP00000483292;ENSP00000417770;ENSP00000418037;ENSP00000480058;	3663
Homo_sapiens	ZNF443	ENSG00000180855	zf-C2H2	ENSP00000301547;	10224
Homo_sapiens	ETV1	ENSG00000006468	ETS	ENSP00000385686;ENSP00000411626;ENSP00000385551;ENSP00000405327;ENSP00000382293;ENSP00000384085;ENSP00000384138;ENSP00000385381;ENSP00000242066;	2115
Homo_sapiens	HMG20B	ENSG00000064961	HMG	ENSP00000328269;ENSP00000402877;ENSP00000393904;ENSP00000410924;	10362
Homo_sapiens	PGR	ENSG00000082175	ESR-like	ENSP00000481227;ENSP00000436561;ENSP00000432914;ENSP00000325120;ENSP00000482698;ENSP00000436803;ENSP00000263463;ENSP00000432352;ENSP00000487607;	5241
Homo_sapiens	MYBL2	ENSG00000101057	MYB	ENSP00000380072;ENSP00000217026;	4605
Homo_sapiens	EGR2	ENSG00000122877	zf-C2H2	ENSP00000242480;ENSP00000402040;ENSP00000387634;	1959
Homo_sapiens	ZNF397	ENSG00000186812	zf-C2H2	ENSP00000331577;	84307
Homo_sapiens	NFATC2	ENSG00000101096	RHD	ENSP00000396471;ENSP00000379330;ENSP00000360619;ENSP00000477370;ENSP00000477342;ENSP00000477142;	4773
Homo_sapiens	OTX1	ENSG00000115507	TF_Otx	ENSP00000355631;ENSP00000282549;	5013
Homo_sapiens	CREM	ENSG00000095794	TF_bZIP	ENSP00000417807;ENSP00000363860;ENSP00000409220;ENSP00000420681;ENSP00000393538;ENSP00000417165;ENSP00000420511;ENSP00000345384;ENSP00000419075;ENSP00000417460;ENSP00000418336;ENSP00000417562;ENSP00000419684;ENSP00000346804;ENSP00000363853;ENSP00000420437;ENSP00000349387;ENSP00000341875;ENSP00000419018;ENSP00000337138;ENSP00000265372;ENSP00000417327;ENSP00000344365;ENSP00000379225;ENSP00000354593…	1390
Homo_sapiens	FOXO3	ENSG00000118689	Fork_head	ENSP00000339527;ENSP00000385824;	2309
Homo_sapiens	ZBTB6	ENSG00000186130	ZBTB	ENSP00000362763;ENSP00000362763;	10773
Homo_sapiens	ZNF433	ENSG00000197647	zf-C2H2	ENSP00000448099;ENSP00000393416;ENSP00000339767;	163059
Homo_sapiens	CREB1	ENSG00000118260	TF_bZIP	ENSP00000236995;ENSP00000405539;ENSP00000387699;	1385
Homo_sapiens	POU3F4	ENSG00000196767	Pou	ENSP00000495996;ENSP00000362296;	5456
Homo_sapiens	ZNF672	ENSG00000171161	zf-C2H2	ENSP00000426199;ENSP00000421915;ENSP00000427021;	79894
Homo_sapiens	ZNF329	ENSG00000181894	zf-C2H2	ENSP00000470008;ENSP00000439527;ENSP00000470323;ENSP00000350773;	79673
Homo_sapiens	SCRT1	ENSG00000261678	zf-C2H2	ENSP00000455711;	83482
Homo_sapiens	ZNF140	ENSG00000196387	zf-C2H2	ENSP00000445411;ENSP00000347755;	7699
Homo_sapiens	ZBED6	ENSG00000257315	zf-BED	ENSP00000447879;	100381270
Homo_sapiens	ZNF765	ENSG00000196417	zf-C2H2	ENSP00000379689;	91661
Homo_sapiens	CRX	ENSG00000105392	TF_Otx	ENSP00000221996;ENSP00000445565;	1406
Homo_sapiens	ZNF853	ENSG00000236609	zf-C2H2	ENSP00000455585;	54753
Homo_sapiens	BAZ2B	ENSG00000123636	MBD	ENSP00000339670;ENSP00000376533;ENSP00000393565;ENSP00000376534;	29994
Homo_sapiens	ZNF182	ENSG00000147118	zf-C2H2	ENSP00000366142;ENSP00000380165;	7569
Homo_sapiens	ZNF467	ENSG00000181444	zf-C2H2	ENSP00000304769;	168544
Homo_sapiens	ZNF253	ENSG00000256771	zf-C2H2	ENSP00000467235;ENSP00000468720;ENSP00000347868;ENSP00000492582;	56242
Homo_sapiens	PRDM10	ENSG00000170325	zf-C2H2	ENSP00000432237;ENSP00000302669;ENSP00000431262;ENSP00000351686;ENSP00000354118;ENSP00000398431;ENSP00000435940;	56980
Homo_sapiens	ZNF333	ENSG00000160961	zf-C2H2	ENSP00000292530;	84449
Homo_sapiens	PRDM1	ENSG00000057657	zf-C2H2	ENSP00000358092;ENSP00000358085;ENSP00000358087;	639
Homo_sapiens	ZIM3	ENSG00000141946	zf-C2H2	ENSP00000269834;	114026
Homo_sapiens	GATA4	ENSG00000136574	zf-GATA	ENSP00000435043;ENSP00000435712;ENSP00000435347;ENSP00000482268;ENSP00000334458;	2626
Homo_sapiens	GLIS2	ENSG00000126603	zf-C2H2	ENSP00000395547;ENSP00000262366;	84662
Homo_sapiens	ZNF180	ENSG00000167384	zf-C2H2	ENSP00000221327;ENSP00000375818;ENSP00000468021;	7733
Homo_sapiens	ZNF366	ENSG00000178175	zf-C2H2	ENSP00000313158;	167465
Homo_sapiens	SOX18	ENSG00000203883	HMG	ENSP00000341815;	54345
Homo_sapiens	ZFP1	ENSG00000184517	zf-C2H2	ENSP00000377080;ENSP00000457044;ENSP00000333192;	162239
Homo_sapiens	ZNF517	ENSG00000197363	zf-C2H2	ENSP00000432025;ENSP00000435166;ENSP00000436103;ENSP00000353058;	340385
Homo_sapiens	HOXD10	ENSG00000128710	Homeobox	ENSP00000249501;	3236
Homo_sapiens	ZNF112	ENSG00000062370	zf-C2H2	ENSP00000337081;ENSP00000346305;	7771
Homo_sapiens	CCDC88A	ENSG00000115355	TF_bZIP	ENSP00000480931;	55704
Homo_sapiens	ZNF628	ENSG00000197483	zf-C2H2	ENSP00000469591;ENSP00000465905;ENSP00000375598;	89887
Homo_sapiens	ZNF829	ENSG00000185869	zf-C2H2	ENSP00000429266;ENSP00000428679;	374899
Homo_sapiens	TADA2A	ENSG00000276234	MYB	ENSP00000484884;ENSP00000477709;ENSP00000480446;ENSP00000478363;ENSP00000481890;ENSP00000478162;ENSP00000481091;	6871
Homo_sapiens	ASCL3	ENSG00000176009	bHLH	ENSP00000435770;	56676
Homo_sapiens	ZNF688	ENSG00000229809	zf-C2H2	ENSP00000223459;ENSP00000455227;	146542
Homo_sapiens	ZNF784	ENSG00000179922	zf-C2H2	ENSP00000320096;	147808
Homo_sapiens	MYOD1	ENSG00000129152	bHLH	ENSP00000250003;	4654
Homo_sapiens	SMAD5	ENSG00000113658	MH1	ENSP00000422954;ENSP00000425749;ENSP00000446474;ENSP00000424279;ENSP00000441954;ENSP00000426696;	4090
Homo_sapiens	GSX1	ENSG00000169840	Homeobox	ENSP00000304331;	219409
Homo_sapiens	DMBX1	ENSG00000197587	Homeobox	ENSP00000361024;ENSP00000353132;	127343
Homo_sapiens	ZNF419	ENSG00000105136	zf-C2H2	ENSP00000390916;ENSP00000346136;ENSP00000221735;ENSP00000392129;ENSP00000299860;ENSP00000388864;ENSP00000414709;	79744
Homo_sapiens	SP110	ENSG00000135899	SAND	ENSP00000375902;ENSP00000258382;ENSP00000258381;ENSP00000439558;ENSP00000351488;	3431
Homo_sapiens	SALL3	ENSG00000256463	zf-C2H2	ENSP00000461451;ENSP00000481352;ENSP00000441823;ENSP00000439975;ENSP00000458360;	27164
Homo_sapiens	BBX	ENSG00000114439	HMG	ENSP00000385530;ENSP00000319974;ENSP00000413274;ENSP00000408358;ENSP00000407662;ENSP00000408297;ENSP00000403860;ENSP00000385518;ENSP00000414673;ENSP00000406554;ENSP00000403806;ENSP00000385317;ENSP00000413320;	56987
Homo_sapiens	FEZF2	ENSG00000153266	zf-C2H2	ENSP00000418804;ENSP00000418589;ENSP00000283268;	55079
Homo_sapiens	EBF2	ENSG00000221818	COE	ENSP00000386178;ENSP00000437909;ENSP00000430241;	64641
Homo_sapiens	HMGA2	ENSG00000149948	HMGA	ENSP00000346658;ENSP00000407306;ENSP00000437747;ENSP00000384026;ENSP00000443372;ENSP00000377205;ENSP00000439317;ENSP00000377206;ENSP00000440919;ENSP00000437621;	8091
Homo_sapiens	DACH1	ENSG00000276644	DACH	ENSP00000482245;ENSP00000481551;ENSP00000482493;ENSP00000482797;	1602
Homo_sapiens	SETDB1	ENSG00000143379	MBD	ENSP00000432348;ENSP00000271640;ENSP00000357965;	9869
Homo_sapiens	VAX2	ENSG00000116035	Homeobox	ENSP00000405114;ENSP00000234392;ENSP00000495231;	25806
Homo_sapiens	MEF2D	ENSG00000116604	SRF	ENSP00000477413;ENSP00000476788;ENSP00000353803;ENSP00000357223;ENSP00000271555;	4209
Homo_sapiens	ZNF273	ENSG00000198039	zf-C2H2	ENSP00000418719;	10793
Homo_sapiens	ZNF287	ENSG00000141040	zf-C2H2	ENSP00000379168;ENSP00000379169;	57336
Homo_sapiens	ZNF37A	ENSG00000075407	zf-C2H2	ENSP00000329141;ENSP00000354377;	7587
Homo_sapiens	RAX	ENSG00000134438	Homeobox	ENSP00000334813;	30062
Homo_sapiens	OSR2	ENSG00000164920	zf-C2H2	ENSP00000429910;ENSP00000430041;ENSP00000430780;ENSP00000402862;ENSP00000430074;ENSP00000414657;ENSP00000297565;	116039
Homo_sapiens	ZNF763	ENSG00000197054	zf-C2H2	ENSP00000402017;ENSP00000465145;ENSP00000369774;	284390
Homo_sapiens	TSHZ3	ENSG00000121297	zf-C2H2	ENSP00000240587;	57616
Homo_sapiens	ZNF555	ENSG00000186300	zf-C2H2	ENSP00000467893;ENSP00000334853;	148254
Homo_sapiens	HOXC10	ENSG00000180818	Homeobox	ENSP00000307321;	3226
Homo_sapiens	TOX	ENSG00000198846	HMG	ENSP00000354842;	9760
Homo_sapiens	KLF8	ENSG00000102349	zf-C2H2	ENSP00000417303;	11279
Homo_sapiens	ZNF235	ENSG00000159917	zf-C2H2	ENSP00000291182;	9310
Homo_sapiens	ZNF746	ENSG00000181220	zf-C2H2	ENSP00000395007;ENSP00000493970;ENSP00000345140;	155061
Homo_sapiens	VAX1	ENSG00000148704	Homeobox	ENSP00000277905;ENSP00000358207;	11023
Homo_sapiens	BARX2	ENSG00000043039	Homeobox	ENSP00000281437;	8538
Homo_sapiens	ZNF311	ENSG00000197935	zf-C2H2	ENSP00000366384;	282890
Homo_sapiens	RBPJ	ENSG00000168214	CSL	ENSP00000423703;ENSP00000339699;ENSP00000340124;ENSP00000423907;ENSP00000345206;ENSP00000305815;ENSP00000347659;ENSP00000423406;ENSP00000427170;ENSP00000354528;ENSP00000421804;	3516
Homo_sapiens	PDX1	ENSG00000139515	Homeobox	ENSP00000370421;	3651
Homo_sapiens	ZXDB	ENSG00000198455	zf-C2H2	ENSP00000364023;	158586
Homo_sapiens	ZNF528	ENSG00000167555	zf-C2H2	ENSP00000353652;	84436
Homo_sapiens	BATF3	ENSG00000123685	TF_bZIP	ENSP00000243440;	55509
Homo_sapiens	HOXC12	ENSG00000123407	Homeobox	ENSP00000243103;	3228
Homo_sapiens	SMAD1	ENSG00000170365	MH1	ENSP00000426568;ENSP00000305769;ENSP00000377652;ENSP00000424959;ENSP00000424649;ENSP00000427002;ENSP00000425270;	4086
Homo_sapiens	ZFP91	ENSG00000186660	zf-C2H2	ENSP00000339030;	80829
Homo_sapiens	HMX2	ENSG00000188816	Homeobox	ENSP00000341108;	3167
Homo_sapiens	ZNF416	ENSG00000083817	zf-C2H2	ENSP00000196489;	55659
Homo_sapiens	ZNF776	ENSG00000152443	zf-C2H2	ENSP00000321812;	284309
Homo_sapiens	SPDEF	ENSG00000124664	ETS	ENSP00000363149;ENSP00000442715;	25803
Homo_sapiens	ARID3C	ENSG00000205143	ARID	ENSP00000368189;	138715
Homo_sapiens	ZNF417	ENSG00000173480	zf-C2H2	ENSP00000472272;ENSP00000311319;	147687
Homo_sapiens	FOXO1	ENSG00000150907	Fork_head	ENSP00000368880;	2308
Homo_sapiens	ZNF709	ENSG00000242852	zf-C2H2	ENSP00000380840;	163051
Homo_sapiens	FOXH1	ENSG00000160973	Fork_head	ENSP00000366534;	8928
Homo_sapiens	ZNF80	ENSG00000174255	zf-C2H2	ENSP00000417192;ENSP00000483565;ENSP00000309812;	7634
Homo_sapiens	ZNF296	ENSG00000170684	zf-C2H2	ENSP00000302770;ENSP00000479435;	162979
Homo_sapiens	ZFX	ENSG00000005889	zf-C2H2	ENSP00000438233;ENSP00000368486;ENSP00000343384;ENSP00000368475;ENSP00000304985;	7543
Homo_sapiens	SP4	ENSG00000105866	zf-C2H2	ENSP00000222584;	6671
Homo_sapiens	ID1	ENSG00000125968	bHLH	ENSP00000365280;ENSP00000365273;	3397
Homo_sapiens	ZNF701	ENSG00000167562	zf-C2H2	ENSP00000301093;ENSP00000444339;ENSP00000375662;ENSP00000479648;	55762
Homo_sapiens	CEBPB	ENSG00000172216	TF_bZIP	ENSP00000305422;	1051
Homo_sapiens	ZNF66	ENSG00000160229	zf-C2H2	ENSP00000461425;	7617
Homo_sapiens	TULP2	ENSG00000104804	Tub	ENSP00000429131;ENSP00000221399;	7288
Homo_sapiens	RFX1	ENSG00000132005	RFX	ENSP00000254325;	5989
Homo_sapiens	ZNF724	ENSG00000196081	zf-C2H2	ENSP00000413411;	440519
Homo_sapiens	GRHL2	ENSG00000083307	CP2	ENSP00000379260;ENSP00000495564;ENSP00000251808;	79977
Homo_sapiens	ZNF879	ENSG00000234284	zf-C2H2	ENSP00000414887;	345462
Homo_sapiens	TEAD3	ENSG00000007866	TEA	ENSP00000345772;ENSP00000492431;	7005
Homo_sapiens	ZNF541	ENSG00000118156	zf-C2H2	ENSP00000313258;ENSP00000375770;	84215
Homo_sapiens	ZNF610	ENSG00000167554	zf-C2H2	ENSP00000324441;ENSP00000327597;ENSP00000485001;ENSP00000383922;ENSP00000471021;ENSP00000477617;	162963
Homo_sapiens	ELK4	ENSG00000158711	ETS	ENSP00000289703;ENSP00000350681;ENSP00000483628;ENSP00000484946;	2005
Homo_sapiens	TERF1	ENSG00000147601	MYB	ENSP00000276603;ENSP00000276602;	7013
Homo_sapiens	RXRG	ENSG00000143171	RXR-like	ENSP00000482458;ENSP00000352900;	6258
Homo_sapiens	USF2	ENSG00000105698	bHLH	ENSP00000368429;ENSP00000471099;ENSP00000222305;ENSP00000470081;ENSP00000471511;ENSP00000340633;ENSP00000469364;ENSP00000471775;	7392
Homo_sapiens	ZNF35	ENSG00000169981	zf-C2H2	ENSP00000379368;	7584
Homo_sapiens	FOXO4	ENSG00000184481	Fork_head	ENSP00000363377;ENSP00000342209;	4303
Homo_sapiens	RFX2	ENSG00000087903	RFX	ENSP00000306335;ENSP00000467166;ENSP00000352076;ENSP00000467736;ENSP00000465122;	5990
Homo_sapiens	CTCFL	ENSG00000124092	zf-C2H2	ENSP00000243914;ENSP00000437999;ENSP00000413713;ENSP00000477165;ENSP00000476783;ENSP00000360239;ENSP00000477412;ENSP00000476718;ENSP00000476398;ENSP00000399061;ENSP00000477488;ENSP00000403369;ENSP00000409344;ENSP00000415329;ENSP00000476458;ENSP00000476577;ENSP00000415579;ENSP00000439998;ENSP00000392034;	140690
Homo_sapiens	AFF1	ENSG00000172493	AF-4	ENSP00000425755;ENSP00000424483;ENSP00000305689;ENSP00000378578;ENSP00000427593;ENSP00000440843;ENSP00000424766;ENSP00000424881;	4299
Homo_sapiens	ZNF775	ENSG00000196456	zf-C2H2	ENSP00000417483;ENSP00000330838;	285971
Homo_sapiens	ELF2	ENSG00000109381	ETS	ENSP00000377782;ENSP00000368867;ENSP00000426087;ENSP00000351458;ENSP00000397796;ENSP00000426997;ENSP00000368868;	1998
Homo_sapiens	ZNF32	ENSG00000169740	zf-C2H2	ENSP00000363556;ENSP00000379143;	7580
Homo_sapiens	LHX5	ENSG00000089116	Homeobox	ENSP00000261731;	64211
Homo_sapiens	SOHLH1	ENSG00000165643	bHLH	ENSP00000298466;ENSP00000404438;	402381
Homo_sapiens	NSD2	ENSG00000109685	HMG	ENSP00000372348;ENSP00000424482;ENSP00000372347;ENSP00000425761;ENSP00000399251;ENSP00000372351;ENSP00000423972;ENSP00000308780;ENSP00000421681;ENSP00000329167;ENSP00000381311;	7468
Homo_sapiens	HMGB4	ENSG00000176256	HMG	ENSP00000429214;ENSP00000430919;	127540
Homo_sapiens	ZBTB44	ENSG00000196323	ZBTB	ENSP00000433457;ENSP00000433457;ENSP00000435413;ENSP00000432558;ENSP00000434177;ENSP00000434177;ENSP00000380861;ENSP00000380861;ENSP00000436187;ENSP00000436187;ENSP00000408079;ENSP00000350574;	29068
Homo_sapiens	ZNF444	ENSG00000167685	zf-C2H2	ENSP00000468069;ENSP00000338860;	55311
Homo_sapiens	NKX2-5	ENSG00000183072	Homeobox	ENSP00000327758;	1482
Homo_sapiens	ARID5B	ENSG00000150347	ARID	ENSP00000308862;ENSP00000279873;	84159
Homo_sapiens	JDP2	ENSG00000140044	TF_bZIP	ENSP00000399587;ENSP00000409787;ENSP00000415558;ENSP00000452769;ENSP00000267569;	122953
Homo_sapiens	FOS	ENSG00000170345	TF_bZIP	ENSP00000451786;ENSP00000306245;ENSP00000452590;ENSP00000450886;ENSP00000452386;	2353
Homo_sapiens	BARX1	ENSG00000131668	Homeobox	ENSP00000253968;ENSP00000385613;	56033
Homo_sapiens	LIN28B	ENSG00000187772	CSD	ENSP00000489735;ENSP00000490468;ENSP00000344401;	389421
Homo_sapiens	LHX3	ENSG00000107187	Homeobox	ENSP00000483080;ENSP00000360813;ENSP00000360811;	8022
Homo_sapiens	NRF1	ENSG00000106459	Nrf1	ENSP00000376924;ENSP00000223190;ENSP00000342351;ENSP00000376922;ENSP00000394877;ENSP00000309826;	4899
Homo_sapiens	HOXC13	ENSG00000123364	Homeobox	ENSP00000243056;	3229
Homo_sapiens	FOXS1	ENSG00000179772	Fork_head	ENSP00000365145;	2307
Homo_sapiens	DMTF1	ENSG00000135164	MYB	ENSP00000463638;ENSP00000332171;ENSP00000448775;ENSP00000412532;ENSP00000378193;ENSP00000402627;	9988
Homo_sapiens	ISL1	ENSG00000016082	Homeobox	ENSP00000230658;ENSP00000422676;	3670
Homo_sapiens	STAT3	ENSG00000168610	STAT	ENSP00000373923;ENSP00000264657;ENSP00000467000;ENSP00000467985;ENSP00000384943;	6774
Homo_sapiens	ETV6	ENSG00000139083	ETS	ENSP00000379658;ENSP00000266427;	2120
Homo_sapiens	IRX3	ENSG00000177508	Homeobox	ENSP00000331608;	79191
Homo_sapiens	ZNF627	ENSG00000198551	zf-C2H2	ENSP00000354414;	199692
Homo_sapiens	ZKSCAN5	ENSG00000196652	zf-C2H2	ENSP00000377725;ENSP00000322872;ENSP00000392104;	23660
Homo_sapiens	NFATC4	ENSG00000100968	RHD	ENSP00000451284;ENSP00000450733;ENSP00000451224;ENSP00000450590;ENSP00000451183;ENSP00000451395;ENSP00000451151;ENSP00000396788;ENSP00000452270;ENSP00000450686;ENSP00000450810;ENSP00000451502;ENSP00000452349;ENSP00000388910;ENSP00000451454;ENSP00000388668;ENSP00000450644;ENSP00000439350;ENSP00000450469;ENSP00000250373;ENSP00000452039;	4776
Homo_sapiens	ZNF212	ENSG00000170260	zf-C2H2	ENSP00000338572;	7988
Homo_sapiens	KLF5	ENSG00000102554	zf-C2H2	ENSP00000366915;ENSP00000440407;	688
Homo_sapiens	ZNF572	ENSG00000180938	zf-C2H2	ENSP00000319305;	137209
Homo_sapiens	HES1	ENSG00000114315	bHLH	ENSP00000232424;	3280
Homo_sapiens	ZNF343	ENSG00000088876	zf-C2H2	ENSP00000278772;ENSP00000482819;ENSP00000483851;	79175
Homo_sapiens	ZNF91	ENSG00000167232	zf-C2H2	ENSP00000300619;ENSP00000471709;ENSP00000380272;	7644
Homo_sapiens	THAP7	ENSG00000184436	THAP	ENSP00000382084;ENSP00000215742;	80764
Homo_sapiens	GTF2IRD2B	ENSG00000174428	GTF2I	ENSP00000480524;ENSP00000486360;ENSP00000411454;ENSP00000480037;	389524
Homo_sapiens	ONECUT1	ENSG00000169856	CUT	ENSP00000476168;ENSP00000302630;	3175
Homo_sapiens	ZNF79	ENSG00000196152	zf-C2H2	ENSP00000438418;ENSP00000478201;ENSP00000362446;ENSP00000484833;	7633
Homo_sapiens	ZSCAN5C	ENSG00000204532	zf-C2H2	ENSP00000435234;ENSP00000365443;	649137
Homo_sapiens	TRERF1	ENSG00000124496	zf-C2H2	ENSP00000346285;ENSP00000362008;ENSP00000362013;ENSP00000439689;	55809
Homo_sapiens	BATF	ENSG00000156127	TF_bZIP	ENSP00000450486;ENSP00000286639;	10538
Homo_sapiens	LHX9	ENSG00000143355	Homeobox	ENSP00000356360;ENSP00000356357;ENSP00000453064;ENSP00000356361;	56956
Homo_sapiens	TOX4	ENSG00000092203	HMG	ENSP00000393080;ENSP00000477868;	9878
Homo_sapiens	REL	ENSG00000162924	RHD	ENSP00000496299;ENSP00000295025;ENSP00000377989;	5966
Homo_sapiens	HOXD11	ENSG00000128713	Homeobox	ENSP00000249504;	3237
Homo_sapiens	ZBTB34	ENSG00000177125	ZBTB	ENSP00000362551;ENSP00000362551;ENSP00000317534;ENSP00000317534;	403341
Homo_sapiens	ATF6B	ENSG00000213676	TF_bZIP	ENSP00000364349;ENSP00000364347;	1388
Homo_sapiens	FOXD4L6	ENSG00000273514	Fork_head	ENSP00000484875;	653404
Homo_sapiens	ELK3	ENSG00000111145	ETS	ENSP00000447857;ENSP00000446806;ENSP00000228741;ENSP00000449430;	2004
Homo_sapiens	ZNF559	ENSG00000188321	zf-C2H2	ENSP00000468153;ENSP00000474719;ENSP00000474760;ENSP00000377461;	84527
Homo_sapiens	GSC2	ENSG00000063515	Homeobox	ENSP00000086933;	2928
Homo_sapiens	ONECUT3	ENSG00000205922	CUT	ENSP00000371786;	390874
Homo_sapiens	ARNT	ENSG00000143437	bHLH	ENSP00000346372;ENSP00000423851;ENSP00000351407;ENSP00000427571;ENSP00000425899;	405
Homo_sapiens	ETV4	ENSG00000175832	ETS	ENSP00000465718;ENSP00000377273;ENSP00000441749;ENSP00000321835;ENSP00000468636;ENSP00000440023;ENSP00000443846;	2118
Homo_sapiens	ZNF792	ENSG00000180884	zf-C2H2	ENSP00000385099;ENSP00000474130;	126375
Homo_sapiens	IRF1	ENSG00000125347	IRF	ENSP00000480887;ENSP00000405655;ENSP00000473661;ENSP00000392455;ENSP00000384406;ENSP00000245414;ENSP00000396318;	3659
Homo_sapiens	NFATC3	ENSG00000072736	RHD	ENSP00000456120;ENSP00000331324;ENSP00000300659;ENSP00000264008;ENSP00000456379;ENSP00000460533;	4775
Homo_sapiens	PAX2	ENSG00000075891	PAX	ENSP00000396259;ENSP00000355069;ENSP00000452489;ENSP00000347385;ENSP00000398652;ENSP00000359319;	5076
Homo_sapiens	ZNF222	ENSG00000159885	zf-C2H2	ENSP00000187879;ENSP00000375822;	7673
Homo_sapiens	KLF4	ENSG00000136826	zf-C2H2	ENSP00000363804;ENSP00000483629;	9314
Homo_sapiens	TSC22D3	ENSG00000157514	TSC22	ENSP00000361466;ENSP00000425414;ENSP00000361457;ENSP00000427427;ENSP00000361458;ENSP00000361459;ENSP00000421016;ENSP00000314655;ENSP00000361474;	1831
Homo_sapiens	ZNF229	ENSG00000278318	zf-C2H2	ENSP00000479884;ENSP00000479807;	7772
Homo_sapiens	TFEC	ENSG00000105967	bHLH	ENSP00000318676;ENSP00000265440;ENSP00000387650;ENSP00000377125;ENSP00000417432;	22797
Homo_sapiens	ZNF668	ENSG00000167394	zf-C2H2	ENSP00000440149;ENSP00000441349;ENSP00000416853;ENSP00000378434;ENSP00000442573;ENSP00000300849;ENSP00000403975;	79759
Homo_sapiens	HOXD1	ENSG00000128645	Homeobox	ENSP00000328598;	3231
Homo_sapiens	ASCL1	ENSG00000139352	bHLH	ENSP00000266744;	429
Homo_sapiens	RCOR3	ENSG00000117625	MYB	ENSP00000355972;ENSP00000432779;ENSP00000437048;ENSP00000355973;ENSP00000436838;ENSP00000398558;ENSP00000413929;	55758
Homo_sapiens	ZNF790	ENSG00000197863	zf-C2H2	ENSP00000480834;ENSP00000480764;ENSP00000478852;ENSP00000349161;	388536
Homo_sapiens	ZNF605	ENSG00000196458	zf-C2H2	ENSP00000353314;ENSP00000376135;	100289635
Homo_sapiens	POU4F3	ENSG00000091010	Pou	ENSP00000230732;ENSP00000495718;	5459
Homo_sapiens	ESRRA	ENSG00000173153	ESR-like	ENSP00000441970;ENSP00000384851;ENSP00000000442;ENSP00000385971;ENSP00000444710;ENSP00000439896;	2101
Homo_sapiens	GLIS3	ENSG00000107249	zf-C2H2	ENSP00000371398;ENSP00000325494;	169792
Homo_sapiens	ZNF519	ENSG00000175322	zf-C2H2	ENSP00000464872;	162655
Homo_sapiens	ZNF354A	ENSG00000169131	zf-C2H2	ENSP00000337122;	6940
Homo_sapiens	ZNF214	ENSG00000149050	zf-C2H2	ENSP00000445373;ENSP00000278314;	7761
Homo_sapiens	AC019117.3	ENSG00000283321	bHLH	ENSP00000490530;	-
Homo_sapiens	ZFAT	ENSG00000066827	zf-C2H2	ENSP00000429930;ENSP00000367069;ENSP00000428483;ENSP00000427831;ENSP00000394501;ENSP00000430924;ENSP00000427879;ENSP00000429091;	57623
Homo_sapiens	ZKSCAN4	ENSG00000187626	zf-C2H2	ENSP00000366509;	387032
Homo_sapiens	AC008770.2	ENSG00000267179	zf-C2H2	ENSP00000467286;	-
Homo_sapiens	FOXA1	ENSG00000129514	Fork_head	ENSP00000250448;	3169
Homo_sapiens	ZNF658	ENSG00000274349	zf-C2H2	ENSP00000479295;ENSP00000482447;ENSP00000482540;ENSP00000480919;	26149
Homo_sapiens	PITX3	ENSG00000107859	Homeobox	ENSP00000359019;ENSP00000439383;	5309
Homo_sapiens	ZNF496	ENSG00000162714	zf-C2H2	ENSP00000294753;ENSP00000473324;	84838
Homo_sapiens	ZNF248	ENSG00000198105	zf-C2H2	ENSP00000349882;ENSP00000379208;	57209
Homo_sapiens	KLF10	ENSG00000155090	zf-C2H2	ENSP00000379222;ENSP00000285407;	7071
Homo_sapiens	BCL6	ENSG00000113916	ZBTB	ENSP00000413122;ENSP00000413122;ENSP00000479784;ENSP00000479784;ENSP00000232014;ENSP00000232014;ENSP00000384371;ENSP00000384371;	604
Homo_sapiens	HKR1	ENSG00000181666	zf-C2H2	ENSP00000438261;ENSP00000466467;ENSP00000315505;ENSP00000375994;ENSP00000467562;ENSP00000437774;	284459
Homo_sapiens	TCF7L2	ENSG00000148737	HMG	ENSP00000435694;ENSP00000348274;ENSP00000440547;ENSP00000344823;ENSP00000443883;ENSP00000487507;ENSP00000277945;ENSP00000444972;ENSP00000446172;ENSP00000446238;ENSP00000358402;ENSP00000490260;ENSP00000347949;ENSP00000443626;ENSP00000358404;ENSP00000486891;ENSP00000358393;	6934
Homo_sapiens	MAEL	ENSG00000143194	HMG	ENSP00000356846;	84944
Homo_sapiens	NR1H4	ENSG00000012504	THR-like	ENSP00000315442;ENSP00000447149;ENSP00000448978;ENSP00000448506;ENSP00000376712;ENSP00000188403;	9971
Homo_sapiens	POU5F1B	ENSG00000212993	Pou	ENSP00000495779;ENSP00000419298;	5462
Homo_sapiens	ZNF316	ENSG00000205903	zf-C2H2	ENSP00000477706;	100131017
Homo_sapiens	POU2F2	ENSG00000028277	Pou	ENSP00000452930;ENSP00000471890;ENSP00000453255;ENSP00000475664;ENSP00000431603;ENSP00000476062;ENSP00000454179;ENSP00000339369;ENSP00000436988;ENSP00000373992;ENSP00000437224;	5452
Homo_sapiens	ZNF432	ENSG00000256087	zf-C2H2	ENSP00000221315;ENSP00000470488;	9668
Homo_sapiens	HSF5	ENSG00000176160	HSF	ENSP00000313243;	124535
Homo_sapiens	ZNF382	ENSG00000161298	zf-C2H2	ENSP00000389722;ENSP00000410113;ENSP00000407593;ENSP00000492867;ENSP00000292928;	84911
Homo_sapiens	ZNF507	ENSG00000168813	zf-C2H2	ENSP00000441549;ENSP00000312277;ENSP00000348162;	22847
Homo_sapiens	MYCL	ENSG00000116990	bHLH	ENSP00000380494;ENSP00000361903;	4610
Homo_sapiens	SNAI1	ENSG00000124216	zf-C2H2	ENSP00000244050;	6615
Homo_sapiens	NKX6-3	ENSG00000165066	Homeobox	ENSP00000428361;	157848
Homo_sapiens	SREBF2	ENSG00000198911	bHLH	ENSP00000395728;ENSP00000484441;ENSP00000354476;	6721
Homo_sapiens	ZNF347	ENSG00000197937	zf-C2H2	ENSP00000471712;ENSP00000405218;ENSP00000334146;	84671
Homo_sapiens	ZNF281	ENSG00000162702	zf-C2H2	ENSP00000294740;ENSP00000356321;ENSP00000356322;	23528
Homo_sapiens	BNC2	ENSG00000173068	zf-C2H2	ENSP00000370047;ENSP00000431516;ENSP00000370042;ENSP00000444640;ENSP00000408370;	54796
Homo_sapiens	HOXA10	ENSG00000253293	Homeobox	ENSP00000379633;ENSP00000283921;	3206
Homo_sapiens	SOX4	ENSG00000124766	HMG	ENSP00000244745;	6659
Homo_sapiens	SPI1	ENSG00000066336	ETS	ENSP00000227163;ENSP00000367799;	6688
Homo_sapiens	ZFP90	ENSG00000184939	zf-C2H2	ENSP00000460547;ENSP00000381304;ENSP00000454418;	146198
Homo_sapiens	ZNF23	ENSG00000167377	zf-C2H2	ENSP00000377171;ENSP00000349796;ENSP00000387673;ENSP00000462429;	7571
Homo_sapiens	SOX11	ENSG00000176887	HMG	ENSP00000322568;	6664
Homo_sapiens	MIS18BP1	ENSG00000129534	MYB	ENSP00000309790;	55320
Homo_sapiens	HLX	ENSG00000136630	Homeobox	ENSP00000408248;ENSP00000355870;	3142
Homo_sapiens	ZNF85	ENSG00000105750	zf-C2H2	ENSP00000471588;ENSP00000342340;ENSP00000469673;ENSP00000329793;ENSP00000472145;ENSP00000470667;ENSP00000473059;	7639
Homo_sapiens	ZNF799	ENSG00000196466	zf-C2H2	ENSP00000415278;ENSP00000411084;	90576
Homo_sapiens	MEF2C	ENSG00000081189	SRF	ENSP00000422390;ENSP00000389610;ENSP00000489865;ENSP00000486554;ENSP00000487430;ENSP00000490473;ENSP00000426465;ENSP00000427163;ENSP00000485972;ENSP00000423826;ENSP00000487538;ENSP00000427286;ENSP00000490354;ENSP00000421925;ENSP00000424606;ENSP00000426665;ENSP00000490525;ENSP00000487184;ENSP00000425636;ENSP00000426442;ENSP00000424331;ENSP00000340874;ENSP00000490241;ENSP00000487311;ENSP00000423597…	4208
Homo_sapiens	PRDM16	ENSG00000142611	zf-C2H2	ENSP00000426975;ENSP00000425796;ENSP00000367643;ENSP00000270722;ENSP00000421400;	63976
Homo_sapiens	ZNF408	ENSG00000175213	zf-C2H2	ENSP00000309606;	79797
Homo_sapiens	ZNF200	ENSG00000010539	zf-C2H2	ENSP00000395723;ENSP00000380080;ENSP00000405786;ENSP00000458508;ENSP00000380077;ENSP00000380079;	7752
Homo_sapiens	ZNF883	ENSG00000285447	zf-C2H2	ENSP00000490059;	169834
Homo_sapiens	ZNF526	ENSG00000167625	zf-C2H2	ENSP00000301215;	116115
Homo_sapiens	DBP	ENSG00000105516	TF_bZIP	ENSP00000469426;ENSP00000222122;ENSP00000471220;	1628
Homo_sapiens	ZNF473	ENSG00000142528	zf-C2H2	ENSP00000375697;ENSP00000388961;ENSP00000270617;ENSP00000472808;	25888
Homo_sapiens	ZNF551	ENSG00000204519	zf-C2H2	ENSP00000472674;ENSP00000282296;	90233
Homo_sapiens	IKZF2	ENSG00000030419	zf-C2H2	ENSP00000342876;ENSP00000396253;ENSP00000412869;ENSP00000363439;ENSP00000395203;ENSP00000410447;	22807
Homo_sapiens	E4F1	ENSG00000167967	zf-C2H2	ENSP00000301727;ENSP00000457672;ENSP00000454652;ENSP00000456760;	1877
Homo_sapiens	OTP	ENSG00000171540	Homeobox	ENSP00000302814;	23440
Homo_sapiens	ZNF800	ENSG00000048405	zf-C2H2	ENSP00000376989;ENSP00000265827;ENSP00000376988;	168850
Homo_sapiens	FERD3L	ENSG00000146618	bHLH	ENSP00000275461;	222894
Homo_sapiens	ZNF865	ENSG00000261221	zf-C2H2	ENSP00000457715;	100507290
Homo_sapiens	ZNF707	ENSG00000181135	zf-C2H2	ENSP00000436212;ENSP00000351482;ENSP00000495224;ENSP00000413215;ENSP00000436250;	101928160
Homo_sapiens	ZNF606	ENSG00000166704	zf-C2H2	ENSP00000343617;ENSP00000446972;	80095
Homo_sapiens	SOX8	ENSG00000005513	HMG	ENSP00000293894;	30812
Homo_sapiens	GCM1	ENSG00000137270	GCM	ENSP00000259803;	8521
Homo_sapiens	BCL6B	ENSG00000161940	ZBTB	ENSP00000445010;ENSP00000293805;ENSP00000293805;	255877
Homo_sapiens	HEYL	ENSG00000163909	bHLH	ENSP00000361943;	26508
Homo_sapiens	SALL4	ENSG00000101115	zf-C2H2	ENSP00000379319;ENSP00000217086;ENSP00000360594;	57167
Homo_sapiens	ZNF18	ENSG00000154957	zf-C2H2	ENSP00000462383;ENSP00000462296;ENSP00000463471;ENSP00000315664;ENSP00000391376;	7566
Homo_sapiens	ZSCAN5B	ENSG00000197213	zf-C2H2	ENSP00000466072;ENSP00000351883;	342933
Homo_sapiens	MTA1	ENSG00000182979	zf-GATA	ENSP00000394106;ENSP00000333633;ENSP00000385702;ENSP00000384180;ENSP00000393438;	9112
Homo_sapiens	NR6A1	ENSG00000148200	GCNF-like	ENSP00000420587;ENSP00000341135;ENSP00000362686;ENSP00000413701;ENSP00000420267;	2649
Homo_sapiens	JUN	ENSG00000177606	TF_bZIP	ENSP00000360266;	3725
Homo_sapiens	ZNF141	ENSG00000131127	zf-C2H2	ENSP00000240499;	7700
Homo_sapiens	NFX1	ENSG00000086102	zf-NF-X1	ENSP00000368856;ENSP00000317695;	4799
Homo_sapiens	ARX	ENSG00000004848	Homeobox	ENSP00000368332;	170302
Homo_sapiens	PEG3	ENSG00000198300	zf-C2H2	ENSP00000326581;ENSP00000472395;ENSP00000472402;ENSP00000470467;ENSP00000473190;ENSP00000469486;	5178
Homo_sapiens	RARB	ENSG00000077092	THR-like	ENSP00000332296;ENSP00000373282;ENSP00000391391;ENSP00000398840;	5915
Homo_sapiens	NCOR2	ENSG00000196498	MYB	ENSP00000405367;ENSP00000402808;ENSP00000384202;ENSP00000348551;ENSP00000385618;ENSP00000400281;ENSP00000384018;ENSP00000408247;	9612
Homo_sapiens	UBTFL1	ENSG00000255009	HMG	ENSP00000485108;	642623
Homo_sapiens	ZNF331	ENSG00000130844	zf-C2H2	ENSP00000393817;ENSP00000421014;ENSP00000421728;ENSP00000422471;ENSP00000427532;ENSP00000253144;ENSP00000427439;ENSP00000393336;ENSP00000423156;	55422
Homo_sapiens	ZNF778	ENSG00000170100	zf-C2H2	ENSP00000305203;ENSP00000481538;ENSP00000405289;	197320
Homo_sapiens	NRL	ENSG00000129535	TF_bZIP	ENSP00000380193;ENSP00000454062;ENSP00000380191;ENSP00000452966;ENSP00000380197;	4901
Homo_sapiens	MYOG	ENSG00000122180	bHLH	ENSP00000241651;	4656
Homo_sapiens	NOTO	ENSG00000214513	Homeobox	ENSP00000381486;	344022
Homo_sapiens	ZNF205	ENSG00000122386	zf-C2H2	ENSP00000371627;ENSP00000219091;ENSP00000460890;ENSP00000480401;	7755
Homo_sapiens	LEF1	ENSG00000138795	HMG	ENSP00000369284;ENSP00000406176;ENSP00000422840;ENSP00000265165;	51176
Homo_sapiens	ZNF529	ENSG00000186020	zf-C2H2	ENSP00000465578;ENSP00000465917;ENSP00000468594;ENSP00000334695;	57711
Homo_sapiens	HOXA2	ENSG00000105996	Homeobox	ENSP00000222718;	3199
Homo_sapiens	ZNF148	ENSG00000163848	zf-C2H2	ENSP00000420448;ENSP00000353863;ENSP00000419322;ENSP00000420335;ENSP00000420102;	7707
Homo_sapiens	SMARCC1	ENSG00000173473	MYB	ENSP00000254480;	6599
Homo_sapiens	ZNF322	ENSG00000181315	zf-C2H2	ENSP00000478899;ENSP00000482607;ENSP00000483223;ENSP00000418897;ENSP00000419728;	79692
Homo_sapiens	TAL2	ENSG00000186051	bHLH	ENSP00000334547;	6887
Homo_sapiens	EMX2	ENSG00000170370	Homeobox	ENSP00000450962;	2018
Homo_sapiens	KLF2	ENSG00000127528	zf-C2H2	ENSP00000248071;	10365
Homo_sapiens	ZBTB22	ENSG00000236104	ZBTB	ENSP00000407545;ENSP00000407545;ENSP00000404403;ENSP00000413172;	9278
Homo_sapiens	ZNF550	ENSG00000251369	zf-C2H2	ENSP00000422344;ENSP00000469537;ENSP00000469679;ENSP00000446224;ENSP00000469580;ENSP00000445978;	162972
Homo_sapiens	ZFP3	ENSG00000180787	zf-C2H2	ENSP00000320347;	124961
Homo_sapiens	ZNF597	ENSG00000167981	zf-C2H2	ENSP00000301744;	146434
Homo_sapiens	PBX4	ENSG00000105717	Homeobox	ENSP00000251203;	80714
Homo_sapiens	ZNF652	ENSG00000198740	zf-C2H2	ENSP00000354686;ENSP00000424848;ENSP00000416305;	22834
Homo_sapiens	CSDC2	ENSG00000172346	CSD	ENSP00000417127;ENSP00000302485;	27254
Homo_sapiens	TPRX1	ENSG00000178928	Homeobox	ENSP00000438832;	284355
Homo_sapiens	ZFHX3	ENSG00000140836	Homeobox	ENSP00000493252;ENSP00000268489;ENSP00000438926;	463
Homo_sapiens	ZNF358	ENSG00000198816	zf-C2H2	ENSP00000472777;ENSP00000472305;	140467
Homo_sapiens	FOXD1	ENSG00000251493	Fork_head	ENSP00000481581;	2297
Homo_sapiens	STAT2	ENSG00000170581	STAT	ENSP00000315768;ENSP00000387354;ENSP00000450751;	6773
Homo_sapiens	ZNF431	ENSG00000196705	zf-C2H2	ENSP00000308578;ENSP00000471876;	170959
Homo_sapiens	SREBF1	ENSG00000072310	bHLH	ENSP00000411516;ENSP00000379100;ENSP00000379106;ENSP00000261646;ENSP00000348069;	6720
Homo_sapiens	ZNF69	ENSG00000198429	zf-C2H2	ENSP00000402985;	7620
Homo_sapiens	FOXB2	ENSG00000204612	Fork_head	ENSP00000365898;	442425
Homo_sapiens	MIER1	ENSG00000198160	MYB	ENSP00000360053;ENSP00000350321;ENSP00000347514;ENSP00000383820;ENSP00000360055;ENSP00000360057;ENSP00000348253;ENSP00000383821;	57708
Homo_sapiens	LRRFIP2	ENSG00000093167	LRRFIP	ENSP00000338727;ENSP00000416013;ENSP00000405480;ENSP00000416364;ENSP00000413026;ENSP00000379705;ENSP00000346349;ENSP00000416907;ENSP00000391360;ENSP00000412206;ENSP00000409574;	9209
Homo_sapiens	GATA6	ENSG00000141448	zf-GATA	ENSP00000269216;ENSP00000462313;	2627
Homo_sapiens	HIVEP2	ENSG00000010818	zf-C2H2	ENSP00000356576;ENSP00000356575;ENSP00000012134;	3097
Homo_sapiens	ZNF100	ENSG00000197020	zf-C2H2	ENSP00000445201;ENSP00000476534;ENSP00000351042;	163227
Homo_sapiens	SOHLH2	ENSG00000120669	bHLH	ENSP00000369210;	54937
Homo_sapiens	ZKSCAN8	ENSG00000198315	zf-C2H2	ENSP00000402948;ENSP00000332750;	7745
Homo_sapiens	HOXC9	ENSG00000180806	Homeobox	ENSP00000423861;ENSP00000302836;	3225
Homo_sapiens	SP9	ENSG00000217236	zf-C2H2	ENSP00000378418;	100131390
Homo_sapiens	ZNF684	ENSG00000117010	zf-C2H2	ENSP00000361784;	127396
Homo_sapiens	ZNF484	ENSG00000127081	zf-C2H2	ENSP00000364646;ENSP00000378882;ENSP00000364645;ENSP00000378881;	83744
Homo_sapiens	ZNF570	ENSG00000171827	zf-C2H2	ENSP00000331540;ENSP00000467218;	148268
Homo_sapiens	ZNF251	ENSG00000198169	zf-C2H2	ENSP00000292562;	90987
Homo_sapiens	NR1H3	ENSG00000025434	THR-like	ENSP00000384745;ENSP00000385073;ENSP00000433271;ENSP00000420656;ENSP00000403696;ENSP00000412636;ENSP00000415591;ENSP00000403798;ENSP00000378793;ENSP00000432073;ENSP00000434650;ENSP00000391005;ENSP00000477707;ENSP00000385801;ENSP00000387946;	10062
Homo_sapiens	ZIC3	ENSG00000156925	zf-C2H2	ENSP00000359638;ENSP00000287538;	7547
Homo_sapiens	FEV	ENSG00000163497	ETS	ENSP00000295727;	54738
Homo_sapiens	NFYB	ENSG00000120837	NF-YB	ENSP00000448250;ENSP00000447486;ENSP00000240055;	4801
Homo_sapiens	ZNF677	ENSG00000197928	zf-C2H2	ENSP00000334394;ENSP00000469391;	342926
Homo_sapiens	HOPX	ENSG00000171476	Homeobox	ENSP00000396275;ENSP00000370654;ENSP00000422175;ENSP00000315198;ENSP00000452003;ENSP00000451794;ENSP00000424101;ENSP00000452340;ENSP00000452098;ENSP00000337330;	84525
Homo_sapiens	ZNF460	ENSG00000197714	zf-C2H2	ENSP00000446167;ENSP00000353491;	10794
Homo_sapiens	ARID3B	ENSG00000179361	ARID	ENSP00000455668;ENSP00000477878;ENSP00000343126;	10620
Homo_sapiens	ZNF581	ENSG00000171425	zf-C2H2	ENSP00000466564;ENSP00000466047;ENSP00000270451;ENSP00000466338;	51545
Homo_sapiens	GLMP	ENSG00000198715	NCU-G1	ENSP00000483691;ENSP00000479149;ENSP00000357247;ENSP00000477187;ENSP00000480936;ENSP00000477180;ENSP00000476260;ENSP00000354553;	112770
Homo_sapiens	ZNF649	ENSG00000198093	zf-C2H2	ENSP00000347043;ENSP00000468983;	65251
Homo_sapiens	NKX1-1	ENSG00000235608	Homeobox	ENSP00000407978;	54729
Homo_sapiens	ZNF469	ENSG00000225614	zf-C2H2	ENSP00000402343;ENSP00000456500;	84627
Homo_sapiens	VEZF1	ENSG00000136451	zf-C2H2	ENSP00000462337;ENSP00000258963;ENSP00000464687;	7716
Homo_sapiens	ZNF518A	ENSG00000177853	zf-C2H2	ENSP00000480280;	9849
Homo_sapiens	TFDP1	ENSG00000198176	E2F	ENSP00000364519;ENSP00000386145;ENSP00000401389;	7027
Homo_sapiens	RELA	ENSG00000173039	RHD	ENSP00000436545;ENSP00000434372;ENSP00000479572;ENSP00000435531;ENSP00000311508;ENSP00000434745;ENSP00000432922;ENSP00000433616;ENSP00000431153;ENSP00000433526;ENSP00000483705;ENSP00000433144;ENSP00000384273;ENSP00000435290;ENSP00000434098;ENSP00000437137;ENSP00000432537;	5970
Homo_sapiens	CREB3L3	ENSG00000060566	TF_bZIP	ENSP00000469355;ENSP00000472399;ENSP00000078445;	84699
Homo_sapiens	GZF1	ENSG00000125812	ZBTB	ENSP00000366250;ENSP00000366250;ENSP00000338290;	64412
Homo_sapiens	ZNF19	ENSG00000157429	zf-C2H2	ENSP00000462810;ENSP00000288177;ENSP00000458105;ENSP00000454864;	7567
Homo_sapiens	SAMD11	ENSG00000187634	SAND	ENSP00000411579;	148398
Homo_sapiens	RUNX2	ENSG00000124813	Runt	ENSP00000496517;ENSP00000495497;ENSP00000460188;ENSP00000360491;ENSP00000458178;ENSP00000485863;ENSP00000360486;ENSP00000352514;ENSP00000360493;ENSP00000420707;	860
Homo_sapiens	HSF2	ENSG00000025156	HSF	ENSP00000357440;ENSP00000400380;	3298
Homo_sapiens	CARHSP1	ENSG00000153048	CSD	ENSP00000478055;ENSP00000457864;ENSP00000480144;ENSP00000481550;ENSP00000480542;ENSP00000455284;ENSP00000455855;ENSP00000379838;ENSP00000455522;ENSP00000455016;ENSP00000311847;ENSP00000456909;ENSP00000483591;ENSP00000460812;	23589
Homo_sapiens	TFCP2L1	ENSG00000115112	CP2	ENSP00000263707;	29842
Homo_sapiens	TSHZ1	ENSG00000179981	zf-C2H2	ENSP00000464391;ENSP00000453834;ENSP00000323584;	10194
Homo_sapiens	ZNF234	ENSG00000263002	zf-C2H2	ENSP00000465011;ENSP00000400878;	10780
Homo_sapiens	ZNF43	ENSG00000198521	zf-C2H2	ENSP00000350085;ENSP00000469578;ENSP00000470275;ENSP00000469645;ENSP00000347045;	7594
Homo_sapiens	HIF3A	ENSG00000124440	bHLH	ENSP00000432809;	64344
Homo_sapiens	FOXE3	ENSG00000186790	Fork_head	ENSP00000334472;	2301
Homo_sapiens	POU5F2	ENSG00000248483	Pou	ENSP00000489796;	134187
Homo_sapiens	NOBOX	ENSG00000106410	Homeobox	ENSP00000496732;ENSP00000419457;ENSP00000419565;ENSP00000495343;	135935
Homo_sapiens	FOXR2	ENSG00000189299	Fork_head	ENSP00000427329;	139628
Homo_sapiens	ID4	ENSG00000172201	bHLH	ENSP00000367972;	3400
Homo_sapiens	ZNF93	ENSG00000184635	zf-C2H2	ENSP00000467553;ENSP00000342002;ENSP00000491147;	81931
Homo_sapiens	PTF1A	ENSG00000168267	bHLH	ENSP00000365687;	256297
Homo_sapiens	ZNF625	ENSG00000257591	zf-C2H2	ENSP00000394380;	90589
Homo_sapiens	PAX6	ENSG00000007372	PAX	ENSP00000492316;ENSP00000491862;ENSP00000492808;ENSP00000492024;ENSP00000490971;ENSP00000492129;ENSP00000491295;ENSP00000491517;ENSP00000492205;ENSP00000492658;ENSP00000368406;ENSP00000492397;ENSP00000492166;ENSP00000388132;ENSP00000368410;ENSP00000491872;ENSP00000491492;ENSP00000491210;ENSP00000397384;ENSP00000492802;ENSP00000492587;ENSP00000491324;ENSP00000491904;ENSP00000492177;ENSP00000368424…	5080
Homo_sapiens	ZNF267	ENSG00000185947	zf-C2H2	ENSP00000300870;	10308
Homo_sapiens	PAX7	ENSG00000009709	PAX	ENSP00000383502;ENSP00000403389;ENSP00000364524;	5081
Homo_sapiens	BHLHE23	ENSG00000125533	bHLH	ENSP00000480998;ENSP00000359371;	128408
Homo_sapiens	GRHL3	ENSG00000158055	CP2	ENSP00000348333;ENSP00000288955;ENSP00000354943;ENSP00000236255;	57822
Homo_sapiens	ZNF512	ENSG00000243943	zf-C2H2	ENSP00000347648;ENSP00000451572;ENSP00000407038;ENSP00000369040;ENSP00000395660;	84450
Homo_sapiens	ZFP2	ENSG00000198939	zf-C2H2	ENSP00000430531;ENSP00000430980;ENSP00000354453;	80108
Homo_sapiens	ZNF787	ENSG00000142409	zf-C2H2	ENSP00000478557;	126208
Homo_sapiens	GMEB1	ENSG00000162419	SAND	ENSP00000355186;ENSP00000294409;ENSP00000362922;	10691
Homo_sapiens	ZNF700	ENSG00000196757	zf-C2H2	ENSP00000479449;ENSP00000467996;ENSP00000254321;	90592
Homo_sapiens	SIX5	ENSG00000177045	Homeobox	ENSP00000494267;ENSP00000453239;ENSP00000316842;	147912
Homo_sapiens	HOXD8	ENSG00000175879	Homeobox	ENSP00000406045;ENSP00000315949;ENSP00000409026;ENSP00000437431;	3234
Homo_sapiens	EBF4	ENSG00000088881	COE	ENSP00000345030;ENSP00000370022;ENSP00000477023;ENSP00000405003;ENSP00000477107;	57593
Homo_sapiens	ZNF692	ENSG00000171163	zf-C2H2	ENSP00000305483;ENSP00000355427;ENSP00000433522;ENSP00000431582;ENSP00000391200;	55657
Homo_sapiens	MYT1	ENSG00000196132	zf-C2HC	ENSP00000353269;ENSP00000442412;ENSP00000327465;ENSP00000480510;	4661
Homo_sapiens	CPHXL	ENSG00000283755	Homeobox	ENSP00000491599;	105371346
Homo_sapiens	ZNF615	ENSG00000197619	zf-C2H2	ENSP00000365906;ENSP00000473089;ENSP00000375672;ENSP00000471549;ENSP00000483676;ENSP00000484711;ENSP00000471041;	284370
Homo_sapiens	NR2F1	ENSG00000175745	RXR-like	ENSP00000481517;ENSP00000325819;ENSP00000495420;ENSP00000495740;	7025
Homo_sapiens	IRF7	ENSG00000185507	IRF	ENSP00000433903;ENSP00000380700;ENSP00000380704;ENSP00000436696;ENSP00000329411;ENSP00000434607;ENSP00000380697;ENSP00000331803;ENSP00000434524;ENSP00000432403;	3665
Homo_sapiens	ZNF117	ENSG00000152926	zf-C2H2	ENSP00000479944;ENSP00000484825;ENSP00000282869;	109504726
Homo_sapiens	ZNF579	ENSG00000218891	zf-C2H2	ENSP00000320188;	163033
Homo_sapiens	ZNF556	ENSG00000172000	zf-C2H2	ENSP00000467366;ENSP00000302603;	80032
Homo_sapiens	ZNF777	ENSG00000196453	zf-C2H2	ENSP00000247930;	27153
Homo_sapiens	FOXE1	ENSG00000178919	Fork_head	ENSP00000364265;	2304
Homo_sapiens	ZNF680	ENSG00000173041	zf-C2H2	ENSP00000309330;	340252
Homo_sapiens	ZIC4	ENSG00000174963	zf-C2H2	ENSP00000417855;ENSP00000420627;ENSP00000420775;ENSP00000397695;ENSP00000372553;ENSP00000418277;ENSP00000435509;	84107
Homo_sapiens	NFYC	ENSG00000066136	NF-YC	ENSP00000436710;ENSP00000361738;ENSP00000361734;ENSP00000409219;ENSP00000396620;ENSP00000361737;ENSP00000416403;ENSP00000408867;ENSP00000408315;ENSP00000312617;ENSP00000433820;ENSP00000397647;ENSP00000433413;ENSP00000414299;ENSP00000434404;ENSP00000361736;ENSP00000404427;ENSP00000361754;	4802
Homo_sapiens	PRDM15	ENSG00000141956	zf-C2H2	ENSP00000408592;ENSP00000381556;ENSP00000396943;ENSP00000387958;ENSP00000390245;ENSP00000431410;ENSP00000269844;ENSP00000415471;	63977
Homo_sapiens	ZNF468	ENSG00000204604	zf-C2H2	ENSP00000375660;ENSP00000470381;	162967
Homo_sapiens	ID2	ENSG00000115738	bHLH	ENSP00000385465;ENSP00000379585;ENSP00000234091;	3398
Homo_sapiens	ZSCAN5A	ENSG00000131848	zf-C2H2	ENSP00000466445;ENSP00000375593;ENSP00000467631;ENSP00000467238;	79149
Homo_sapiens	ISL2	ENSG00000159556	Homeobox	ENSP00000290759;	64843
Homo_sapiens	ZNF710	ENSG00000140548	zf-C2H2	ENSP00000268154;ENSP00000453147;ENSP00000453404;	374655
Homo_sapiens	ZIC5	ENSG00000139800	zf-C2H2	ENSP00000267294;	85416
Homo_sapiens	ZBED4	ENSG00000100426	zf-BED	ENSP00000216268;	9889
Homo_sapiens	ZNF679	ENSG00000197123	zf-C2H2	ENSP00000416809;ENSP00000255746;	168417
Homo_sapiens	HMBOX1	ENSG00000147421	Homeobox	ENSP00000380516;ENSP00000475196;ENSP00000287701;ENSP00000453185;ENSP00000430059;ENSP00000453211;ENSP00000452827;ENSP00000430110;	79618
Homo_sapiens	RFX5	ENSG00000143390	RFX	ENSP00000376502;ENSP00000357864;ENSP00000390769;ENSP00000398666;ENSP00000409187;ENSP00000290524;ENSP00000389130;ENSP00000399095;ENSP00000387618;	5993
Homo_sapiens	ZNF687	ENSG00000143373	zf-C2H2	ENSP00000398821;ENSP00000336620;ENSP00000319829;	57592
Homo_sapiens	ZNF773	ENSG00000152439	zf-C2H2	ENSP00000282292;ENSP00000469416;	374928
Homo_sapiens	HOXB7	ENSG00000260027	Homeobox	ENSP00000239165;	3217
Homo_sapiens	ZNF470	ENSG00000197016	zf-C2H2	ENSP00000333223;ENSP00000375590;	388566
Homo_sapiens	HHEX	ENSG00000152804	Homeobox	ENSP00000450017;ENSP00000282728;ENSP00000447953;	3087
Homo_sapiens	ANHX	ENSG00000227059	Homeobox	ENSP00000439513;ENSP00000409950;	647589
Homo_sapiens	L3MBTL1	ENSG00000185513	zf-C2HC	ENSP00000402107;ENSP00000362226;ENSP00000362227;ENSP00000398516;ENSP00000410139;	26013
Homo_sapiens	ASCL4	ENSG00000187855	bHLH	ENSP00000345420;	121549
Homo_sapiens	ZNF480	ENSG00000198464	zf-C2H2	ENSP00000334164;ENSP00000417424;ENSP00000335670;ENSP00000471754;	147657
Homo_sapiens	FOXI3	ENSG00000214336	Fork_head	ENSP00000478384;	344167
Homo_sapiens	ZFP57	ENSG00000204644	zf-C2H2	ENSP00000366078;ENSP00000366080;ENSP00000418259;	346171
Homo_sapiens	RFX8	ENSG00000196460	RFX	ENSP00000494216;ENSP00000424661;ENSP00000422968;ENSP00000494249;	731220
Homo_sapiens	GLI4	ENSG00000250571	zf-C2H2	ENSP00000430987;ENSP00000345024;	2738
Homo_sapiens	MBD3	ENSG00000071655	MBD	ENSP00000412302;ENSP00000156825;	53615
Homo_sapiens	ZNF732	ENSG00000186777	zf-C2H2	ENSP00000478210;ENSP00000415774;	654254
Homo_sapiens	TCF12	ENSG00000140262	bHLH	ENSP00000444696;ENSP00000453264;ENSP00000388940;ENSP00000440017;ENSP00000331057;ENSP00000267811;ENSP00000453876;ENSP00000454102;ENSP00000453737;ENSP00000342459;	6938
Homo_sapiens	ELK1	ENSG00000126767	ETS	ENSP00000345585;ENSP00000366182;ENSP00000247161;	2002
Homo_sapiens	DBX1	ENSG00000109851	Homeobox	ENSP00000436881;	120237
Homo_sapiens	GFI1	ENSG00000162676	zf-C2H2	ENSP00000399719;ENSP00000294702;ENSP00000359357;	2672
Homo_sapiens	ZNF726	ENSG00000213967	zf-C2H2	ENSP00000471516;ENSP00000317125;	730087
Homo_sapiens	SIX3	ENSG00000138083	Homeobox	ENSP00000260653;	6496
Homo_sapiens	ZSCAN12	ENSG00000158691	zf-C2H2	ENSP00000380039;ENSP00000354305;	9753
Homo_sapiens	BATF2	ENSG00000168062	TF_bZIP	ENSP00000301887;ENSP00000435640;	116071
Homo_sapiens	NR5A2	ENSG00000116833	SF-like	ENSP00000236914;ENSP00000356331;ENSP00000439116;ENSP00000356326;	2494
Homo_sapiens	ZEB2	ENSG00000169554	zf-C2H2	ENSP00000454157;ENSP00000454157;ENSP00000395496;ENSP00000395496;ENSP00000490872;ENSP00000490872;ENSP00000490508;ENSP00000490508;ENSP00000386854;ENSP00000386854;ENSP00000490673;ENSP00000490673;ENSP00000394777;ENSP00000302501;ENSP00000302501;ENSP00000490723;ENSP00000490723;ENSP00000490934;ENSP00000490934;ENSP00000443792;ENSP00000443792;ENSP00000376601;ENSP00000475553;ENSP00000487174;ENSP00000487174…	9839
Homo_sapiens	GTF2I	ENSG00000263001	GTF2I	ENSP00000477837;ENSP00000460070;ENSP00000484526;ENSP00000482476;ENSP00000404240;	2969
Homo_sapiens	ZNF568	ENSG00000198453	zf-C2H2	ENSP00000466901;ENSP00000389794;ENSP00000334685;ENSP00000480246;ENSP00000399643;ENSP00000413396;ENSP00000482444;ENSP00000481819;ENSP00000394514;	374900
Homo_sapiens	ZNF217	ENSG00000171940	zf-C2H2	ENSP00000360526;ENSP00000304308;	7764
Homo_sapiens	CDC5L	ENSG00000096401	MYB	ENSP00000360532;	988
Homo_sapiens	TSC22D2	ENSG00000196428	TSC22	ENSP00000354543;ENSP00000417747;	9819
Homo_sapiens	PIAS3	ENSG00000131788	zf-MIZ	ENSP00000358304;ENSP00000376765;	10401
Homo_sapiens	IRX5	ENSG00000176842	Homeobox	ENSP00000378132;ENSP00000316250;	10265
Homo_sapiens	ERF	ENSG00000105722	ETS	ENSP00000388173;ENSP00000469274;ENSP00000468962;ENSP00000222329;	2077
Homo_sapiens	ZFP37	ENSG00000136866	zf-C2H2	ENSP00000452552;ENSP00000363344;ENSP00000451310;	7539
Homo_sapiens	ETV3	ENSG00000117036	ETS	ENSP00000357175;ENSP00000327316;	2117
Homo_sapiens	TFE3	ENSG00000068323	bHLH	ENSP00000314129;	7030
Homo_sapiens	CTCF	ENSG00000102974	zf-C2H2	ENSP00000495218;ENSP00000384707;ENSP00000494408;ENSP00000494443;ENSP00000493495;ENSP00000494538;ENSP00000494358;ENSP00000264010;ENSP00000495348;	10664
Homo_sapiens	EGR1	ENSG00000120738	zf-C2H2	ENSP00000239938;	1958
Homo_sapiens	TFDP3	ENSG00000183434	E2F	ENSP00000385461;	51270
Homo_sapiens	E2F2	ENSG00000007968	E2F	ENSP00000355249;	1870
Homo_sapiens	ZFP36L2	ENSG00000152518	zf-CCCH	ENSP00000282388;	678
Homo_sapiens	NFIC	ENSG00000141905	CTF/NFI	ENSP00000342194;ENSP00000396843;ENSP00000466647;ENSP00000492983;ENSP00000465655;ENSP00000378543;ENSP00000465177;	4782
Homo_sapiens	LCOR	ENSG00000196233	HTH	ENSP00000348298;ENSP00000360144;ENSP00000360138;ENSP00000443431;	84458
Homo_sapiens	ZNF614	ENSG00000142556	zf-C2H2	ENSP00000270649;	80110
Homo_sapiens	RFX7	ENSG00000181827	RFX	ENSP00000453376;ENSP00000453611;ENSP00000453281;	64864
Homo_sapiens	ZBTB7A	ENSG00000178951	ZBTB	ENSP00000471865;ENSP00000471865;ENSP00000323670;ENSP00000323670;	51341
Homo_sapiens	ZNF717	ENSG00000227124	zf-C2H2	ENSP00000419377;	100131827
Homo_sapiens	ZNF34	ENSG00000196378	zf-C2H2	ENSP00000434049;ENSP00000396894;ENSP00000341528;	80778
Homo_sapiens	NR4A2	ENSG00000153234	NGFIB-like	ENSP00000386747;ENSP00000415632;ENSP00000385379;ENSP00000344479;ENSP00000394671;ENSP00000386993;ENSP00000389986;ENSP00000410952;	4929
Homo_sapiens	MEF2A	ENSG00000068305	SRF	ENSP00000452989;ENSP00000337202;ENSP00000453478;ENSP00000453095;ENSP00000453441;ENSP00000454023;ENSP00000346389;	4205
Homo_sapiens	ZNF367	ENSG00000165244	zf-C2H2	ENSP00000364405;	195828
Homo_sapiens	RCOR1	ENSG00000089902	MYB	ENSP00000262241;	23186
Homo_sapiens	ZNF264	ENSG00000083844	zf-C2H2	ENSP00000263095;ENSP00000440376;	9422
Homo_sapiens	ZNF441	ENSG00000197044	zf-C2H2	ENSP00000350576;	126068
Homo_sapiens	TWIST1	ENSG00000122691	bHLH	ENSP00000242261;ENSP00000346582;ENSP00000416986;	7291
Homo_sapiens	AFF4	ENSG00000072364	AF-4	ENSP00000265343;ENSP00000395268;ENSP00000367858;ENSP00000409069;	27125
Homo_sapiens	STAT5A	ENSG00000126561	STAT	ENSP00000465437;ENSP00000468749;ENSP00000466320;ENSP00000443107;ENSP00000341208;	6776
Homo_sapiens	ZNF888	ENSG00000213793	zf-C2H2	ENSP00000491567;	388559
Homo_sapiens	AC023509.3	ENSG00000267281	TF_bZIP	ENSP00000466174;	-
Homo_sapiens	ZNF805	ENSG00000204524	zf-C2H2	ENSP00000412999;ENSP00000365414;	390980
Homo_sapiens	ZHX3	ENSG00000174306	Homeobox	ENSP00000443783;ENSP00000454006;ENSP00000312222;ENSP00000405421;ENSP00000452965;ENSP00000415498;	23051
Homo_sapiens	ZNF584	ENSG00000171574	zf-C2H2	ENSP00000471105;ENSP00000306756;	201514
Homo_sapiens	PRRX1	ENSG00000116132	Homeobox	ENSP00000450762;ENSP00000239461;ENSP00000356734;	5396
Homo_sapiens	HOXA3	ENSG00000105997	Homeobox	ENSP00000379640;ENSP00000324884;ENSP00000484411;	3200
Homo_sapiens	E2F5	ENSG00000133740	E2F	ENSP00000398124;ENSP00000256117;ENSP00000414312;	1875
Homo_sapiens	KLF17	ENSG00000171872	zf-C2H2	ENSP00000361373;	128209
Homo_sapiens	RHOXF1	ENSG00000101883	Homeobox	ENSP00000217999;	158800
Homo_sapiens	NKX2-3	ENSG00000119919	Homeobox	ENSP00000479692;ENSP00000342828;	159296
Homo_sapiens	ZNF691	ENSG00000164011	zf-C2H2	ENSP00000361585;ENSP00000361580;ENSP00000361584;ENSP00000486871;ENSP00000361581;ENSP00000361586;ENSP00000361582;	51058
Homo_sapiens	ZSCAN31	ENSG00000235109	zf-C2H2	ENSP00000391235;ENSP00000390076;ENSP00000345339;ENSP00000407529;ENSP00000413705;ENSP00000402937;ENSP00000480254;ENSP00000380050;	64288
Homo_sapiens	ZNF337	ENSG00000130684	zf-C2H2	ENSP00000252979;ENSP00000365619;	26152
Homo_sapiens	ZNF429	ENSG00000197013	zf-C2H2	ENSP00000351280;ENSP00000479286;	353088
Homo_sapiens	YY1	ENSG00000100811	zf-C2H2	ENSP00000262238;ENSP00000452225;	7528
Homo_sapiens	ZNF76	ENSG00000065029	zf-C2H2	ENSP00000419106;ENSP00000344097;ENSP00000363064;	7629
Homo_sapiens	AC020909.1	ENSG00000142539	ETS	ENSP00000473233;	-
Homo_sapiens	ZSCAN2	ENSG00000176371	zf-C2H2	ENSP00000351257;ENSP00000445451;ENSP00000325123;ENSP00000410198;ENSP00000441855;	54993
Homo_sapiens	ZNF12	ENSG00000164631	zf-C2H2	ENSP00000384405;ENSP00000385939;ENSP00000344745;	7559
Homo_sapiens	DNAJC1	ENSG00000136770	MYB	ENSP00000366179;	64215
Homo_sapiens	ZNF585A	ENSG00000196967	zf-C2H2	ENSP00000375998;ENSP00000349440;ENSP00000292841;	199704
Homo_sapiens	ZNF385B	ENSG00000144331	zf-C2H2	ENSP00000386845;ENSP00000494328;	151126
Homo_sapiens	FOXA2	ENSG00000125798	Fork_head	ENSP00000366319;ENSP00000400341;	3170
Homo_sapiens	ZSCAN9	ENSG00000137185	zf-C2H2	ENSP00000252207;ENSP00000436166;ENSP00000404074;ENSP00000433402;	7746
Homo_sapiens	ZNF814	ENSG00000204514	zf-C2H2	ENSP00000480123;ENSP00000410545;	730051
Homo_sapiens	ZNF697	ENSG00000143067	zf-C2H2	ENSP00000396857;	90874
Homo_sapiens	ZNF462	ENSG00000148143	zf-C2H2	ENSP00000405837;	58499
Homo_sapiens	ZNF618	ENSG00000157657	zf-C2H2	ENSP00000363241;ENSP00000363239;ENSP00000395400;ENSP00000483198;ENSP00000288466;	114991
Homo_sapiens	CREB3L2	ENSG00000182158	TF_bZIP	ENSP00000329140;ENSP00000403550;	64764
Homo_sapiens	ZNF827	ENSG00000151612	zf-C2H2	ENSP00000423130;ENSP00000424541;ENSP00000421863;ENSP00000368761;	152485
Homo_sapiens	ZNF77	ENSG00000175691	zf-C2H2	ENSP00000319053;	58492
Homo_sapiens	NEUROG2	ENSG00000178403	bHLH	ENSP00000317333;	63973
Homo_sapiens	MSC	ENSG00000178860	bHLH	ENSP00000321445;	9242
Homo_sapiens	NEUROD1	ENSG00000162992	bHLH	ENSP00000295108;	4760
Homo_sapiens	ZBTB12	ENSG00000204366	ZBTB	ENSP00000364677;ENSP00000364677;	221527
Homo_sapiens	ZNF629	ENSG00000102870	zf-C2H2	ENSP00000262525;	23361
Homo_sapiens	ATOH7	ENSG00000179774	bHLH	ENSP00000362777;	220202
Homo_sapiens	KLF7	ENSG00000118263	zf-C2H2	ENSP00000387510;ENSP00000393268;ENSP00000309570;ENSP00000403284;	8609
Homo_sapiens	ZBTB48	ENSG00000204859	ZBTB	ENSP00000466390;ENSP00000366902;ENSP00000366902;ENSP00000416054;ENSP00000313416;	3104
Homo_sapiens	MESP2	ENSG00000188095	bHLH	ENSP00000342392;	145873
Homo_sapiens	FOXK1	ENSG00000164916	Fork_head	ENSP00000328720;	221937
Homo_sapiens	ZBTB41	ENSG00000177888	ZBTB	ENSP00000356375;ENSP00000356375;	360023
Homo_sapiens	NR2C2	ENSG00000177463	RXR-like	ENSP00000388387;ENSP00000413438;ENSP00000384463;ENSP00000401807;ENSP00000412473;ENSP00000320447;ENSP00000376814;ENSP00000483059;	7182
Homo_sapiens	ZNF558	ENSG00000167785	zf-C2H2	ENSP00000301475;ENSP00000471277;	148156
Homo_sapiens	RFX4	ENSG00000111783	RFX	ENSP00000444163;ENSP00000447423;ENSP00000350552;ENSP00000447735;ENSP00000376585;ENSP00000448694;	5992
Homo_sapiens	SMARCC2	ENSG00000139613	MYB	ENSP00000449396;ENSP00000267064;ENSP00000302919;ENSP00000377591;	6601
Homo_sapiens	PLAGL1	ENSG00000118495	zf-C2H2	ENSP00000356544;ENSP00000486355;ENSP00000486763;ENSP00000485907;ENSP00000356543;ENSP00000400929;ENSP00000392418;ENSP00000353734;ENSP00000400060;ENSP00000486752;ENSP00000487447;ENSP00000395960;ENSP00000346810;ENSP00000486632;	5325
Homo_sapiens	ZBTB7B	ENSG00000160685	ZBTB	ENSP00000438647;ENSP00000438647;ENSP00000357411;ENSP00000357411;ENSP00000406286;ENSP00000406286;ENSP00000292176;	51043
Homo_sapiens	ZNF425	ENSG00000204947	zf-C2H2	ENSP00000367300;	155054
Homo_sapiens	HOXB4	ENSG00000182742	Homeobox	ENSP00000328928;	3214
Homo_sapiens	ZNF500	ENSG00000103199	zf-C2H2	ENSP00000464747;ENSP00000219478;ENSP00000445714;	26048
Homo_sapiens	FOXL2	ENSG00000183770	Fork_head	ENSP00000333188;	668
Homo_sapiens	PHOX2B	ENSG00000109132	Homeobox	ENSP00000226382;	8929
Homo_sapiens	ISX	ENSG00000175329	Homeobox	ENSP00000386037;ENSP00000311492;	91464
Homo_sapiens	ZBTB21	ENSG00000173276	ZBTB	ENSP00000381512;ENSP00000381517;ENSP00000308759;ENSP00000381523;	49854
Homo_sapiens	ZNF582	ENSG00000018869	zf-C2H2	ENSP00000483414;ENSP00000465619;ENSP00000301310;	147948
Homo_sapiens	SP100	ENSG00000067066	SAND	ENSP00000343023;ENSP00000264052;ENSP00000393679;ENSP00000386427;	6672
Homo_sapiens	ZSCAN21	ENSG00000166529	zf-C2H2	ENSP00000292450;ENSP00000441212;	7589
Homo_sapiens	STAT6	ENSG00000166888	STAT	ENSP00000438451;ENSP00000401486;ENSP00000444530;ENSP00000445409;ENSP00000451742;ENSP00000491116;ENSP00000451546;ENSP00000450921;ENSP00000300134;	6778
Homo_sapiens	FOXC2	ENSG00000176692	Fork_head	ENSP00000326371;	2303
Homo_sapiens	TCF3	ENSG00000071564	bHLH	ENSP00000467508;ENSP00000396363;ENSP00000344375;ENSP00000468487;ENSP00000465510;ENSP00000262965;ENSP00000378813;ENSP00000466565;ENSP00000466952;ENSP00000468481;ENSP00000465549;ENSP00000480564;	6929
Homo_sapiens	LHX1	ENSG00000273706	Homeobox	ENSP00000477829;	3975
Homo_sapiens	ID3	ENSG00000117318	bHLH	ENSP00000363689;	3399
Homo_sapiens	ARID5A	ENSG00000196843	ARID	ENSP00000350078;ENSP00000400785;	10865
Homo_sapiens	PAX3	ENSG00000135903	PAX	ENSP00000386750;ENSP00000343052;ENSP00000375922;ENSP00000375921;ENSP00000338767;ENSP00000342092;ENSP00000258387;ENSP00000386817;	5077
Homo_sapiens	DEAF1	ENSG00000177030	SAND	ENSP00000371846;ENSP00000431563;	10522
Homo_sapiens	ZNF44	ENSG00000197857	zf-C2H2	ENSP00000377008;ENSP00000347910;ENSP00000348419;ENSP00000380850;	51710
Homo_sapiens	KLF1	ENSG00000105610	zf-C2H2	ENSP00000264834;	10661
Homo_sapiens	GATAD2B	ENSG00000143614	zf-GATA	ENSP00000489595;ENSP00000357644;ENSP00000489309;ENSP00000489184;	57459
Homo_sapiens	SIX1	ENSG00000126778	Homeobox	ENSP00000494686;ENSP00000247182;	6495
Homo_sapiens	ONECUT2	ENSG00000119547	CUT	ENSP00000419185;	9480
Homo_sapiens	ZFY	ENSG00000067646	zf-C2H2	ENSP00000372525;ENSP00000155093;ENSP00000485605;ENSP00000393908;	7544
Homo_sapiens	ATMIN	ENSG00000166454	zf-C2H2	ENSP00000464427;	23300
Homo_sapiens	NFIA	ENSG00000162599	CTF/NFI	ENSP00000360233;ENSP00000360227;ENSP00000474461;ENSP00000384523;ENSP00000360226;ENSP00000473830;ENSP00000360231;ENSP00000474806;ENSP00000360229;ENSP00000474462;ENSP00000419785;ENSP00000384680;	4774
Homo_sapiens	FOXI2	ENSG00000186766	Fork_head	ENSP00000373572;	399823
Homo_sapiens	TFCP2	ENSG00000135457	CP2	ENSP00000449280;ENSP00000447991;ENSP00000257915;ENSP00000449742;	7024
Homo_sapiens	MBD4	ENSG00000129071	MBD	ENSP00000394080;ENSP00000422327;ENSP00000249910;ENSP00000424873;	8930
Homo_sapiens	ZIC1	ENSG00000152977	zf-C2H2	ENSP00000419664;ENSP00000282928;	7545
Homo_sapiens	POU6F1	ENSG00000184271	Pou	ENSP00000330190;ENSP00000448389;	5463
Homo_sapiens	FIGLA	ENSG00000183733	bHLH	ENSP00000333097;	344018
Homo_sapiens	TFAP2E	ENSG00000116819	AP-2	ENSP00000362332;	339488
Homo_sapiens	ZNF213	ENSG00000085644	zf-C2H2	ENSP00000380087;ENSP00000459177;ENSP00000403892;ENSP00000460157;ENSP00000459293;	7760
Homo_sapiens	ZNF17	ENSG00000186272	zf-C2H2	ENSP00000302455;ENSP00000471905;	7565
Homo_sapiens	HAND1	ENSG00000113196	bHLH	ENSP00000231121;	9421
Homo_sapiens	HSFX1	ENSG00000171116	HSF	ENSP00000359444;	100506164
Homo_sapiens	FOXC1	ENSG00000054598	Fork_head	ENSP00000493906;ENSP00000370256;	2296
Homo_sapiens	PAX9	ENSG00000198807	PAX	ENSP00000355245;ENSP00000384817;	5083
Homo_sapiens	ZNF28	ENSG00000198538	zf-C2H2	ENSP00000375661;ENSP00000397693;ENSP00000412143;	7576
Homo_sapiens	MNT	ENSG00000070444	bHLH	ENSP00000174618;	4335
Homo_sapiens	NEUROD2	ENSG00000171532	bHLH	ENSP00000306754;	4761
Homo_sapiens	ZNF133	ENSG00000125846	zf-C2H2	ENSP00000346090;ENSP00000487315;ENSP00000366899;ENSP00000383945;ENSP00000485741;ENSP00000439427;ENSP00000385279;ENSP00000400897;ENSP00000442978;ENSP00000481326;	7692
Homo_sapiens	BNC1	ENSG00000169594	zf-C2H2	ENSP00000456727;ENSP00000307041;	646
Homo_sapiens	PRDM9	ENSG00000164256	zf-C2H2	ENSP00000296682;	56979
Homo_sapiens	HNF1A	ENSG00000135100	Homeobox	ENSP00000443112;ENSP00000438804;ENSP00000257555;ENSP00000476181;	6927
Homo_sapiens	ZNF653	ENSG00000161914	zf-C2H2	ENSP00000293771;ENSP00000467069;ENSP00000465166;	115950
Homo_sapiens	UNCX	ENSG00000164853	Homeobox	ENSP00000314480;	340260
Homo_sapiens	TGIF2	ENSG00000118707	Homeobox	ENSP00000362979;ENSP00000362981;ENSP00000453773;ENSP00000476174;ENSP00000452878;ENSP00000481787;	60436
Homo_sapiens	ZSCAN32	ENSG00000140987	zf-C2H2	ENSP00000483210;ENSP00000380061;ENSP00000380057;ENSP00000391787;ENSP00000302502;	54925
Homo_sapiens	ZFHX4	ENSG00000091656	Homeobox	ENSP00000430848;ENSP00000430497;	79776
Homo_sapiens	ZFP69	ENSG00000187815	zf-C2H2	ENSP00000361791;ENSP00000361790;	339559
Homo_sapiens	ETV7	ENSG00000010030	ETS	ENSP00000484485;ENSP00000341843;ENSP00000342260;ENSP00000440592;ENSP00000486712;ENSP00000362843;ENSP00000481885;ENSP00000362842;	51513
Homo_sapiens	TLX1	ENSG00000107807	Homeobox	ENSP00000359215;ENSP00000434914;	3195
Homo_sapiens	ZNF747	ENSG00000169955	zf-C2H2	ENSP00000457274;	65988
Homo_sapiens	ATF7	ENSG00000170653	TF_bZIP	ENSP00000387406;ENSP00000449938;ENSP00000399465;	11016
Homo_sapiens	ZNF74	ENSG00000185252	zf-C2H2	ENSP00000385855;ENSP00000383301;ENSP00000483077;	7625
Homo_sapiens	ETV3L	ENSG00000253831	ETS	ENSP00000430271;	440695
Homo_sapiens	FIZ1	ENSG00000179943	zf-C2H2	ENSP00000468342;ENSP00000468018;ENSP00000465131;ENSP00000221665;ENSP00000468529;	84922
Homo_sapiens	ZNF177	ENSG00000188629	zf-C2H2	ENSP00000468531;ENSP00000341497;ENSP00000415070;	7730
Homo_sapiens	ZKSCAN1	ENSG00000106261	zf-C2H2	ENSP00000443508;ENSP00000480305;ENSP00000409172;ENSP00000323148;	7586
Homo_sapiens	HOXA7	ENSG00000122592	Homeobox	ENSP00000242159;	3204
Homo_sapiens	GATA5	ENSG00000130700	zf-GATA	ENSP00000252997;	140628
Homo_sapiens	THAP3	ENSG00000041988	THAP	ENSP00000311537;ENSP00000473646;ENSP00000366854;ENSP00000464954;ENSP00000054650;	90326
Homo_sapiens	TFEB	ENSG00000112561	bHLH	ENSP00000412551;ENSP00000351742;ENSP00000383998;ENSP00000384203;ENSP00000230323;ENSP00000410391;ENSP00000362124;ENSP00000377824;ENSP00000343948;	7942
Homo_sapiens	SOX3	ENSG00000134595	HMG	ENSP00000359567;	6658
Homo_sapiens	MYSM1	ENSG00000162601	MYB	ENSP00000418734;	114803
Homo_sapiens	HEY2	ENSG00000135547	bHLH	ENSP00000357349;ENSP00000357348;	23493
Homo_sapiens	ZNF84	ENSG00000198040	zf-C2H2	ENSP00000376133;ENSP00000331465;ENSP00000437949;ENSP00000445549;ENSP00000445820;	7637
Homo_sapiens	NCOA1	ENSG00000084676	bHLH	ENSP00000288599;ENSP00000385097;ENSP00000385216;ENSP00000320940;ENSP00000379197;	8648
Homo_sapiens	SUB1	ENSG00000113387	PC4	ENSP00000265073;ENSP00000426850;ENSP00000422078;ENSP00000422806;ENSP00000427100;	10923
Homo_sapiens	ZNF723	ENSG00000268696	zf-C2H2	ENSP00000494306;	646864
Homo_sapiens	SOX13	ENSG00000143842	HMG	ENSP00000356172;ENSP00000478239;	9580
Homo_sapiens	ZBTB37	ENSG00000185278	ZBTB	ENSP00000415293;ENSP00000415293;ENSP00000356674;ENSP00000356674;ENSP00000356677;	84614
Homo_sapiens	MSX1	ENSG00000163132	Homeobox	ENSP00000372170;	4487
Homo_sapiens	ZNF564	ENSG00000249709	zf-C2H2	ENSP00000340004;	163050
Homo_sapiens	NKX2-1	ENSG00000136352	Homeobox	ENSP00000346879;ENSP00000428341;ENSP00000429519;ENSP00000429607;	7080
Homo_sapiens	ZNF292	ENSG00000188994	zf-C2H2	ENSP00000342847;ENSP00000358590;ENSP00000428857;	23036
Homo_sapiens	ZNF749	ENSG00000186230	zf-C2H2	ENSP00000333980;	388567
Homo_sapiens	LHX4	ENSG00000121454	Homeobox	ENSP00000263726;	89884
Homo_sapiens	HES2	ENSG00000069812	bHLH	ENSP00000367065;ENSP00000367068;ENSP00000465248;ENSP00000367067;ENSP00000465270;	54626
Homo_sapiens	HLF	ENSG00000108924	TF_bZIP	ENSP00000226067;ENSP00000402496;ENSP00000461455;ENSP00000460296;ENSP00000460572;	3131
Homo_sapiens	IRF9	ENSG00000213928	IRF	ENSP00000453974;ENSP00000313529;ENSP00000453540;ENSP00000454095;ENSP00000380073;ENSP00000454078;	10379
Homo_sapiens	PPARG	ENSG00000132170	THR-like	ENSP00000495840;ENSP00000380210;ENSP00000494873;ENSP00000287820;ENSP00000380207;ENSP00000494934;ENSP00000380205;ENSP00000380195;ENSP00000380224;ENSP00000380221;ENSP00000380196;ENSP00000312472;	5468
Homo_sapiens	SHOX2	ENSG00000168779	Homeobox	ENSP00000419362;ENSP00000398704;ENSP00000397099;ENSP00000374240;ENSP00000479329;	6474
Homo_sapiens	ZNF277	ENSG00000198839	zf-C2H2	ENSP00000354501;ENSP00000402292;ENSP00000390359;	11179
Homo_sapiens	ZNF878	ENSG00000257446	zf-C2H2	ENSP00000447931;	729747
Homo_sapiens	ARID1B	ENSG00000049618	ARID	ENSP00000344546;ENSP00000412835;ENSP00000489636;ENSP00000490550;ENSP00000490948;ENSP00000490385;ENSP00000489729;ENSP00000313006;ENSP00000383596;ENSP00000490491;ENSP00000055163;	57492
Homo_sapiens	ZNF426	ENSG00000130818	zf-C2H2	ENSP00000468100;ENSP00000253115;ENSP00000439017;	79088
Homo_sapiens	DLX4	ENSG00000108813	Homeobox	ENSP00000240306;ENSP00000480366;ENSP00000410622;	1748
Homo_sapiens	ZNF33B	ENSG00000196693	zf-C2H2	ENSP00000481265;ENSP00000352444;	7582
Homo_sapiens	ZNF639	ENSG00000121864	zf-C2H2	ENSP00000419650;ENSP00000477626;ENSP00000418766;ENSP00000417740;ENSP00000325634;	51193
Homo_sapiens	BARHL2	ENSG00000143032	Homeobox	ENSP00000359474;	343472
Homo_sapiens	ZNF83	ENSG00000167766	zf-C2H2	ENSP00000472619;ENSP00000301096;ENSP00000440713;ENSP00000445993;ENSP00000439681;	55769
Homo_sapiens	HAND2	ENSG00000164107	bHLH	ENSP00000352565;ENSP00000477638;ENSP00000427084;	9464
Homo_sapiens	ZBTB42	ENSG00000179627	ZBTB	ENSP00000450673;ENSP00000450673;ENSP00000409107;	100128927
Homo_sapiens	ARNTL2	ENSG00000029153	bHLH	ENSP00000379238;ENSP00000442438;ENSP00000266503;ENSP00000400185;ENSP00000438545;ENSP00000312247;ENSP00000445836;ENSP00000261178;	56938
Homo_sapiens	ZNF320	ENSG00000182986	zf-C2H2	ENSP00000473091;ENSP00000468995;	162967
Homo_sapiens	ZNF10	ENSG00000256223	zf-C2H2	ENSP00000248211;ENSP00000393814;ENSP00000384893;	7556
Homo_sapiens	TUB	ENSG00000166402	Tub	ENSP00000299506;ENSP00000434400;ENSP00000305426;	7275
Homo_sapiens	ZNF107	ENSG00000196247	zf-C2H2	ENSP00000343443;ENSP00000481898;ENSP00000400037;ENSP00000483720;ENSP00000378789;	51427
Homo_sapiens	ZFP36L1	ENSG00000185650	zf-CCCH	ENSP00000388402;ENSP00000337386;ENSP00000450600;ENSP00000450784;	677
Homo_sapiens	ZNF713	ENSG00000178665	zf-C2H2	ENSP00000487818;ENSP00000416662;	349075
Homo_sapiens	ARID2	ENSG00000189079	ARID	ENSP00000397307;ENSP00000335044;ENSP00000415650;	196528
Homo_sapiens	ATF4	ENSG00000128272	TF_bZIP	ENSP00000336790;ENSP00000384587;ENSP00000379912;	468
Homo_sapiens	KMT2C	ENSG00000055609	HMG	ENSP00000347325;ENSP00000262189;	58508
Homo_sapiens	ZNF783	ENSG00000204946	zf-C2H2	ENSP00000410890;	100289678
Homo_sapiens	HIVEP1	ENSG00000095951	zf-C2H2	ENSP00000486543;ENSP00000368698;ENSP00000445617;	3096
Homo_sapiens	MGA	ENSG00000174197	T-box	ENSP00000219905;ENSP00000457035;ENSP00000457151;ENSP00000442467;ENSP00000457474;ENSP00000455155;ENSP00000456141;	23269
Homo_sapiens	ZNF560	ENSG00000198028	zf-C2H2	ENSP00000301480;	147741
Homo_sapiens	MSX2	ENSG00000120149	Homeobox	ENSP00000239243;	4488
Homo_sapiens	ZNF174	ENSG00000103343	zf-C2H2	ENSP00000268655;ENSP00000460397;	7727
Homo_sapiens	TRPS1	ENSG00000104447	zf-GATA	ENSP00000428680;ENSP00000428910;ENSP00000220888;ENSP00000379065;ENSP00000428121;ENSP00000492037;	7227
Homo_sapiens	ZNF616	ENSG00000204611	zf-C2H2	ENSP00000471000;	90317
Homo_sapiens	DNAJC2	ENSG00000105821	MYB	ENSP00000368565;ENSP00000249270;	27000
Homo_sapiens	ATF3	ENSG00000162772	TF_bZIP	ENSP00000355954;ENSP00000355948;ENSP00000480606;ENSP00000336908;ENSP00000432208;ENSP00000344352;ENSP00000355952;ENSP00000483576;ENSP00000355950;	467
Homo_sapiens	HOXB3	ENSG00000120093	Homeobox	ENSP00000418035;ENSP00000417207;ENSP00000418729;ENSP00000308252;ENSP00000420595;ENSP00000418892;ENSP00000449977;ENSP00000419676;	3213
Homo_sapiens	ZNF101	ENSG00000181896	zf-C2H2	ENSP00000468049;ENSP00000400952;ENSP00000319716;ENSP00000466744;	94039
Homo_sapiens	ZNF583	ENSG00000198440	zf-C2H2	ENSP00000291598;ENSP00000388502;	147949
Homo_sapiens	ZNF880	ENSG00000221923	zf-C2H2	ENSP00000406318;	400713
Homo_sapiens	ELF4	ENSG00000102034	ETS	ENSP00000478297;ENSP00000338608;ENSP00000311280;	2000
Homo_sapiens	ZHX2	ENSG00000178764	Homeobox	ENSP00000314709;	22882
Homo_sapiens	GSC	ENSG00000133937	Homeobox	ENSP00000238558;	145258
Homo_sapiens	ZNF71	ENSG00000197951	zf-C2H2	ENSP00000328245;	58491
Homo_sapiens	HBP1	ENSG00000105856	HMG	ENSP00000418738;ENSP00000420500;ENSP00000475809;ENSP00000222574;ENSP00000419143;	26959
Homo_sapiens	HOXB8	ENSG00000120068	Homeobox	ENSP00000460659;ENSP00000460254;ENSP00000239144;	3218
Homo_sapiens	ZNF302	ENSG00000089335	zf-C2H2	ENSP00000396379;ENSP00000405219;ENSP00000391067;ENSP00000486577;ENSP00000421028;ENSP00000481754;	55900
Homo_sapiens	ZFP41	ENSG00000181638	zf-C2H2	ENSP00000327427;ENSP00000430465;	286128
Homo_sapiens	TBX20	ENSG00000164532	T-box	ENSP00000386170;	57057
Homo_sapiens	NEUROG1	ENSG00000181965	bHLH	ENSP00000317580;	4762
Homo_sapiens	DUX4	ENSG00000260596	Homeobox	ENSP00000458065;ENSP00000455112;ENSP00000483555;ENSP00000456539;	100288687
Homo_sapiens	PKNOX2	ENSG00000165495	Homeobox	ENSP00000298282;	63876
Homo_sapiens	SMARCA1	ENSG00000102038	MYB	ENSP00000360162;ENSP00000360163;ENSP00000360164;	6594
Homo_sapiens	ZSCAN18	ENSG00000121413	zf-C2H2	ENSP00000412253;ENSP00000392653;ENSP00000470123;ENSP00000468934;ENSP00000240727;	65982
Homo_sapiens	ZNF334	ENSG00000198185	zf-C2H2	ENSP00000485779;ENSP00000402582;ENSP00000484362;ENSP00000255129;ENSP00000473194;	55713
Homo_sapiens	ZNF219	ENSG00000165804	zf-C2H2	ENSP00000450609;ENSP00000451969;ENSP00000451212;ENSP00000392401;ENSP00000450900;ENSP00000450803;ENSP00000354206;ENSP00000388558;ENSP00000451890;	51222
Homo_sapiens	THRA	ENSG00000126351	THR-like	ENSP00000264637;ENSP00000463466;ENSP00000395641;ENSP00000377679;ENSP00000464123;ENSP00000443972;ENSP00000462955;	7067
Homo_sapiens	ZIM2	ENSG00000269699	zf-C2H2	ENSP00000470326;ENSP00000486502;ENSP00000472306;ENSP00000468984;	23619
Homo_sapiens	TCF24	ENSG00000261787	bHLH	ENSP00000455444;	100129654
Homo_sapiens	ZNF181	ENSG00000197841	zf-C2H2	ENSP00000420727;ENSP00000419435;ENSP00000376065;	339318
Homo_sapiens	ALX4	ENSG00000052850	Homeobox	ENSP00000332744;	60529
Homo_sapiens	HDX	ENSG00000165259	Homeobox	ENSP00000297977;ENSP00000423670;ENSP00000362272;	139324
Homo_sapiens	ZNF530	ENSG00000183647	zf-C2H2	ENSP00000332861;ENSP00000472564;	348327
Homo_sapiens	GMEB2	ENSG00000101216	SAND	ENSP00000359094;ENSP00000359086;ENSP00000266068;	26205
Homo_sapiens	SMAD9	ENSG00000120693	MH1	ENSP00000382216;ENSP00000239885;ENSP00000369154;	4093
Homo_sapiens	HOXC11	ENSG00000123388	Homeobox	ENSP00000446680;	3227
Homo_sapiens	ZNF502	ENSG00000196653	zf-C2H2	ENSP00000296091;ENSP00000406469;ENSP00000397390;	91392
Homo_sapiens	ZNF114	ENSG00000178150	zf-C2H2	ENSP00000469998;ENSP00000471727;ENSP00000318898;	163071
Homo_sapiens	TBX4	ENSG00000121075	T-box	ENSP00000495714;ENSP00000377435;ENSP00000240335;ENSP00000495986;ENSP00000467588;	9496
Homo_sapiens	E2F6	ENSG00000169016	E2F	ENSP00000446315;ENSP00000370936;ENSP00000302159;ENSP00000438864;	1876
Homo_sapiens	FOXD4L4	ENSG00000184659	Fork_head	ENSP00000366630;	349334
Homo_sapiens	ZNF233	ENSG00000159915	zf-C2H2	ENSP00000375820;	353355
Homo_sapiens	ZNF230	ENSG00000159882	zf-C2H2	ENSP00000409318;	7773
Homo_sapiens	ZNF594	ENSG00000180626	zf-C2H2	ENSP00000382513;ENSP00000461032;	84622
Homo_sapiens	TULP1	ENSG00000112041	Tub	ENSP00000477534;ENSP00000229771;ENSP00000319414;	7287
Homo_sapiens	HOXB9	ENSG00000170689	Homeobox	ENSP00000309439;	3219
Homo_sapiens	SSRP1	ENSG00000149136	HMG	ENSP00000489564;ENSP00000278412;	6749
Homo_sapiens	DLX3	ENSG00000064195	Homeobox	ENSP00000449976;ENSP00000389870;	1747
Homo_sapiens	ZBTB1	ENSG00000126804	ZBTB	ENSP00000451000;ENSP00000451000;ENSP00000450689;ENSP00000451584;	22890
Homo_sapiens	AHR	ENSG00000106546	bHLH	ENSP00000436466;ENSP00000495987;ENSP00000242057;	196
Homo_sapiens	ZNF660	ENSG00000144792	zf-C2H2	ENSP00000324605;	285349
Homo_sapiens	CSRNP2	ENSG00000110925	CSRNP_N	ENSP00000228515;ENSP00000447657;ENSP00000447983;ENSP00000447065;	81566
Homo_sapiens	HIVEP3	ENSG00000127124	zf-C2H2	ENSP00000361665;ENSP00000361664;ENSP00000494598;	59269
Homo_sapiens	FOXJ3	ENSG00000198815	Fork_head	ENSP00000393408;ENSP00000439044;ENSP00000354449;ENSP00000403060;ENSP00000361653;ENSP00000361654;ENSP00000354620;	22887
Homo_sapiens	PRDM8	ENSG00000152784	zf-C2H2	ENSP00000406998;ENSP00000423985;ENSP00000339764;	56978
Homo_sapiens	RORC	ENSG00000143365	THR-like	ENSP00000327025;ENSP00000349164;	6097
Homo_sapiens	CEBPG	ENSG00000153879	TF_bZIP	ENSP00000284000;ENSP00000466022;	1054
Homo_sapiens	BACH1	ENSG00000156273	TF_bZIP	ENSP00000416569;ENSP00000286800;ENSP00000400576;ENSP00000470673;ENSP00000408605;ENSP00000392202;ENSP00000382805;	100379661
Homo_sapiens	ZNF705B	ENSG00000215356	zf-C2H2	ENSP00000382987;	100132396
Homo_sapiens	ZNF319	ENSG00000166188	zf-C2H2	ENSP00000299237;	57567
Homo_sapiens	FOXR1	ENSG00000176302	Fork_head	ENSP00000314806;	283150
Homo_sapiens	ZNF41	ENSG00000147124	zf-C2H2	ENSP00000315173;ENSP00000366265;	7592
Homo_sapiens	YBX1	ENSG00000065978	CSD	ENSP00000361626;ENSP00000405937;ENSP00000389639;	4904
Homo_sapiens	SATB2	ENSG00000119042	CUT	ENSP00000388764;ENSP00000401112;ENSP00000388581;ENSP00000483287;ENSP00000260926;ENSP00000405420;	23314
Homo_sapiens	ZSCAN1	ENSG00000152467	zf-C2H2	ENSP00000282326;	284312
Homo_sapiens	ZNF571	ENSG00000180479	zf-C2H2	ENSP00000351594;ENSP00000392638;ENSP00000467572;ENSP00000333660;	51276
Homo_sapiens	NKX2-8	ENSG00000136327	Homeobox	ENSP00000258829;	26257
Homo_sapiens	ZNF3	ENSG00000166526	zf-C2H2	ENSP00000299667;ENSP00000415358;ENSP00000306372;	7551
Homo_sapiens	TEAD2	ENSG00000074219	TEA	ENSP00000366419;ENSP00000469672;ENSP00000469640;ENSP00000472109;ENSP00000310701;	8463
Homo_sapiens	NR5A1	ENSG00000136931	SF-like	ENSP00000483309;ENSP00000362690;ENSP00000393245;ENSP00000362689;	2516
Homo_sapiens	ZNF485	ENSG00000198298	zf-C2H2	ENSP00000363558;ENSP00000354694;	220992
Homo_sapiens	NR2F2	ENSG00000185551	RXR-like	ENSP00000377721;ENSP00000377726;ENSP00000457112;ENSP00000389853;ENSP00000401674;	7026
Homo_sapiens	ZNF491	ENSG00000177599	zf-C2H2	ENSP00000313443;ENSP00000392176;	126069
Homo_sapiens	SP6	ENSG00000189120	zf-C2H2	ENSP00000340799;ENSP00000438209;	80320
Homo_sapiens	ZNF439	ENSG00000171291	zf-C2H2	ENSP00000395632;ENSP00000305077;	90594
Homo_sapiens	KLF14	ENSG00000266265	zf-C2H2	ENSP00000463287;	136259
Homo_sapiens	IKZF1	ENSG00000185811	zf-C2H2	ENSP00000413025;ENSP00000396554;ENSP00000342750;ENSP00000331614;ENSP00000483016;ENSP00000352123;ENSP00000496453;ENSP00000494055;ENSP00000478368;ENSP00000349928;	10320
Homo_sapiens	UBP1	ENSG00000153560	CP2	ENSP00000395558;ENSP00000283629;ENSP00000401614;ENSP00000283628;	7342
Homo_sapiens	DUXB	ENSG00000282757	Homeobox	ENSP00000491301;	100033411
Homo_sapiens	FOXA3	ENSG00000170608	Fork_head	ENSP00000304004;	3171
Homo_sapiens	ZBTB26	ENSG00000171448	ZBTB	ENSP00000362760;ENSP00000362760;ENSP00000362758;	57684
Homo_sapiens	ZNF215	ENSG00000149054	zf-C2H2	ENSP00000393202;ENSP00000278319;	7762
Homo_sapiens	ZNF284	ENSG00000186026	zf-C2H2	ENSP00000411032;	342909
Homo_sapiens	ZNF667	ENSG00000198046	zf-C2H2	ENSP00000439402;ENSP00000292069;ENSP00000486473;	63934
Homo_sapiens	ZKSCAN2	ENSG00000155592	zf-C2H2	ENSP00000331626;	342357
Homo_sapiens	THAP9	ENSG00000168152	THAP	ENSP00000305533;ENSP00000426750;ENSP00000425966;ENSP00000425503;	79725
Homo_sapiens	TCF21	ENSG00000118526	bHLH	ENSP00000237316;ENSP00000356857;	6943
Homo_sapiens	ZNF197	ENSG00000186448	zf-C2H2	ENSP00000345809;ENSP00000379370;	10168
Homo_sapiens	ZNF549	ENSG00000121406	zf-C2H2	ENSP00000365407;ENSP00000240719;	256051
Homo_sapiens	PROX1	ENSG00000117707	HPD	ENSP00000420283;ENSP00000261454;ENSP00000355925;ENSP00000400694;	5629
Homo_sapiens	TCFL5	ENSG00000101190	bHLH	ENSP00000217162;ENSP00000334294;	10732
Homo_sapiens	FOSL2	ENSG00000075426	TF_bZIP	ENSP00000264716;ENSP00000368939;ENSP00000396497;	2355
Homo_sapiens	E2F3	ENSG00000112242	E2F	ENSP00000443418;ENSP00000262904;ENSP00000483249;	1871
Homo_sapiens	BAZ2A	ENSG00000076108	MBD	ENSP00000368754;ENSP00000447941;ENSP00000446880;ENSP00000449473;	11176
Homo_sapiens	HMGB3	ENSG00000029993	HMG	ENSP00000410354;ENSP00000359393;ENSP00000405601;ENSP00000417027;ENSP00000442758;	3149
Homo_sapiens	ZNF599	ENSG00000153896	zf-C2H2	ENSP00000333802;	148103
Homo_sapiens	ZNF492	ENSG00000229676	zf-C2H2	ENSP00000413660;	57615
Homo_sapiens	ZNF232	ENSG00000167840	zf-C2H2	ENSP00000250076;ENSP00000461305;	7775
Homo_sapiens	MIER3	ENSG00000155545	MYB	ENSP00000386584;ENSP00000370596;ENSP00000370611;ENSP00000370624;	166968
Homo_sapiens	GLI1	ENSG00000111087	zf-C2H2	ENSP00000436671;ENSP00000441006;ENSP00000437607;ENSP00000434408;ENSP00000228682;	2735
Homo_sapiens	ZBTB24	ENSG00000112365	ZBTB	ENSP00000230122;ENSP00000230122;	9841
Homo_sapiens	ZNF532	ENSG00000074657	zf-C2H2	ENSP00000468532;ENSP00000465709;ENSP00000466007;ENSP00000338217;ENSP00000468238;ENSP00000464894;	55205
Homo_sapiens	ZNF644	ENSG00000122482	zf-C2H2	ENSP00000482748;	84146
Homo_sapiens	HOXD3	ENSG00000128652	Homeobox	ENSP00000386498;ENSP00000249440;	3232
Homo_sapiens	UBTF	ENSG00000108312	HMG	ENSP00000345297;ENSP00000437180;ENSP00000432925;ENSP00000390669;ENSP00000431295;ENSP00000435708;ENSP00000431539;ENSP00000377231;ENSP00000302640;ENSP00000433046;	7343
Homo_sapiens	ZNF410	ENSG00000119725	zf-C2H2	ENSP00000334170;ENSP00000451763;ENSP00000490985;ENSP00000483073;ENSP00000407130;ENSP00000323293;ENSP00000442228;ENSP00000451620;ENSP00000451748;	57862
Homo_sapiens	SP140	ENSG00000079263	SAND	ENSP00000393618;ENSP00000398210;ENSP00000342096;ENSP00000375899;	11262
Homo_sapiens	ZNF92	ENSG00000146757	zf-C2H2	ENSP00000400495;ENSP00000396126;ENSP00000350113;ENSP00000332595;	168374
Homo_sapiens	HINFP	ENSG00000172273	zf-C2H2	ENSP00000318085;ENSP00000436815;	25988
Homo_sapiens	LHX8	ENSG00000162624	Homeobox	ENSP00000294638;ENSP00000348597;	431707
Homo_sapiens	AC025287.4	ENSG00000284484	Homeobox	ENSP00000491197;	-
Homo_sapiens	ZNF20	ENSG00000132010	zf-C2H2	ENSP00000335437;	7568
Homo_sapiens	ZNF418	ENSG00000196724	zf-C2H2	ENSP00000379451;ENSP00000407039;ENSP00000468968;ENSP00000483763;ENSP00000471652;	147686
Homo_sapiens	ZBTB14	ENSG00000198081	ZBTB	ENSP00000349503;ENSP00000349503;ENSP00000478971;ENSP00000484129;ENSP00000383009;ENSP00000463555;	7541
Homo_sapiens	MLXIP	ENSG00000175727	bHLH	ENSP00000445891;ENSP00000440769;ENSP00000312834;ENSP00000444507;	22877
Homo_sapiens	CREB3L4	ENSG00000143578	TF_bZIP	ENSP00000357592;ENSP00000357589;ENSP00000391847;ENSP00000271889;ENSP00000357596;	148327
Homo_sapiens	SCX	ENSG00000260428	bHLH	ENSP00000476384;	642658
Homo_sapiens	NANOGP8	ENSG00000255192	Homeobox	ENSP00000487045;ENSP00000487073;	388112
Homo_sapiens	ZNF548	ENSG00000188785	zf-C2H2	ENSP00000379482;ENSP00000337555;	147694
Homo_sapiens	L3MBTL4	ENSG00000154655	zf-C2HC	ENSP00000318543;ENSP00000382976;ENSP00000382975;	91133
Homo_sapiens	ZNF655	ENSG00000197343	zf-C2H2	ENSP00000252713;ENSP00000377718;ENSP00000419135;ENSP00000393876;	79027
Homo_sapiens	AC118549	ENSG00000036549	MYB	ENSP00000359837;ENSP00000359834;	26009
Homo_sapiens	TBX10	ENSG00000167800	T-box	ENSP00000335191;	347853
Homo_sapiens	ZNF587	ENSG00000198466	zf-C2H2	ENSP00000345479;ENSP00000393865;ENSP00000406999;	84914
Homo_sapiens	AC012531.3	ENSG00000273049	Homeobox	ENSP00000476742;	-
Homo_sapiens	ELF1	ENSG00000120690	ETS	ENSP00000489586;ENSP00000486912;ENSP00000239882;	1997
Homo_sapiens	AC073612.1	ENSG00000258064	THAP	ENSP00000454911;	-
Homo_sapiens	LIN28A	ENSG00000131914	CSD	ENSP00000254231;ENSP00000363314;	79727
Homo_sapiens	HMGXB4	ENSG00000100281	HMG	ENSP00000216106;	10042
Homo_sapiens	ZNF396	ENSG00000186496	zf-C2H2	ENSP00000466500;ENSP00000302310;	252884
Homo_sapiens	NR2E1	ENSG00000112333	RXR-like	ENSP00000357982;ENSP00000357979;	7101
Homo_sapiens	ZNF823	ENSG00000197933	zf-C2H2	ENSP00000340683;ENSP00000466840;ENSP00000410654;	55552
Homo_sapiens	STAT4	ENSG00000138378	STAT	ENSP00000376134;ENSP00000351255;	6775
Homo_sapiens	ZNF626	ENSG00000188171	zf-C2H2	ENSP00000484232;ENSP00000469566;ENSP00000469958;	199777
Homo_sapiens	AC105001.2	ENSG00000258724	HMG	ENSP00000451145;	-
Homo_sapiens	TEF	ENSG00000167074	TF_bZIP	ENSP00000266304;ENSP00000385256;	7008
Homo_sapiens	PPARA	ENSG00000186951	THR-like	ENSP00000385523;ENSP00000414752;ENSP00000262735;ENSP00000385246;	5465
Homo_sapiens	ZNF8	ENSG00000278129	zf-C2H2	ENSP00000477716;	7554
Homo_sapiens	ZNF501	ENSG00000186446	zf-C2H2	ENSP00000379363;ENSP00000482632;	115560
Homo_sapiens	ZNF454	ENSG00000178187	zf-C2H2	ENSP00000326249;ENSP00000430354;	285676
Homo_sapiens	PRDM2	ENSG00000116731	zf-C2H2	ENSP00000312352;ENSP00000411103;ENSP00000235372;ENSP00000341621;	7799
Homo_sapiens	ETS1	ENSG00000134954	ETS	ENSP00000441430;ENSP00000433500;ENSP00000376436;ENSP00000324578;	2113
Homo_sapiens	PRDM6	ENSG00000061455	zf-C2H2	ENSP00000384725;	93166
Homo_sapiens	ZBED3	ENSG00000132846	zf-BED	ENSP00000427487;ENSP00000255198;	84327
Homo_sapiens	ZNF354C	ENSG00000177932	zf-C2H2	ENSP00000324064;	30832
Homo_sapiens	ESX1	ENSG00000123576	Homeobox	ENSP00000361669;	80712
Homo_sapiens	HOXB6	ENSG00000108511	Homeobox	ENSP00000420009;ENSP00000225648;	3216
Homo_sapiens	NFKB1	ENSG00000109320	RHD	ENSP00000226574;ENSP00000423877;ENSP00000424815;ENSP00000469340;ENSP00000424790;ENSP00000426147;ENSP00000420904;ENSP00000378297;	4790
Homo_sapiens	TULP3	ENSG00000078246	Tub	ENSP00000380321;ENSP00000442631;ENSP00000440364;ENSP00000410051;ENSP00000441319;	7289
Homo_sapiens	RARG	ENSG00000172819	THR-like	ENSP00000343698;ENSP00000388510;ENSP00000444335;ENSP00000377947;	5916
Homo_sapiens	ZNF705G	ENSG00000215372	zf-C2H2	ENSP00000383020;	100131980
Homo_sapiens	OLIG3	ENSG00000177468	bHLH	ENSP00000356708;	167826
Homo_sapiens	ZNF821	ENSG00000102984	zf-C2H2	ENSP00000458112;	55565
Homo_sapiens	HNF4A	ENSG00000101076	RXR-like	ENSP00000315180;ENSP00000396216;ENSP00000476609;ENSP00000476310;ENSP00000410911;ENSP00000481331;ENSP00000312987;ENSP00000412111;	3172
Homo_sapiens	TCF7	ENSG00000081059	HMG	ENSP00000378472;ENSP00000429547;ENSP00000429935;ENSP00000367822;ENSP00000378469;ENSP00000340347;ENSP00000429178;ENSP00000427968;ENSP00000430179;	6932
Homo_sapiens	SMAD4	ENSG00000141646	MH1	ENSP00000381452;ENSP00000341551;ENSP00000466941;ENSP00000468611;ENSP00000466934;ENSP00000465874;ENSP00000464772;ENSP00000464901;ENSP00000465878;	4089
Homo_sapiens	DMRTC2	ENSG00000142025	DM	ENSP00000470553;ENSP00000269945;ENSP00000469525;ENSP00000472488;ENSP00000472159;ENSP00000472215;	63946
Homo_sapiens	ZBED5	ENSG00000236287	zf-BED	ENSP00000398106;ENSP00000415939;	58486
Homo_sapiens	NEUROG3	ENSG00000122859	bHLH	ENSP00000242462;	50674
Homo_sapiens	ESR2	ENSG00000140009	ESR-like	ENSP00000450488;ENSP00000451582;ENSP00000335551;ENSP00000267525;ENSP00000343925;ENSP00000351412;ENSP00000345616;ENSP00000450699;ENSP00000452426;ENSP00000452485;	2100
Homo_sapiens	ZNF683	ENSG00000176083	zf-C2H2	ENSP00000388792;ENSP00000384782;ENSP00000344095;	257101
Homo_sapiens	ZEB1	ENSG00000148516	zf-C2H2	ENSP00000452787;ENSP00000452787;ENSP00000415961;ENSP00000453559;ENSP00000319248;ENSP00000319248;ENSP00000453674;ENSP00000444891;ENSP00000444891;ENSP00000453970;ENSP00000354487;ENSP00000354487;ENSP00000391612;	6935
Homo_sapiens	NPAS3	ENSG00000151322	bHLH	ENSP00000319610;ENSP00000448373;ENSP00000450392;ENSP00000348460;ENSP00000448916;ENSP00000350446;	64067
Homo_sapiens	ZNF785	ENSG00000197162	zf-C2H2	ENSP00000420340;ENSP00000456097;ENSP00000378642;	146540
Homo_sapiens	HOXA4	ENSG00000197576	Homeobox	ENSP00000448015;ENSP00000479166;ENSP00000353151;ENSP00000408845;	3201
Homo_sapiens	ZNF831	ENSG00000124203	zf-C2H2	ENSP00000360069;ENSP00000490240;	128611
Homo_sapiens	HOXB5	ENSG00000120075	Homeobox	ENSP00000239151;	3215
Homo_sapiens	HMGXB3	ENSG00000113716	HMG	ENSP00000422231;ENSP00000421917;ENSP00000479027;	22993
Homo_sapiens	ZNF227	ENSG00000131115	zf-C2H2	ENSP00000375823;ENSP00000321049;ENSP00000482749;ENSP00000467577;	7770
Homo_sapiens	ZNF446	ENSG00000083838	zf-C2H2	ENSP00000472219;ENSP00000478778;ENSP00000484676;ENSP00000472802;	55663
Homo_sapiens	PAXBP1	ENSG00000159086	GCFC	ENSP00000290178;ENSP00000328992;	94104
Homo_sapiens	HSFX2	ENSG00000268738	HSF	ENSP00000469223;	100130086
Homo_sapiens	ARID4B	ENSG00000054267	ARID	ENSP00000391497;ENSP00000264183;ENSP00000394663;ENSP00000264184;ENSP00000355562;	51742
Homo_sapiens	ZNF157	ENSG00000147117	zf-C2H2	ENSP00000366273;	7712
Homo_sapiens	MXD4	ENSG00000123933	bHLH	ENSP00000337889;	10608
Homo_sapiens	LRRFIP1	ENSG00000124831	LRRFIP	ENSP00000375857;ENSP00000310109;ENSP00000289175;ENSP00000244815;ENSP00000409431;	9208
Homo_sapiens	ZFP30	ENSG00000120784	zf-C2H2	ENSP00000343581;ENSP00000422930;	22835
Homo_sapiens	ELF3	ENSG00000163435	ETS	ENSP00000356253;ENSP00000356252;ENSP00000352673;	1999
Homo_sapiens	INSM2	ENSG00000168348	zf-C2H2	ENSP00000306523;	84684
Homo_sapiens	HMGA1	ENSG00000137309	HMGA	ENSP00000385693;ENSP00000363230;ENSP00000308227;ENSP00000288245;ENSP00000399888;	3159
Homo_sapiens	MITF	ENSG00000187098	bHLH	ENSP00000418845;ENSP00000295600;ENSP00000494105;ENSP00000377880;ENSP00000435909;ENSP00000324443;ENSP00000391803;ENSP00000327867;ENSP00000398639;ENSP00000324246;	4286
Homo_sapiens	MXI1	ENSG00000119950	bHLH	ENSP00000358625;ENSP00000331152;ENSP00000239007;ENSP00000376842;ENSP00000407711;ENSP00000354606;ENSP00000398981;	4601
Homo_sapiens	NR4A1	ENSG00000123358	NGFIB-like	ENSP00000353427;ENSP00000440864;ENSP00000243050;ENSP00000378301;ENSP00000457070;ENSP00000449587;ENSP00000378302;ENSP00000449539;	3164
Homo_sapiens	ZNF585B	ENSG00000245680	zf-C2H2	ENSP00000436774;ENSP00000433773;	92285
Homo_sapiens	TBX21	ENSG00000073861	T-box	ENSP00000177694;	30009
Homo_sapiens	TFAP2C	ENSG00000087510	AP-2	ENSP00000201031;	7022
Homo_sapiens	HMG20A	ENSG00000140382	HMG	ENSP00000452864;ENSP00000371133;ENSP00000453727;ENSP00000454136;ENSP00000336856;	10363
Homo_sapiens	ZNF770	ENSG00000198146	zf-C2H2	ENSP00000453474;ENSP00000348673;	54989
Homo_sapiens	KLF6	ENSG00000067082	zf-C2H2	ENSP00000419923;	1316
Homo_sapiens	GLI2	ENSG00000074047	zf-C2H2	ENSP00000354586;ENSP00000390436;	2736
Homo_sapiens	SIX4	ENSG00000100625	Homeobox	ENSP00000450761;ENSP00000216513;	51804
Homo_sapiens	ZNF813	ENSG00000198346	zf-C2H2	ENSP00000379684;	126017
Homo_sapiens	ZNF7	ENSG00000147789	zf-C2H2	ENSP00000432724;ENSP00000393260;ENSP00000439424;	7553
Homo_sapiens	FOXK2	ENSG00000141568	Fork_head	ENSP00000335677;ENSP00000436108;ENSP00000433167;ENSP00000432663;	3607
Homo_sapiens	ZNF577	ENSG00000161551	zf-C2H2	ENSP00000491349;ENSP00000491936;ENSP00000301399;ENSP00000389652;	84765
Homo_sapiens	RHOXF2B	ENSG00000203989	Homeobox	ENSP00000360455;	727940
Homo_sapiens	ZNF623	ENSG00000183309	zf-C2H2	ENSP00000435232;ENSP00000411139;ENSP00000445979;	9831
Homo_sapiens	USF3	ENSG00000176542	bHLH	ENSP00000420721;ENSP00000420752;ENSP00000320794;	205717
Homo_sapiens	SOX12	ENSG00000177732	HMG	ENSP00000347646;	6666
Homo_sapiens	HSF4	ENSG00000102878	HSF	ENSP00000427832;ENSP00000463706;ENSP00000430299;ENSP00000430631;ENSP00000403219;ENSP00000428161;ENSP00000428978;ENSP00000430947;	3299
Homo_sapiens	ZNF705E	ENSG00000214534	zf-C2H2	ENSP00000492790;	100131539
Homo_sapiens	GCM2	ENSG00000124827	GCM	ENSP00000368805;	9247
Homo_sapiens	E2F4	ENSG00000205250	E2F	ENSP00000458082;ENSP00000368686;ENSP00000454477;ENSP00000457239;	1874
Homo_sapiens	FOXP1	ENSG00000114861	Fork_head	ENSP00000482847;ENSP00000333560;ENSP00000484803;ENSP00000419393;ENSP00000417857;ENSP00000418524;ENSP00000418883;ENSP00000318902;ENSP00000418102;ENSP00000418225;ENSP00000420736;	27086
Homo_sapiens	FOXF1	ENSG00000103241	Fork_head	ENSP00000262426;	2294
Homo_sapiens	DMRT1	ENSG00000137090	DM	ENSP00000371711;	1761
Homo_sapiens	ZNF518B	ENSG00000178163	zf-C2H2	ENSP00000317614;	85460
Homo_sapiens	ZNF436	ENSG00000125945	zf-C2H2	ENSP00000313582;ENSP00000363736;	80818
Homo_sapiens	NHLH1	ENSG00000171786	bHLH	ENSP00000302189;	4807
Homo_sapiens	ZBTB33	ENSG00000177485	ZBTB	ENSP00000450969;ENSP00000450969;ENSP00000314153;ENSP00000314153;	10009
Homo_sapiens	SP8	ENSG00000164651	zf-C2H2	ENSP00000408792;ENSP00000483588;ENSP00000354482;	221833
Homo_sapiens	NR1D2	ENSG00000174738	THR-like	ENSP00000373283;ENSP00000310006;	9975
Homo_sapiens	FLI1	ENSG00000151702	ETS	ENSP00000281428;ENSP00000432950;ENSP00000433488;ENSP00000339627;	2313
Homo_sapiens	REPIN1	ENSG00000214022	zf-C2H2	ENSP00000428562;ENSP00000419872;ENSP00000388287;ENSP00000380451;ENSP00000419789;ENSP00000407714;ENSP00000417291;	29803
Homo_sapiens	SNAI2	ENSG00000019549	zf-C2H2	ENSP00000494171;ENSP00000020945;	6591
Homo_sapiens	TFAP2A	ENSG00000137203	AP-2	ENSP00000419961;ENSP00000368928;ENSP00000418541;ENSP00000316516;ENSP00000417735;ENSP00000417495;ENSP00000368933;ENSP00000419696;	7020
Homo_sapiens	ETS2	ENSG00000157557	ETS	ENSP00000354194;ENSP00000353344;	2114
Homo_sapiens	ZNF735	ENSG00000223614	zf-C2H2	ENSP00000485547;	730291
Homo_sapiens	HOXC5	ENSG00000172789	Homeobox	ENSP00000309336;	3222
Homo_sapiens	SOX9	ENSG00000125398	HMG	ENSP00000495527;ENSP00000245479;	6662
Homo_sapiens	NR2C1	ENSG00000120798	RXR-like	ENSP00000376813;ENSP00000478728;ENSP00000333275;ENSP00000328843;	7181
Homo_sapiens	NFYA	ENSG00000001167	NF-YA	ENSP00000229418;ENSP00000345702;	4800
Homo_sapiens	NKX3-2	ENSG00000109705	Homeobox	ENSP00000371875;	579
Homo_sapiens	TTF1	ENSG00000125482	MYB	ENSP00000481441;ENSP00000333920;	7270
Homo_sapiens	NR4A3	ENSG00000119508	NGFIB-like	ENSP00000333122;ENSP00000378531;ENSP00000482027;ENSP00000340301;	8013
Homo_sapiens	ZNF768	ENSG00000169957	zf-C2H2	ENSP00000369777;ENSP00000456527;	79724
Homo_sapiens	SETDB2	ENSG00000136169	MBD	ENSP00000346175;ENSP00000258672;ENSP00000482240;ENSP00000326477;	83852
Homo_sapiens	FOXI1	ENSG00000168269	Fork_head	ENSP00000415483;ENSP00000304286;	2299
Homo_sapiens	ZNF574	ENSG00000105732	zf-C2H2	ENSP00000351939;ENSP00000469029;ENSP00000471611;ENSP00000222339;	64763
Homo_sapiens	FOXL1	ENSG00000176678	Fork_head	ENSP00000326272;ENSP00000472376;	2300
Homo_sapiens	ZNF527	ENSG00000189164	zf-C2H2	ENSP00000390179;	84503
Homo_sapiens	CIC	ENSG00000079432	HMG	ENSP00000160740;ENSP00000459719;ENSP00000458663;	23152
Homo_sapiens	HES6	ENSG00000144485	bHLH	ENSP00000387155;ENSP00000387008;ENSP00000387215;ENSP00000272937;	55502
Homo_sapiens	NKX2-6	ENSG00000180053	Homeobox	ENSP00000320089;	137814
Homo_sapiens	NR1D1	ENSG00000126368	THR-like	ENSP00000246672;	9572
Homo_sapiens	ZNF121	ENSG00000197961	zf-C2H2	ENSP00000468643;ENSP00000467838;ENSP00000326967;	7675
Homo_sapiens	ZBTB7C	ENSG00000184828	ZBTB	ENSP00000468254;ENSP00000468254;ENSP00000467877;ENSP00000467877;ENSP00000468782;ENSP00000468782;ENSP00000439781;ENSP00000439781;	201501
Homo_sapiens	ZNF619	ENSG00000177873	zf-C2H2	ENSP00000398024;ENSP00000411132;ENSP00000322529;ENSP00000428004;ENSP00000397232;ENSP00000430705;ENSP00000388710;	285267
Homo_sapiens	SOX2	ENSG00000181449	HMG	ENSP00000323588;	6657
Homo_sapiens	ZNF131	ENSG00000172262	ZBTB	ENSP00000423945;ENSP00000423945;ENSP00000421246;ENSP00000421246;ENSP00000426504;ENSP00000426504;ENSP00000305804;ENSP00000426614;	7690
Homo_sapiens	E2F1	ENSG00000101412	E2F	ENSP00000345571;	1869
Homo_sapiens	ZNF678	ENSG00000181450	zf-C2H2	ENSP00000344828;ENSP00000394651;ENSP00000440403;	339500
Homo_sapiens	ZSCAN25	ENSG00000197037	zf-C2H2	ENSP00000262941;ENSP00000334800;ENSP00000377708;	221785
Homo_sapiens	THAP8	ENSG00000161277	THAP	ENSP00000292894;	199745
Homo_sapiens	ZNF596	ENSG00000172748	zf-C2H2	ENSP00000310033;ENSP00000318719;ENSP00000381613;	169270
Homo_sapiens	ZNF622	ENSG00000173545	zf-C2H2	ENSP00000310042;	90441
Homo_sapiens	ZBTB2	ENSG00000181472	ZBTB	ENSP00000323183;ENSP00000323183;	57621
Homo_sapiens	ZSCAN26	ENSG00000197062	zf-C2H2	ENSP00000485228;ENSP00000484931;ENSP00000478769;ENSP00000479314;ENSP00000484018;ENSP00000481707;	7741
Homo_sapiens	MYF6	ENSG00000111046	bHLH	ENSP00000228641;	4618
Homo_sapiens	ZNF236	ENSG00000130856	zf-C2H2	ENSP00000463787;ENSP00000253159;ENSP00000444524;ENSP00000322361;	7776
Homo_sapiens	ZNF589	ENSG00000164048	zf-C2H2	ENSP00000404592;ENSP00000346729;	51385
Homo_sapiens	TWIST2	ENSG00000233608	bHLH	ENSP00000405176;ENSP00000482581;	117581
Homo_sapiens	PATZ1	ENSG00000100105	ZBTB	ENSP00000337520;ENSP00000337520;ENSP00000215919;ENSP00000215919;ENSP00000266269;ENSP00000266269;ENSP00000384173;	23598
Homo_sapiens	LBX1	ENSG00000138136	Homeobox	ENSP00000359212;	10660
Homo_sapiens	ZBTB40	ENSG00000184677	ZBTB	ENSP00000384527;ENSP00000384527;ENSP00000363782;ENSP00000363782;ENSP00000364798;ENSP00000364798;ENSP00000383098;	9923
Homo_sapiens	ZSCAN16	ENSG00000196812	zf-C2H2	ENSP00000366527;	80345
Homo_sapiens	ZNF202	ENSG00000166261	zf-C2H2	ENSP00000433881;ENSP00000432504;ENSP00000337724;	7753
Homo_sapiens	ZNF782	ENSG00000196597	zf-C2H2	ENSP00000419397;ENSP00000418686;ENSP00000440624;	158431
Homo_sapiens	HSFX3	ENSG00000283697	HSF	ENSP00000490928;	101928917
Homo_sapiens	ZNF721	ENSG00000182903	zf-C2H2	ENSP00000340524;ENSP00000428878;	170960
Homo_sapiens	ZNF676	ENSG00000196109	zf-C2H2	ENSP00000380310;	163223
Homo_sapiens	ZXDC	ENSG00000070476	zf-C2H2	ENSP00000374359;ENSP00000426532;ENSP00000337694;	79364
Homo_sapiens	ZNF576	ENSG00000124444	zf-C2H2	ENSP00000435934;ENSP00000435463;ENSP00000375827;ENSP00000435899;ENSP00000436182;ENSP00000337852;	79177
Homo_sapiens	POU3F1	ENSG00000185668	Pou	ENSP00000362103;	5453
Homo_sapiens	IRF6	ENSG00000117595	IRF	ENSP00000355988;ENSP00000496669;ENSP00000403855;	3664
Homo_sapiens	OSR1	ENSG00000143867	zf-C2H2	ENSP00000272223;	130497
Homo_sapiens	PRDM14	ENSG00000147596	zf-C2H2	ENSP00000276594;	63978
Homo_sapiens	ZNF586	ENSG00000083828	zf-C2H2	ENSP00000375583;ENSP00000379458;	54807
Homo_sapiens	TBX19	ENSG00000143178	T-box	ENSP00000356795;ENSP00000397540;	9095
Homo_sapiens	FOXN2	ENSG00000170802	Fork_head	ENSP00000388486;ENSP00000484534;ENSP00000343633;	3344
Homo_sapiens	EVX2	ENSG00000174279	Homeobox	ENSP00000312385;	344191
Homo_sapiens	ZBED1	ENSG00000214717	zf-BED	ENSP00000370621;ENSP00000370616;ENSP00000419148;ENSP00000370620;	9189
Homo_sapiens	IRX6	ENSG00000159387	Homeobox	ENSP00000290552;	79190
Homo_sapiens	PBX2	ENSG00000204304	Homeobox	ENSP00000364190;	5089
Homo_sapiens	CLOCK	ENSG00000134852	bHLH	ENSP00000396649;ENSP00000308741;ENSP00000426983;ENSP00000370723;	9575
Homo_sapiens	TAL1	ENSG00000162367	bHLH	ENSP00000294339;ENSP00000360951;	6886
Homo_sapiens	HELT	ENSG00000187821	bHLH	ENSP00000422140;ENSP00000343464;ENSP00000426033;	391723
Homo_sapiens	DLX5	ENSG00000105880	Homeobox	ENSP00000222598;ENSP00000475008;	1749
Homo_sapiens	GTF2IRD2	ENSG00000196275	GTF2I	ENSP00000406723;ENSP00000486581;	84163
Homo_sapiens	HMGB1	ENSG00000189403	HMG	ENSP00000369904;ENSP00000345347;ENSP00000382412;ENSP00000343040;ENSP00000382417;ENSP00000384678;	3146
Homo_sapiens	HMX1	ENSG00000215612	Homeobox	ENSP00000383516;	3166
Homo_sapiens	GBX2	ENSG00000168505	Homeobox	ENSP00000302251;	2637
Homo_sapiens	NFIX	ENSG00000008441	CTF/NFI	ENSP00000465094;ENSP00000353219;ENSP00000466735;ENSP00000351354;ENSP00000468794;ENSP00000465616;ENSP00000467512;ENSP00000467785;ENSP00000468707;ENSP00000380781;ENSP00000466389;	4784
Homo_sapiens	ZNF646	ENSG00000167395	zf-C2H2	ENSP00000391271;ENSP00000300850;ENSP00000378429;	9726
Homo_sapiens	ZNF479	ENSG00000185177	zf-C2H2	ENSP00000333776;ENSP00000324518;ENSP00000478005;	90827
Homo_sapiens	AC073111.3	ENSG00000284041	zf-C2H2	ENSP00000419336;	-
Homo_sapiens	EVX1	ENSG00000106038	Homeobox	ENSP00000419266;	2128
Homo_sapiens	MZF1	ENSG00000099326	zf-C2H2	ENSP00000469493;ENSP00000215057;	7593
Homo_sapiens	RUNX3	ENSG00000020633	Runt	ENSP00000308051;ENSP00000343477;ENSP00000382800;	864
Homo_sapiens	HOXD12	ENSG00000170178	Homeobox	ENSP00000385586;	3238
Homo_sapiens	JUND	ENSG00000130522	TF_bZIP	ENSP00000252818;ENSP00000475153;	3727
Homo_sapiens	RXRB	ENSG00000204231	RXR-like	ENSP00000363817;ENSP00000363812;	6257
Homo_sapiens	ZNF208	ENSG00000160321	zf-C2H2	ENSP00000380315;ENSP00000476345;	7757
Homo_sapiens	ZNF383	ENSG00000188283	zf-C2H2	ENSP00000464871;ENSP00000466101;ENSP00000340132;	163087
Homo_sapiens	ESRRB	ENSG00000119715	ESR-like	ENSP00000370270;ENSP00000424992;ENSP00000493776;ENSP00000423004;ENSP00000494434;ENSP00000422488;	2103
Homo_sapiens	ZNF891	ENSG00000214029	zf-C2H2	ENSP00000437590;	101060200
Homo_sapiens	ZNF699	ENSG00000196110	zf-C2H2	ENSP00000311596;ENSP00000467723;	374879
Homo_sapiens	NR2E3	ENSG00000278570	RXR-like	ENSP00000482504;ENSP00000479254;ENSP00000479962;	10002
Homo_sapiens	ZNF335	ENSG00000198026	zf-C2H2	ENSP00000325326;	63925
Homo_sapiens	STAT1	ENSG00000115415	STAT	ENSP00000386244;ENSP00000376137;ENSP00000376136;ENSP00000354394;	6772
Homo_sapiens	GATAD2A	ENSG00000167491	zf-GATA	ENSP00000351552;ENSP00000384899;ENSP00000353463;	54815
Homo_sapiens	ZFPM1	ENSG00000179588	zf-C2H2	ENSP00000326630;	161882
Homo_sapiens	NFE2L2	ENSG00000116044	TF_bZIP	ENSP00000380252;ENSP00000411575;ENSP00000467401;ENSP00000380253;ENSP00000391590;	4780
Homo_sapiens	ZNF276	ENSG00000158805	zf-C2H2	ENSP00000415836;ENSP00000457210;ENSP00000289816;	92822
Homo_sapiens	ESRRG	ENSG00000196482	ESR-like	ENSP00000352077;ENSP00000419594;ENSP00000354584;ENSP00000417374;ENSP00000355907;ENSP00000419155;ENSP00000355904;ENSP00000386171;ENSP00000355225;ENSP00000355905;ENSP00000419514;ENSP00000481528;ENSP00000375761;ENSP00000418629;ENSP00000353108;	2104
Homo_sapiens	ZNF835	ENSG00000127903	zf-C2H2	ENSP00000444747;	90485
Homo_sapiens	TP53	ENSG00000141510	P53	ENSP00000425104;ENSP00000482903;ENSP00000481401;ENSP00000478219;ENSP00000481638;ENSP00000477531;ENSP00000481179;ENSP00000426252;ENSP00000482258;ENSP00000352610;ENSP00000473895;ENSP00000391127;ENSP00000424104;ENSP00000398846;ENSP00000484375;ENSP00000269305;ENSP00000410739;ENSP00000480868;ENSP00000478499;ENSP00000482222;ENSP00000423862;ENSP00000482537;ENSP00000488924;ENSP00000484409;ENSP00000391478;	7157
Homo_sapiens	ZNF514	ENSG00000144026	zf-C2H2	ENSP00000295208;ENSP00000405509;	84874
Homo_sapiens	ZFP82	ENSG00000181007	zf-C2H2	ENSP00000431265;	284406
Homo_sapiens	ZNF728	ENSG00000269067	zf-C2H2	ENSP00000471593;	388523
Homo_sapiens	PBX1	ENSG00000185630	Homeobox	ENSP00000453188;ENSP00000439943;ENSP00000405890;ENSP00000485692;ENSP00000483563;ENSP00000356872;ENSP00000452727;	5087
Homo_sapiens	NR1I3	ENSG00000143257	THR-like	ENSP00000421374;ENSP00000427175;ENSP00000412672;ENSP00000399361;ENSP00000426016;ENSP00000424834;ENSP00000356965;ENSP00000424345;ENSP00000424934;ENSP00000426292;ENSP00000356959;ENSP00000356963;ENSP00000487337;ENSP00000427600;ENSP00000425900;ENSP00000423007;ENSP00000356961;ENSP00000425417;ENSP00000427034;ENSP00000407446;ENSP00000422982;ENSP00000356960;ENSP00000423089;ENSP00000406493;ENSP00000423666…	9970
Homo_sapiens	ZNF780A	ENSG00000197782	zf-C2H2	ENSP00000472189;ENSP00000400997;ENSP00000387705;ENSP00000341507;ENSP00000469786;	284323
Homo_sapiens	NPAS2	ENSG00000170485	bHLH	ENSP00000388528;ENSP00000338283;ENSP00000395265;ENSP00000397595;	4862
Homo_sapiens	ZNF154	ENSG00000179909	zf-C2H2	ENSP00000469633;ENSP00000421258;	7710
Homo_sapiens	RERE	ENSG00000142599	zf-GATA	ENSP00000366684;ENSP00000465133;ENSP00000338629;ENSP00000383700;	473
Homo_sapiens	NFATC1	ENSG00000131196	RHD	ENSP00000466489;ENSP00000442435;ENSP00000468111;ENSP00000316553;ENSP00000380892;ENSP00000327850;ENSP00000253506;ENSP00000466194;ENSP00000389377;ENSP00000439992;ENSP00000467181;	4772
Homo_sapiens	SALL2	ENSG00000165821	zf-C2H2	ENSP00000483562;ENSP00000396773;ENSP00000440054;	6297
Homo_sapiens	ATF6	ENSG00000118217	TF_bZIP	ENSP00000356919;	22926
Homo_sapiens	PBX3	ENSG00000167081	Homeobox	ENSP00000362588;ENSP00000387456;ENSP00000362586;ENSP00000341990;	5090
Homo_sapiens	JARID2	ENSG00000008083	ARID	ENSP00000341280;ENSP00000380478;	3720
Homo_sapiens	PKNOX1	ENSG00000160199	Homeobox	ENSP00000402243;ENSP00000291547;	5316
Homo_sapiens	ELF5	ENSG00000135374	ETS	ENSP00000484521;ENSP00000407589;ENSP00000311010;ENSP00000257832;	2001
Homo_sapiens	ZNF714	ENSG00000160352	zf-C2H2	ENSP00000478345;ENSP00000479085;ENSP00000477828;ENSP00000484530;	148206
Homo_sapiens	NFIB	ENSG00000147862	CTF/NFI	ENSP00000475362;ENSP00000490945;ENSP00000380711;ENSP00000490020;ENSP00000380705;ENSP00000370340;ENSP00000490762;ENSP00000370321;ENSP00000496424;ENSP00000475813;ENSP00000490864;ENSP00000370311;ENSP00000489634;ENSP00000442888;ENSP00000490588;ENSP00000380709;ENSP00000370308;ENSP00000370346;ENSP00000490950;ENSP00000481181;	4781
Homo_sapiens	NR0B1	ENSG00000169297	Miscellaneous	ENSP00000368246;ENSP00000368253;	190
Homo_sapiens	ZNF664	ENSG00000179195	zf-C2H2	ENSP00000441405;ENSP00000376205;ENSP00000440645;ENSP00000337320;	144348
Homo_sapiens	DACH2	ENSG00000126733	DACH	ENSP00000420896;ENSP00000421919;ENSP00000422727;ENSP00000478116;ENSP00000362217;ENSP00000362223;	117154
Homo_sapiens	SOX15	ENSG00000129194	HMG	ENSP00000458286;ENSP00000439311;ENSP00000355354;	6665
Homo_sapiens	RBAK	ENSG00000146587	zf-C2H2	ENSP00000275423;ENSP00000380120;	57786
Homo_sapiens	ZNF14	ENSG00000105708	zf-C2H2	ENSP00000340514;	7561
Homo_sapiens	CDIP1	ENSG00000089486	zf-LITAF-like	ENSP00000382508;ENSP00000466186;ENSP00000455462;ENSP00000454994;ENSP00000455050;ENSP00000457877;	29965
Homo_sapiens	VSX1	ENSG00000100987	Homeobox	ENSP00000386612;ENSP00000365897;ENSP00000401690;ENSP00000387069;ENSP00000387720;ENSP00000365899;	30813
Homo_sapiens	HOXD13	ENSG00000128714	Homeobox	ENSP00000376322;	3239
Homo_sapiens	ZNF423	ENSG00000102935	zf-C2H2	ENSP00000455426;ENSP00000455061;ENSP00000455588;ENSP00000457928;ENSP00000262383;ENSP00000457664;ENSP00000442321;	23090
Homo_sapiens	ZNF552	ENSG00000178935	zf-C2H2	ENSP00000375582;	79818
Homo_sapiens	ZNF730	ENSG00000183850	zf-C2H2	ENSP00000472959;	100129543
Homo_sapiens	ZNF781	ENSG00000196381	zf-C2H2	ENSP00000351391;ENSP00000466370;	163115
Homo_sapiens	AC010616.1	ENSG00000268041	ETS	ENSP00000491574;	390937
Homo_sapiens	IRX1	ENSG00000170549	Homeobox	ENSP00000305244;	79192
Homo_sapiens	ARID1A	ENSG00000117713	ARID	ENSP00000478955;ENSP00000390317;ENSP00000387636;ENSP00000363267;ENSP00000489842;ENSP00000320485;	8289
Homo_sapiens	ZNF716	ENSG00000182111	zf-C2H2	ENSP00000394248;	441234
Homo_sapiens	PRDM12	ENSG00000130711	zf-C2H2	ENSP00000253008;	59335
Homo_sapiens	TSHZ2	ENSG00000182463	zf-C2H2	ENSP00000360552;ENSP00000333114;ENSP00000475114;	128553
Homo_sapiens	KLF13	ENSG00000169926	zf-C2H2	ENSP00000452609;ENSP00000302456;	51621
Homo_sapiens	FOXO6	ENSG00000204060	Fork_head	ENSP00000493184;	-
Homo_sapiens	IRX2	ENSG00000170561	Homeobox	ENSP00000372056;ENSP00000307006;	153572
Homo_sapiens	MYBL1	ENSG00000185697	MYB	ENSP00000429633;ENSP00000428011;ENSP00000428265;	4603
Homo_sapiens	CEBPA	ENSG00000245848	TF_bZIP	ENSP00000427514;	1050
Homo_sapiens	ZNF407	ENSG00000215421	zf-C2H2	ENSP00000310359;ENSP00000299687;ENSP00000481798;ENSP00000479246;ENSP00000463270;ENSP00000462348;	55628
Homo_sapiens	MIXL1	ENSG00000185155	Homeobox	ENSP00000355775;ENSP00000442439;	83881
Homo_sapiens	MEIS1	ENSG00000143995	Homeobox	ENSP00000454209;ENSP00000475161;ENSP00000272369;ENSP00000440571;ENSP00000381518;	4211
Homo_sapiens	ZNF671	ENSG00000083814	zf-C2H2	ENSP00000321848;	79891
Homo_sapiens	AC138696.1	ENSG00000264668	zf-C2H2	ENSP00000428966;	-
Homo_sapiens	ZNF630	ENSG00000221994	zf-C2H2	ENSP00000354683;ENSP00000480858;ENSP00000393163;ENSP00000386393;	57232
Homo_sapiens	ZNF524	ENSG00000171443	zf-C2H2	ENSP00000301073;ENSP00000466907;	147807
Homo_sapiens	MEF2B	ENSG00000213999	SRF	ENSP00000386480;ENSP00000402154;ENSP00000386784;ENSP00000386374;	100271849
Homo_sapiens	ZNF662	ENSG00000182983	zf-C2H2	ENSP00000329264;ENSP00000405047;	389114
Homo_sapiens	ZNF534	ENSG00000198633	zf-C2H2	ENSP00000391358;ENSP00000327538;	147658
Homo_sapiens	PRDM5	ENSG00000138738	zf-C2H2	ENSP00000404832;ENSP00000424861;ENSP00000422309;ENSP00000264808;	11107
Homo_sapiens	TOX2	ENSG00000124191	HMG	ENSP00000390278;ENSP00000344724;ENSP00000362090;ENSP00000350849;	84969
Homo_sapiens	ZNF415	ENSG00000170954	zf-C2H2	ENSP00000395055;ENSP00000439435;ENSP00000472911;ENSP00000243643;	55786
Homo_sapiens	ZBTB20	ENSG00000181722	ZBTB	ENSP00000420324;ENSP00000420324;ENSP00000418092;ENSP00000418092;ENSP00000377375;ENSP00000377375;ENSP00000349803;ENSP00000349803;ENSP00000419153;ENSP00000419153;ENSP00000419902;ENSP00000417307;	26137
Homo_sapiens	ZNF740	ENSG00000139651	zf-C2H2	ENSP00000409463;	283337
Homo_sapiens	SPIC	ENSG00000166211	ETS	ENSP00000448580;	121599
Homo_sapiens	TBX15	ENSG00000092607	T-box	ENSP00000207157;ENSP00000358437;	6913
Homo_sapiens	ZNF766	ENSG00000196214	zf-C2H2	ENSP00000409652;ENSP00000468950;	90321
Homo_sapiens	ZNF25	ENSG00000175395	zf-C2H2	ENSP00000302222;	219749
Homo_sapiens	PMS1	ENSG00000064933	HMG	ENSP00000401064;ENSP00000406490;ENSP00000491236;ENSP00000389938;ENSP00000485312;ENSP00000398378;ENSP00000387125;ENSP00000404492;ENSP00000387169;ENSP00000406225;	5378
Homo_sapiens	MYC	ENSG00000136997	bHLH	ENSP00000367207;ENSP00000430235;ENSP00000479618;ENSP00000478887;	4609
Homo_sapiens	SIX6	ENSG00000184302	Homeobox	ENSP00000328596;	4990
Homo_sapiens	POU2F3	ENSG00000137709	Pou	ENSP00000441687;ENSP00000260264;ENSP00000453150;	25833
Homo_sapiens	EHF	ENSG00000135373	ETS	ENSP00000433508;ENSP00000435837;ENSP00000435835;ENSP00000399733;ENSP00000257831;	26298
Homo_sapiens	ZNF544	ENSG00000198131	zf-C2H2	ENSP00000469635;ENSP00000469514;ENSP00000471684;ENSP00000269829;ENSP00000472721;	27300
Homo_sapiens	NANOGNB	ENSG00000205857	Homeobox	ENSP00000492127;ENSP00000371553;	360030
Homo_sapiens	ZBTB43	ENSG00000169155	ZBTB	ENSP00000362563;ENSP00000362563;ENSP00000362556;ENSP00000390344;ENSP00000412145;	23099
Homo_sapiens	ZNF536	ENSG00000198597	zf-C2H2	ENSP00000465771;ENSP00000347730;	9745
Homo_sapiens	ZNF440	ENSG00000171295	zf-C2H2	ENSP00000393489;ENSP00000305373;	126070
Homo_sapiens	RORB	ENSG00000198963	THR-like	ENSP00000366093;ENSP00000379507;	6096
Homo_sapiens	ZNF844	ENSG00000223547	zf-C2H2	ENSP00000448588;ENSP00000392024;	284391
Homo_sapiens	ZNF263	ENSG00000006194	zf-C2H2	ENSP00000461146;ENSP00000444497;ENSP00000461755;ENSP00000219069;	10127
Homo_sapiens	ZNF846	ENSG00000196605	zf-C2H2	ENSP00000467891;ENSP00000465467;ENSP00000380999;	100505555
Homo_sapiens	MTA2	ENSG00000149480	zf-GATA	ENSP00000278823;ENSP00000431346;ENSP00000431797;	9219
Homo_sapiens	CBFB	ENSG00000067955	CBF	ENSP00000415151;ENSP00000462273;ENSP00000456637;ENSP00000462148;ENSP00000462932;ENSP00000290858;	865
Homo_sapiens	NPAS1	ENSG00000130751	bHLH	ENSP00000405290;ENSP00000469142;	4861
Homo_sapiens	AC022167.5	ENSG00000283516	zf-LITAF-like	ENSP00000490446;ENSP00000489792;ENSP00000490685;	-
Homo_sapiens	ZNF57	ENSG00000171970	zf-C2H2	ENSP00000478776;ENSP00000430223;ENSP00000303696;	126295
Homo_sapiens	EN2	ENSG00000164778	Homeobox	ENSP00000297375;	2020
Homo_sapiens	ZFPM2	ENSG00000169946	zf-C2H2	ENSP00000428720;ENSP00000430757;ENSP00000384179;	23414
Homo_sapiens	HESX1	ENSG00000163666	Homeobox	ENSP00000295934;	8820
Homo_sapiens	SP3	ENSG00000172845	zf-C2H2	ENSP00000492253;ENSP00000406140;ENSP00000413665;ENSP00000310301;	6670
Homo_sapiens	E2F8	ENSG00000129173	E2F	ENSP00000481103;ENSP00000434199;ENSP00000250024;	79733
Homo_sapiens	ZNF563	ENSG00000188868	zf-C2H2	ENSP00000469879;ENSP00000293725;ENSP00000471960;	147837
Homo_sapiens	MAFK	ENSG00000198517	TF_bZIP	ENSP00000385437;ENSP00000386009;ENSP00000344903;	7975
Homo_sapiens	ZNF569	ENSG00000196437	zf-C2H2	ENSP00000325018;ENSP00000375992;ENSP00000466221;ENSP00000375993;	148266
Homo_sapiens	ZNF300	ENSG00000145908	zf-C2H2	ENSP00000397178;ENSP00000274599;ENSP00000392593;ENSP00000377773;	91975
Homo_sapiens	HES7	ENSG00000179111	bHLH	ENSP00000314774;ENSP00000446205;ENSP00000462491;	84667
Homo_sapiens	NR1I2	ENSG00000144852	THR-like	ENSP00000336528;ENSP00000377319;ENSP00000492264;ENSP00000420297;ENSP00000492881;	8856
Homo_sapiens	SOX7	ENSG00000171056	HMG	ENSP00000301921;	83595
Homo_sapiens	ZBTB39	ENSG00000166860	ZBTB	ENSP00000300101;ENSP00000300101;	9880
Homo_sapiens	ZNF398	ENSG00000197024	zf-C2H2	ENSP00000389972;ENSP00000418564;ENSP00000419391;ENSP00000420418;	57541
Homo_sapiens	ZNF420	ENSG00000197050	zf-C2H2	ENSP00000338770;ENSP00000468736;ENSP00000468387;ENSP00000306102;ENSP00000467772;	147923
Homo_sapiens	NCOR1	ENSG00000141027	MYB	ENSP00000379189;ENSP00000268712;ENSP00000379192;ENSP00000379198;	9611
Homo_sapiens	SHOX	ENSG00000185960	Homeobox	ENSP00000370987;ENSP00000370990;ENSP00000335505;	6473
Homo_sapiens	CEBPE	ENSG00000092067	TF_bZIP	ENSP00000206513;	1053
Homo_sapiens	LITAF	ENSG00000189067	zf-LITAF-like	ENSP00000461813;ENSP00000460133;ENSP00000458871;ENSP00000459533;ENSP00000461667;ENSP00000459138;ENSP00000371231;ENSP00000458836;ENSP00000458981;ENSP00000340118;ENSP00000397958;ENSP00000481589;ENSP00000483114;ENSP00000460743;	9516
Homo_sapiens	SEBOX	ENSG00000274529	Homeobox	ENSP00000444503;	645832
Homo_sapiens	ZBTB11	ENSG00000066422	ZBTB	ENSP00000326200;ENSP00000326200;	27107
Homo_sapiens	FOXP2	ENSG00000128573	Fork_head	ENSP00000489229;ENSP00000377132;ENSP00000377130;ENSP00000385069;ENSP00000377129;ENSP00000377135;ENSP00000386200;ENSP00000489135;ENSP00000489073;ENSP00000488944;ENSP00000265436;	93986
Homo_sapiens	TLX2	ENSG00000115297	Homeobox	ENSP00000233638;	3196
Homo_sapiens	TOX3	ENSG00000103460	HMG	ENSP00000219746;ENSP00000385705;	27324
Homo_sapiens	NR3C2	ENSG00000151623	ESR-like	ENSP00000423510;ENSP00000341390;ENSP00000343907;ENSP00000350815;ENSP00000421481;ENSP00000486719;	4306
Homo_sapiens	POU5F1	ENSG00000204531	Pou	ENSP00000484778;ENSP00000389359;ENSP00000425479;ENSP00000475512;ENSP00000475880;ENSP00000259915;ENSP00000425083;	5460
Homo_sapiens	ZNF573	ENSG00000189144	zf-C2H2	ENSP00000349861;ENSP00000340171;ENSP00000375983;ENSP00000465020;ENSP00000440464;	126231
Homo_sapiens	ZNF350	ENSG00000256683	zf-C2H2	ENSP00000243644;	59348
Homo_sapiens	ZNF324	ENSG00000083812	zf-C2H2	ENSP00000471778;ENSP00000196482;ENSP00000444812;	25799
Homo_sapiens	ZBTB32	ENSG00000011590	ZBTB	ENSP00000262630;ENSP00000262630;ENSP00000376035;ENSP00000376035;ENSP00000466524;	27033
Homo_sapiens	ZNF394	ENSG00000160908	zf-C2H2	ENSP00000337363;	84124
Homo_sapiens	FOXD4L5	ENSG00000204779	Fork_head	ENSP00000366637;	653427
Homo_sapiens	AHRR	ENSG00000063438	bHLH	ENSP00000428893;ENSP00000424601;ENSP00000429944;ENSP00000323816;ENSP00000430842;	57491
Homo_sapiens	PRDM4	ENSG00000110851	zf-C2H2	ENSP00000228437;	11108
Homo_sapiens	GFI1B	ENSG00000165702	zf-C2H2	ENSP00000361195;ENSP00000490303;ENSP00000361196;ENSP00000489646;ENSP00000344782;	8328
Homo_sapiens	ZNF341	ENSG00000131061	zf-C2H2	ENSP00000344308;ENSP00000364346;ENSP00000432933;	84905
Homo_sapiens	KLF15	ENSG00000163884	zf-C2H2	ENSP00000296233;	28999
Homo_sapiens	ZMIZ1	ENSG00000108175	zf-MIZ	ENSP00000401558;ENSP00000334474;	57178
Homo_sapiens	ZSCAN4	ENSG00000180532	zf-C2H2	ENSP00000480210;ENSP00000321963;	201516
Homo_sapiens	ZNF850	ENSG00000267041	zf-C2H2	ENSP00000464976;ENSP00000483509;	342892
Homo_sapiens	ZNF256	ENSG00000152454	zf-C2H2	ENSP00000282308;	10172
Homo_sapiens	ZBTB46	ENSG00000130584	ZBTB	ENSP00000303102;ENSP00000303102;ENSP00000245663;ENSP00000245663;ENSP00000378536;	140685
Homo_sapiens	HSFY1	ENSG00000172468	HSF	ENSP00000342302;ENSP00000311166;ENSP00000303599;ENSP00000372307;	86614
Homo_sapiens	HSFY2	ENSG00000169953	HSF	ENSP00000372303;ENSP00000306549;ENSP00000340971;	159119
Homo_sapiens	HOXC8	ENSG00000037965	Homeobox	ENSP00000040584;	3224
Homo_sapiens	ZNF33A	ENSG00000189180	zf-C2H2	ENSP00000485869;ENSP00000363747;ENSP00000304268;ENSP00000402467;ENSP00000387713;	7581
Homo_sapiens	ARNTL	ENSG00000133794	bHLH	ENSP00000431488;ENSP00000385915;ENSP00000433571;ENSP00000374357;ENSP00000436313;ENSP00000385581;ENSP00000384517;ENSP00000436721;ENSP00000385897;	406
Homo_sapiens	RLF	ENSG00000117000	zf-C2H2	ENSP00000361857;	6018
Homo_sapiens	SOX1	ENSG00000182968	HMG	ENSP00000330218;	6656
Homo_sapiens	DMRT3	ENSG00000064218	DM	ENSP00000190165;	58524
Homo_sapiens	ZNF624	ENSG00000197566	zf-C2H2	ENSP00000310472;	57547
Homo_sapiens	NPAS4	ENSG00000174576	bHLH	ENSP00000492526;ENSP00000433135;ENSP00000311196;	266743
Homo_sapiens	ZSCAN30	ENSG00000186814	zf-C2H2	ENSP00000329738;ENSP00000480152;ENSP00000392371;ENSP00000491237;	100101467
Homo_sapiens	GLIS1	ENSG00000174332	zf-C2H2	ENSP00000486112;ENSP00000309653;	148979
Homo_sapiens	ZNF146	ENSG00000167635	zf-C2H2	ENSP00000400391;ENSP00000392095;	7705
Homo_sapiens	FOXM1	ENSG00000111206	Fork_head	ENSP00000342307;ENSP00000354492;ENSP00000442309;ENSP00000352901;ENSP00000486536;	2305
Homo_sapiens	AC092329.3	ENSG00000283201	zf-C2H2	ENSP00000478939;	-
Homo_sapiens	SIX2	ENSG00000170577	Homeobox	ENSP00000304502;	10736
Homo_sapiens	KLF18	ENSG00000283039	zf-C2H2	ENSP00000489024;	105378952
Homo_sapiens	MESP1	ENSG00000166823	bHLH	ENSP00000300057;	55897
Homo_sapiens	BHLHE40	ENSG00000134107	bHLH	ENSP00000256495;	8553
Homo_sapiens	ZNF483	ENSG00000173258	zf-C2H2	ENSP00000311679;	158399
Homo_sapiens	HES3	ENSG00000173673	bHLH	ENSP00000367130;	390992
Homo_sapiens	RUNX1	ENSG00000159216	Runt	ENSP00000388189;ENSP00000382184;ENSP00000409227;ENSP00000351123;ENSP00000382182;ENSP00000300305;ENSP00000340690;	100506403
Homo_sapiens	ZNF430	ENSG00000118620	zf-C2H2	ENSP00000261560;ENSP00000469787;	80264
Homo_sapiens	MYNN	ENSG00000085274	ZBTB	ENSP00000326240;ENSP00000326240;ENSP00000473335;ENSP00000440637;ENSP00000473654;ENSP00000349150;	55892
Homo_sapiens	HSFX4	ENSG00000283463	HSF	ENSP00000489814;	101927685
Homo_sapiens	ZNF711	ENSG00000147180	zf-C2H2	ENSP00000276123;ENSP00000362260;ENSP00000353922;	7552
Homo_sapiens	TBX5	ENSG00000089225	T-box	ENSP00000384152;ENSP00000337723;ENSP00000309913;ENSP00000433292;	6910
Homo_sapiens	POU6F2	ENSG00000106536	Pou	ENSP00000430514;ENSP00000452633;ENSP00000384004;	11281
Homo_sapiens	RXRA	ENSG00000186350	RXR-like	ENSP00000419692;	6256
Homo_sapiens	WDHD1	ENSG00000198554	HMG	ENSP00000399349;ENSP00000353793;	11169
Homo_sapiens	LBX2	ENSG00000179528	Homeobox	ENSP00000366789;ENSP00000417116;	85474
Homo_sapiens	ZNF764	ENSG00000169951	zf-C2H2	ENSP00000252797;ENSP00000378526;	92595
Homo_sapiens	RFX6	ENSG00000185002	RFX	ENSP00000332208;	222546
Homo_sapiens	SOX17	ENSG00000164736	HMG	ENSP00000297316;	64321
Homo_sapiens	ZFP91-CNTF	ENSG00000255073	zf-C2H2	ENSP00000455911;ENSP00000457288;	-
Homo_sapiens	ZHX1	ENSG00000165156	Homeobox	ENSP00000297857;ENSP00000378938;ENSP00000428821;	11244
Homo_sapiens	ZNF48	ENSG00000180035	zf-C2H2	ENSP00000324056;ENSP00000480262;ENSP00000432548;ENSP00000479658;ENSP00000435674;	197407
Homo_sapiens	SP7	ENSG00000170374	zf-C2H2	ENSP00000441367;ENSP00000302812;ENSP00000443827;	121340
Homo_sapiens	CSRNP1	ENSG00000144655	CSRNP_N	ENSP00000273153;ENSP00000422532;	64651
Homo_sapiens	DLX6	ENSG00000006377	Homeobox	ENSP00000451635;ENSP00000428480;	1750
Homo_sapiens	HSF1	ENSG00000185122	HSF	ENSP00000383590;ENSP00000431512;ENSP00000436616;	3297
Homo_sapiens	ERG	ENSG00000157554	ETS	ENSP00000288319;ENSP00000396268;ENSP00000381882;ENSP00000381877;ENSP00000381881;ENSP00000381879;ENSP00000381871;ENSP00000414150;ENSP00000394694;ENSP00000381891;	2078
Homo_sapiens	MAF	ENSG00000178573	TF_bZIP	ENSP00000327048;ENSP00000377019;ENSP00000455097;	4094
Homo_sapiens	ZNF404	ENSG00000176222	zf-C2H2	ENSP00000319479;ENSP00000466051;	342908
Homo_sapiens	AL033529.1	ENSG00000254553	ZBTB	ENSP00000455300;ENSP00000455300;	-
Homo_sapiens	ZNF275	ENSG00000063587	zf-C2H2	ENSP00000359271;ENSP00000359269;	105373378
Homo_sapiens	RFX3	ENSG00000080298	RFX	ENSP00000351574;ENSP00000482598;ENSP00000303847;ENSP00000405664;ENSP00000371434;	5991
Homo_sapiens	MAZ	ENSG00000103495	zf-C2H2	ENSP00000458201;ENSP00000443956;ENSP00000313362;ENSP00000455913;ENSP00000461630;ENSP00000219782;ENSP00000480440;ENSP00000460057;ENSP00000455794;	4150
Homo_sapiens	IKZF5	ENSG00000095574	zf-C2H2	ENSP00000478056;ENSP00000357881;	64376
Homo_sapiens	KLF9	ENSG00000119138	zf-C2H2	ENSP00000366330;	687
Homo_sapiens	ZNF665	ENSG00000197497	zf-C2H2	ENSP00000469154;ENSP00000379702;	79788
Homo_sapiens	ZNF682	ENSG00000197124	zf-C2H2	ENSP00000470718;ENSP00000471717;ENSP00000380351;ENSP00000380348;ENSP00000351324;	91120
Homo_sapiens	ZNF566	ENSG00000186017	zf-C2H2	ENSP00000465343;ENSP00000401259;ENSP00000376010;ENSP00000411526;ENSP00000467764;ENSP00000415520;	84924
Homo_sapiens	FOXB1	ENSG00000171956	Fork_head	ENSP00000379369;	27023
Homo_sapiens	DBX2	ENSG00000185610	Homeobox	ENSP00000331470;	440097
Homo_sapiens	FOXG1	ENSG00000176165	Fork_head	ENSP00000339004;	2290
Homo_sapiens	JUNB	ENSG00000171223	TF_bZIP	ENSP00000303315;	3726
Homo_sapiens	DPRX	ENSG00000204595	Homeobox	ENSP00000365838;	503834
Homo_sapiens	MAFF	ENSG00000185022	TF_bZIP	ENSP00000416493;ENSP00000345393;ENSP00000388882;ENSP00000442060;ENSP00000391589;ENSP00000441482;ENSP00000384094;	23764
Homo_sapiens	SRY	ENSG00000184895	HMG	ENSP00000372547;	6736
Homo_sapiens	FOXP4	ENSG00000137166	Fork_head	ENSP00000362154;ENSP00000386958;ENSP00000309823;ENSP00000362151;ENSP00000362148;	116113
Homo_sapiens	MYRF	ENSG00000124920	NDT80/PhoG	ENSP00000265460;ENSP00000278836;	745
Homo_sapiens	AFF2	ENSG00000155966	AF-4	ENSP00000286437;ENSP00000359487;ENSP00000359486;ENSP00000345459;ENSP00000359489;	2334
Homo_sapiens	OVOL2	ENSG00000125850	zf-C2H2	ENSP00000278780;	58495
Homo_sapiens	TGIF2LY	ENSG00000176679	Homeobox	ENSP00000318502;ENSP00000453750;	90655
Homo_sapiens	ZSCAN29	ENSG00000140265	zf-C2H2	ENSP00000456883;ENSP00000380174;	146050
Homo_sapiens	ZNF852	ENSG00000178917	zf-C2H2	ENSP00000389841;	285346
Homo_sapiens	TCF23	ENSG00000163792	bHLH	ENSP00000296096;	150921
Homo_sapiens	FOSB	ENSG00000125740	TF_bZIP	ENSP00000466530;ENSP00000468207;ENSP00000465552;ENSP00000465528;ENSP00000485018;ENSP00000468482;ENSP00000245919;	2354
Homo_sapiens	BHMG1	ENSG00000237452	HMG	ENSP00000402674;	388553
Homo_sapiens	NKX2-2	ENSG00000125820	Homeobox	ENSP00000366347;	4821
Homo_sapiens	POU3F2	ENSG00000184486	Pou	ENSP00000329170;	5454
Homo_sapiens	NR2F6	ENSG00000160113	RXR-like	ENSP00000291442;ENSP00000471686;	2063
Homo_sapiens	BCL11A	ENSG00000119866	zf-C2H2	ENSP00000496168;ENSP00000338774;ENSP00000351307;ENSP00000349300;	53335
Homo_sapiens	AC115220.1	ENSG00000241149	zf-C2H2	ENSP00000492202;	-
Homo_sapiens	ZNF268	ENSG00000090612	zf-C2H2	ENSP00000444412;ENSP00000228289;	10795
Homo_sapiens	TULP4	ENSG00000130338	Tub	ENSP00000356064;	56995
Homo_sapiens	ASCL5	ENSG00000232237	bHLH	ENSP00000469019;ENSP00000472681;	647219
Homo_sapiens	HIC1	ENSG00000177374	ZBTB	ENSP00000314080;ENSP00000314080;ENSP00000467045;ENSP00000382742;ENSP00000477858;	3090
Homo_sapiens	ZBTB45	ENSG00000119574	ZBTB	ENSP00000346603;ENSP00000346603;ENSP00000469089;ENSP00000470316;ENSP00000473072;	84878
Homo_sapiens	ZNF836	ENSG00000196267	zf-C2H2	ENSP00000325038;ENSP00000470239;	162962
Homo_sapiens	ZNF670	ENSG00000277462	zf-C2H2	ENSP00000355459;	93474
Homo_sapiens	ZFHX2	ENSG00000136367	Homeobox	ENSP00000413418;	85446
Homo_sapiens	FOXF2	ENSG00000137273	Fork_head	ENSP00000259806;ENSP00000496415;	2295
Homo_sapiens	SMARCE1	ENSG00000073584	HMG	ENSP00000495857;ENSP00000496445;ENSP00000493649;ENSP00000367039;ENSP00000494537;ENSP00000493974;ENSP00000463282;ENSP00000464061;ENSP00000463216;ENSP00000496311;ENSP00000411607;ENSP00000462475;ENSP00000445370;ENSP00000464511;ENSP00000494214;ENSP00000323967;ENSP00000496546;ENSP00000496097;ENSP00000496094;ENSP00000496661;ENSP00000466608;ENSP00000495021;ENSP00000494771;ENSP00000392958;ENSP00000462857;	6605
Homo_sapiens	ZNF789	ENSG00000198556	zf-C2H2	ENSP00000331927;	285989
Homo_sapiens	MYT1L	ENSG00000186487	zf-C2HC	ENSP00000384219;ENSP00000382111;ENSP00000473409;ENSP00000496210;ENSP00000396103;ENSP00000382114;	23040
Homo_sapiens	ZNF24	ENSG00000172466	zf-C2H2	ENSP00000382015;ENSP00000261332;	7572
Homo_sapiens	TBX3	ENSG00000135111	T-box	ENSP00000257567;ENSP00000257566;	6926
Homo_sapiens	NEUROD4	ENSG00000123307	bHLH	ENSP00000242994;	58158
Homo_sapiens	AR	ENSG00000169083	ESR-like	ENSP00000484033;ENSP00000421155;ENSP00000379358;ENSP00000425199;ENSP00000363822;ENSP00000482407;ENSP00000379359;	367
Homo_sapiens	MBD2	ENSG00000134046	MBD	ENSP00000381435;ENSP00000464554;ENSP00000256429;	8932
Homo_sapiens	ZNF189	ENSG00000136870	zf-C2H2	ENSP00000259395;ENSP00000342019;ENSP00000363995;	7743
Homo_sapiens	PHOX2A	ENSG00000165462	Homeobox	ENSP00000298231;ENSP00000444845;	401
Homo_sapiens	ZFP64	ENSG00000020256	zf-C2H2	ENSP00000344615;ENSP00000355179;ENSP00000379312;ENSP00000216923;ENSP00000403424;ENSP00000360570;ENSP00000360578;ENSP00000360573;	55734
Homo_sapiens	SMAD6	ENSG00000137834	MH1	ENSP00000452955;ENSP00000288840;	4091
Homo_sapiens	THAP10	ENSG00000129028	THAP	ENSP00000249861;	56906
Homo_sapiens	AC073111.5	ENSG00000284691	zf-C2H2	ENSP00000492887;ENSP00000493097;ENSP00000493012;	-
Homo_sapiens	FOXD4L3	ENSG00000187559	Fork_head	ENSP00000341961;	286380
Homo_sapiens	TP73	ENSG00000078900	P53	ENSP00000367537;ENSP00000367534;ENSP00000340740;ENSP00000367529;ENSP00000474322;ENSP00000367539;ENSP00000367545;ENSP00000346423;ENSP00000474626;ENSP00000350366;ENSP00000475143;	7161
Homo_sapiens	ZNF587B	ENSG00000269343	zf-C2H2	ENSP00000472004;ENSP00000392410;ENSP00000469623;	100293516
Homo_sapiens	HOXB13	ENSG00000159184	Homeobox	ENSP00000290295;	10481
Homo_sapiens	BHLHA9	ENSG00000205899	bHLH	ENSP00000375248;	727857
Homo_sapiens	ZNF184	ENSG00000096654	zf-C2H2	ENSP00000366636;ENSP00000211936;	7738
Homo_sapiens	ZNF471	ENSG00000196263	zf-C2H2	ENSP00000309161;	57573
Homo_sapiens	HOXA5	ENSG00000106004	Homeobox	ENSP00000222726;	3202
Homo_sapiens	ZNF362	ENSG00000160094	zf-C2H2	ENSP00000446335;ENSP00000362527;	149076
Homo_sapiens	ZBTB17	ENSG00000116809	ZBTB	ENSP00000438529;ENSP00000408483;ENSP00000364895;ENSP00000364895;ENSP00000400827;ENSP00000364885;ENSP00000364885;	7709
Homo_sapiens	ZNF160	ENSG00000170949	zf-C2H2	ENSP00000470961;ENSP00000406201;ENSP00000469393;ENSP00000470573;ENSP00000409597;	90338
Homo_sapiens	GABPA	ENSG00000154727	ETS	ENSP00000346886;ENSP00000382948;	2551
Homo_sapiens	ZNF142	ENSG00000115568	zf-C2H2	ENSP00000408643;ENSP00000415156;ENSP00000398798;	7701
Homo_sapiens	ZNF771	ENSG00000179965	zf-C2H2	ENSP00000323945;ENSP00000416197;	51333
Homo_sapiens	THAP12	ENSG00000137492	THAP	ENSP00000433966;ENSP00000260045;	5612
Homo_sapiens	HMX3	ENSG00000188620	Homeobox	ENSP00000350549;	340784
Homo_sapiens	ZNF736	ENSG00000234444	zf-C2H2	ENSP00000347210;ENSP00000400852;	728927
Homo_sapiens	ZFP14	ENSG00000142065	zf-C2H2	ENSP00000270001;	57677
Homo_sapiens	RORA	ENSG00000069667	THR-like	ENSP00000402971;ENSP00000453322;ENSP00000261523;ENSP00000335087;ENSP00000309753;	6095
Homo_sapiens	PAX4	ENSG00000106331	PAX	ENSP00000491782;ENSP00000477877;ENSP00000344297;ENSP00000451923;ENSP00000339906;ENSP00000368014;ENSP00000473846;	5078
Homo_sapiens	ZBTB4	ENSG00000174282	ZBTB	ENSP00000307858;ENSP00000307858;ENSP00000369973;ENSP00000369973;	57659
Homo_sapiens	HOXC4	ENSG00000198353	Homeobox	ENSP00000305973;ENSP00000399808;	3221
Homo_sapiens	CREB5	ENSG00000146592	TF_bZIP	ENSP00000379593;ENSP00000387197;ENSP00000379592;ENSP00000350359;ENSP00000379594;	9586
Homo_sapiens	POU4F1	ENSG00000152192	Pou	ENSP00000366413;	5457
Homo_sapiens	KLF12	ENSG00000118922	zf-C2H2	ENSP00000366897;	11278
Homo_sapiens	ZNF345	ENSG00000251247	zf-C2H2	ENSP00000491547;ENSP00000465431;ENSP00000431202;ENSP00000482400;ENSP00000331120;ENSP00000477522;ENSP00000466374;ENSP00000431216;ENSP00000465851;	25850
Homo_sapiens	TEAD1	ENSG00000187079	TEA	ENSP00000334754;ENSP00000435977;ENSP00000435233;ENSP00000432587;ENSP00000491500;	7003
Homo_sapiens	LMX1B	ENSG00000136944	Homeobox	ENSP00000347684;ENSP00000453580;ENSP00000436930;ENSP00000362573;	4010
Homo_sapiens	PIAS1	ENSG00000033800	zf-MIZ	ENSP00000249636;ENSP00000438574;	8554
Homo_sapiens	NR1H2	ENSG00000131408	THR-like	ENSP00000472526;ENSP00000471194;ENSP00000471294;ENSP00000470518;ENSP00000472138;ENSP00000396151;ENSP00000472271;ENSP00000469778;ENSP00000253727;	7376
Homo_sapiens	ZNF324B	ENSG00000249471	zf-C2H2	ENSP00000438930;ENSP00000337473;	388569
Homo_sapiens	MYCN	ENSG00000134323	bHLH	ENSP00000281043;ENSP00000491476;	4613
Homo_sapiens	ZNF175	ENSG00000105497	zf-C2H2	ENSP00000262259;	7728
Homo_sapiens	VENTX	ENSG00000151650	Homeobox	ENSP00000357556;	27287
Homo_sapiens	ZNF559-ZNF177	ENSG00000270011	zf-C2H2	ENSP00000445323;	100529215
Homo_sapiens	VDR	ENSG00000111424	THR-like	ENSP00000229022;ENSP00000449074;ENSP00000449573;ENSP00000447173;ENSP00000448659;ENSP00000450105;ENSP00000378734;ENSP00000449561;	7421
Homo_sapiens	ZNF546	ENSG00000187187	zf-C2H2	ENSP00000469540;ENSP00000339823;	339327
Homo_sapiens	AFF3	ENSG00000144218	AF-4	ENSP00000395068;ENSP00000317421;ENSP00000399795;ENSP00000406484;ENSP00000386834;ENSP00000411383;ENSP00000414099;ENSP00000396582;ENSP00000387207;ENSP00000416685;ENSP00000393732;	3899
Homo_sapiens	MBD1	ENSG00000141644	MBD	ENSP00000381502;ENSP00000468785;ENSP00000269471;ENSP00000339546;ENSP00000464823;ENSP00000467763;ENSP00000381506;ENSP00000372407;ENSP00000465923;ENSP00000285102;ENSP00000405268;ENSP00000381508;ENSP00000468042;ENSP00000466092;ENSP00000467017;ENSP00000269468;ENSP00000468430;ENSP00000269469;	4152
Homo_sapiens	KLF16	ENSG00000129911	zf-C2H2	ENSP00000483701;ENSP00000439973;ENSP00000480570;ENSP00000250916;	83855
Homo_sapiens	ZNF737	ENSG00000237440	zf-C2H2	ENSP00000471995;ENSP00000471784;ENSP00000395733;	100129842
Homo_sapiens	ZNF169	ENSG00000175787	zf-C2H2	ENSP00000378792;	169841
Homo_sapiens	ZNF695	ENSG00000197472	zf-C2H2	ENSP00000341236;	57116
Homo_sapiens	SP5	ENSG00000204335	zf-C2H2	ENSP00000364430;	389058
Homo_sapiens	CAMTA2	ENSG00000108509	CG-1	ENSP00000459519;ENSP00000458560;ENSP00000354828;ENSP00000460751;ENSP00000460779;ENSP00000370712;ENSP00000412886;ENSP00000321813;	23125
Homo_sapiens	SOX6	ENSG00000110693	HMG	ENSP00000324948;ENSP00000433233;ENSP00000379644;ENSP00000432134;ENSP00000434455;	55553
Homo_sapiens	CAMTA1	ENSG00000171735	CG-1	ENSP00000306522;	23261
Homo_sapiens	DDIT3	ENSG00000175197	TF_bZIP	ENSP00000494844;ENSP00000448665;ENSP00000340671;ENSP00000447803;ENSP00000447188;	1649
Homo_sapiens	ZNF525	ENSG00000203326	zf-C2H2	ENSP00000419136;ENSP00000417696;	170958
Homo_sapiens	LEUTX	ENSG00000213921	Homeobox	ENSP00000380053;ENSP00000491740;	342900
Homo_sapiens	AC092835.1	ENSG00000233757	zf-C2H2	ENSP00000478941;	-
Homo_sapiens	ZKSCAN7	ENSG00000196345	zf-C2H2	ENSP00000405034;ENSP00000395524;ENSP00000273320;	55888
Homo_sapiens	ZNF285	ENSG00000267508	zf-C2H2	ENSP00000483662;ENSP00000464788;ENSP00000439431;	26974
Homo_sapiens	RCOR2	ENSG00000167771	MYB	ENSP00000301459;	283248
Homo_sapiens	ARGFX	ENSG00000186103	Homeobox	ENSP00000335578;	503582
Homo_sapiens	ZNF30	ENSG00000168661	zf-C2H2	ENSP00000403441;ENSP00000469954;ENSP00000303889;	90075
Homo_sapiens	MNX1	ENSG00000130675	Homeobox	ENSP00000438552;ENSP00000401158;ENSP00000252971;	3110
Homo_sapiens	MYF5	ENSG00000111049	bHLH	ENSP00000228644;	4617
Homo_sapiens	ZNF354B	ENSG00000178338	zf-C2H2	ENSP00000327143;	117608
Homo_sapiens	NKX3-1	ENSG00000167034	Homeobox	ENSP00000370253;ENSP00000429729;	4824
Homo_sapiens	KLF3	ENSG00000109787	zf-C2H2	ENSP00000261438;	51274
Homo_sapiens	FOXD4L1	ENSG00000184492	Fork_head	ENSP00000302756;	200350
Homo_sapiens	PITX2	ENSG00000164093	Homeobox	ENSP00000484909;ENSP00000347192;ENSP00000495061;ENSP00000347004;ENSP00000378097;ENSP00000475617;ENSP00000304169;ENSP00000484763;ENSP00000421454;ENSP00000424142;ENSP00000378095;ENSP00000481951;	5308
Homo_sapiens	ZNF772	ENSG00000197128	zf-C2H2	ENSP00000395967;ENSP00000348992;ENSP00000480278;ENSP00000341165;ENSP00000477730;	400720
Homo_sapiens	ZBTB16	ENSG00000109906	ZBTB	ENSP00000376721;ENSP00000376721;ENSP00000338157;ENSP00000338157;	7704
Homo_sapiens	ZNF575	ENSG00000176472	zf-C2H2	ENSP00000472578;ENSP00000471083;ENSP00000315870;ENSP00000413956;	284346
Homo_sapiens	ZNF620	ENSG00000177842	zf-C2H2	ENSP00000322265;ENSP00000391472;	253639
Homo_sapiens	ZNF761	ENSG00000160336	zf-C2H2	ENSP00000481272;ENSP00000480218;	388561
Homo_sapiens	ZNF793	ENSG00000188227	zf-C2H2	ENSP00000487183;ENSP00000444355;ENSP00000468605;ENSP00000396402;	390927
Homo_sapiens	ZNF254	ENSG00000213096	zf-C2H2	ENSP00000349494;ENSP00000483222;ENSP00000484930;ENSP00000482703;	9534
Homo_sapiens	TFAP2B	ENSG00000008196	AP-2	ENSP00000377265;	7021
Homo_sapiens	SNAPC4	ENSG00000165684	MYB	ENSP00000298532;ENSP00000490037;	6621
Homo_sapiens	ZNF675	ENSG00000197372	zf-C2H2	ENSP00000352836;	171392
Homo_sapiens	ZNF860	ENSG00000197385	zf-C2H2	ENSP00000373274;	344787
Homo_sapiens	FOXD3	ENSG00000187140	Fork_head	ENSP00000360157;	27022
Homo_sapiens	ZNF132	ENSG00000131849	zf-C2H2	ENSP00000254166;ENSP00000491571;	7691
Homo_sapiens	NFE2L3	ENSG00000050344	TF_bZIP	ENSP00000056233;	9603
Homo_sapiens	ZNF510	ENSG00000081386	zf-C2H2	ENSP00000223428;ENSP00000364379;	22869
Homo_sapiens	HOXC6	ENSG00000197757	Homeobox	ENSP00000243108;ENSP00000377864;	3223
Homo_sapiens	THRB	ENSG00000151090	THR-like	ENSP00000493709;ENSP00000414100;ENSP00000379904;ENSP00000496686;ENSP00000496095;ENSP00000348827;ENSP00000496509;ENSP00000494618;ENSP00000280696;ENSP00000496029;ENSP00000404898;ENSP00000496616;ENSP00000414444;	7068
Homo_sapiens	ZNF774	ENSG00000196391	zf-C2H2	ENSP00000346348;	342132
Homo_sapiens	ZFP28	ENSG00000196867	zf-C2H2	ENSP00000301318;	140612
Homo_sapiens	NFE2L1	ENSG00000082641	TF_bZIP	ENSP00000464446;ENSP00000463291;ENSP00000461960;ENSP00000445811;ENSP00000355190;ENSP00000354855;ENSP00000350072;	4779
Homo_sapiens	HOXD4	ENSG00000170166	Homeobox	ENSP00000302548;	3233
Homo_sapiens	ZNF681	ENSG00000196172	zf-C2H2	ENSP00000384000;ENSP00000433806;	148213
Homo_sapiens	NFIL3	ENSG00000165030	TF_bZIP	ENSP00000297689;	4783
Homo_sapiens	FOXP3	ENSG00000049768	Fork_head	ENSP00000365380;ENSP00000365372;ENSP00000428952;ENSP00000451208;ENSP00000396415;ENSP00000365369;	50943
Homo_sapiens	CUX2	ENSG00000111249	CUT	ENSP00000261726;	23316
Homo_sapiens	CREB3	ENSG00000107175	TF_bZIP	ENSP00000342136;	10488
Homo_sapiens	ARNT2	ENSG00000172379	bHLH	ENSP00000453792;ENSP00000307479;ENSP00000453651;ENSP00000479393;	9915
Homo_sapiens	MTA3	ENSG00000057935	zf-GATA	ENSP00000385045;ENSP00000385823;ENSP00000384249;ENSP00000383973;ENSP00000391455;ENSP00000386763;ENSP00000385241;	57504
Homo_sapiens	AEBP2	ENSG00000139154	zf-C2H2	ENSP00000354267;ENSP00000381840;ENSP00000437983;ENSP00000444255;ENSP00000266508;	121536
Homo_sapiens	TEAD4	ENSG00000197905	TEA	ENSP00000444528;ENSP00000352926;ENSP00000438453;ENSP00000351184;ENSP00000411475;	7004
Homo_sapiens	ZNF250	ENSG00000196150	zf-C2H2	ENSP00000292579;ENSP00000393442;	58500
Homo_sapiens	FOXD2	ENSG00000186564	Fork_head	ENSP00000335493;	2306
Homo_sapiens	JAZF1	ENSG00000153814	zf-C2H2	ENSP00000283928;	221895
Homo_sapiens	MYRFL	ENSG00000166268	NDT80/PhoG	ENSP00000449598;ENSP00000448753;	196446
Homo_sapiens	THAP1	ENSG00000131931	THAP	ENSP00000254250;ENSP00000433912;	55145
Homo_sapiens	ZNF578	ENSG00000258405	zf-C2H2	ENSP00000459216;	147660
Homo_sapiens	ZNF461	ENSG00000197808	zf-C2H2	ENSP00000479057;ENSP00000467931;ENSP00000479585;ENSP00000353515;	92283
Homo_sapiens	IKZF3	ENSG00000161405	zf-C2H2	ENSP00000420463;ENSP00000341977;ENSP00000462791;ENSP00000367194;ENSP00000345622;ENSP00000344544;ENSP00000403776;ENSP00000367179;ENSP00000438972;ENSP00000463505;ENSP00000344471;	22806
Homo_sapiens	FOXJ2	ENSG00000065970	Fork_head	ENSP00000403411;ENSP00000162391;	55810
Homo_sapiens	AC187653.1	ENSG00000248767	Fork_head	ENSP00000492766;	100288524
Homo_sapiens	ZNF788	ENSG00000214189	zf-C2H2	ENSP00000380866;	-
Homo_sapiens	ZNF708	ENSG00000182141	zf-C2H2	ENSP00000469961;ENSP00000349401;	7562
Homo_sapiens	TERB1	ENSG00000249961	MYB	ENSP00000462883;ENSP00000463762;	283847
Homo_sapiens	ZFP92	ENSG00000189420	zf-C2H2	ENSP00000462054;	139735
Homo_sapiens	IRF8	ENSG00000140968	IRF	ENSP00000455784;ENSP00000456992;ENSP00000455048;ENSP00000268638;ENSP00000458047;ENSP00000455816;	3394
Homo_sapiens	ZNF705D	ENSG00000215343	zf-C2H2	ENSP00000445477;ENSP00000382957;	728957
Homo_sapiens	MXD3	ENSG00000213347	bHLH	ENSP00000425029;ENSP00000389716;ENSP00000416921;ENSP00000421463;ENSP00000401867;	83463
Homo_sapiens	ZNF506	ENSG00000081665	zf-C2H2	ENSP00000440625;ENSP00000468150;ENSP00000468206;ENSP00000408892;ENSP00000393835;	440515
Homo_sapiens	RHOXF2	ENSG00000131721	Homeobox	ENSP00000360441;	84528
Homo_sapiens	NHLH2	ENSG00000177551	bHLH	ENSP00000322087;ENSP00000358519;ENSP00000405062;	4808
Homo_sapiens	STAT5B	ENSG00000173757	STAT	ENSP00000293328;	6777
Homo_sapiens	ZNF490	ENSG00000188033	zf-C2H2	ENSP00000311521;ENSP00000404112;	57474
Homo_sapiens	ZNF516	ENSG00000101493	zf-C2H2	ENSP00000478712;ENSP00000446211;ENSP00000394757;	9658
Homo_sapiens	NFKB2	ENSG00000077150	RHD	ENSP00000410256;ENSP00000471586;ENSP00000358983;ENSP00000189444;	4791
Homo_sapiens	ZNF99	ENSG00000213973	zf-C2H2	ENSP00000380293;ENSP00000472969;	7652
Homo_sapiens	ESR1	ENSG00000091831	ESR-like	ENSP00000384064;ENSP00000401995;ENSP00000342630;ENSP00000394721;ENSP00000206249;ENSP00000405330;ENSP00000387500;	2099
Homo_sapiens	DMRTA2	ENSG00000142700	DM	ENSP00000383909;ENSP00000399370;	63950
Homo_sapiens	INSM1	ENSG00000173404	zf-C2H2	ENSP00000312631;	3642
Homo_sapiens	SOX5	ENSG00000134532	HMG	ENSP00000439832;ENSP00000398273;ENSP00000443520;ENSP00000441973;ENSP00000379328;ENSP00000370788;ENSP00000493866;ENSP00000437487;	6660
Homo_sapiens	TBX18	ENSG00000112837	T-box	ENSP00000358677;ENSP00000475498;ENSP00000476137;ENSP00000475873;	9096
Homo_sapiens	HNF4G	ENSG00000164749	RXR-like	ENSP00000346339;ENSP00000379701;	3174
Homo_sapiens	ATF1	ENSG00000123268	TF_bZIP	ENSP00000262053;	466
Homo_sapiens	SCRT2	ENSG00000215397	zf-C2H2	ENSP00000246104;	85508
Homo_sapiens	NKX1-2	ENSG00000229544	Homeobox	ENSP00000451945;	390010
Homo_sapiens	ZNF384	ENSG00000126746	zf-C2H2	ENSP00000473311;ENSP00000354592;ENSP00000348018;ENSP00000412911;ENSP00000321650;ENSP00000399572;ENSP00000380019;	171017
Homo_sapiens	PLAGL2	ENSG00000126003	zf-C2H2	ENSP00000246229;	5326
Homo_sapiens	POU4F2	ENSG00000151615	Pou	ENSP00000281321;	5458
Homo_sapiens	NANOG	ENSG00000111704	Homeobox	ENSP00000435288;ENSP00000444434;ENSP00000229307;	79923
Homo_sapiens	ZNF81	ENSG00000197779	zf-C2H2	ENSP00000341151;ENSP00000366153;	347344
Homo_sapiens	ZNF497	ENSG00000174586	zf-C2H2	ENSP00000311183;ENSP00000402815;	162968
Homo_sapiens	NR0B2	ENSG00000131910	Miscellaneous	ENSP00000254227;	8431
Homo_sapiens	AC010487.3	ENSG00000283088	zf-C2H2	ENSP00000489045;	-
Homo_sapiens	AC004080.3	ENSG00000257184	Homeobox	ENSP00000421799;	-
Homo_sapiens	ZNF135	ENSG00000176293	zf-C2H2	ENSP00000321406;ENSP00000369437;ENSP00000427691;ENSP00000441410;ENSP00000422074;	7694
Homo_sapiens	RELB	ENSG00000104856	RHD	ENSP00000423287;ENSP00000221452;ENSP00000485826;	5971
Homo_sapiens	GTF2IRD1	ENSG00000006704	GTF2I	ENSP00000265755;ENSP00000417909;ENSP00000418383;ENSP00000397566;ENSP00000408477;	9569
Homo_sapiens	CUX1	ENSG00000257923	CUT	ENSP00000451558;ENSP00000446630;ENSP00000292535;ENSP00000447373;ENSP00000496653;ENSP00000450125;ENSP00000353401;ENSP00000494610;	1523
Homo_sapiens	ZNF207	ENSG00000010244	Others	-	7756
Homo_sapiens	LTF	ENSG00000012223	Others	-	4057
Homo_sapiens	PRDM11	ENSG00000019485	Others	-	56981
Homo_sapiens	BCLAF1	ENSG00000029363	Others	-	9774
Homo_sapiens	TFB1M	ENSG00000029639	Others	-	51106
Homo_sapiens	ZNF280C	ENSG00000056277	Others	-	55609
Homo_sapiens	PARP12	ENSG00000059378	Others	-	64761
Homo_sapiens	GPBP1	ENSG00000062194	Others	-	65056
Homo_sapiens	RFXANK	ENSG00000064490	Others	-	8625
Homo_sapiens	MLLT10	ENSG00000078403	Others	-	8028
Homo_sapiens	KHSRP	ENSG00000088247	Others	-	8570
Homo_sapiens	HIF1A	ENSG00000100644	Others	-	3091
Homo_sapiens	ADNP2	ENSG00000101544	Others	-	22850
Homo_sapiens	CENPT	ENSG00000102901	Others	-	80152
Homo_sapiens	CAPN15	ENSG00000103326	Others	-	6650
Homo_sapiens	GABPB1	ENSG00000104064	Others	-	2553
Homo_sapiens	MYEF2	ENSG00000104177	Others	-	50804
Homo_sapiens	TAX1BP1	ENSG00000106052	Others	-	8887
Homo_sapiens	AKNA	ENSG00000106948	Others	-	80709
Homo_sapiens	CREBL2	ENSG00000111269	Others	-	1389
Homo_sapiens	CENPA	ENSG00000115163	Others	-	1058
Homo_sapiens	CEBPZ	ENSG00000115816	Others	-	10153
Homo_sapiens	PLEK	ENSG00000115956	Others	-	5341
Homo_sapiens	EPAS1	ENSG00000116016	Others	-	2034
Homo_sapiens	SFPQ	ENSG00000116560	Others	-	6421
Homo_sapiens	GON4L	ENSG00000116580	Others	-	54856
Homo_sapiens	PHTF1	ENSG00000116793	Others	-	10745
Homo_sapiens	BLZF1	ENSG00000117475	Others	-	8548
Homo_sapiens	ZNF706	ENSG00000120963	Others	-	51123
Homo_sapiens	KIAA1549	ENSG00000122778	Others	-	57670
Homo_sapiens	ZNFX1	ENSG00000124201	Others	-	57169
Homo_sapiens	SLC2A4RG	ENSG00000125520	Others	-	56731
Homo_sapiens	RBCK1	ENSG00000125826	Others	-	10616
Homo_sapiens	YEATS4	ENSG00000127337	Others	-	8089
Homo_sapiens	CASZ1	ENSG00000130940	Others	-	54897
Homo_sapiens	CC2D1A	ENSG00000132024	Others	-	54862
Homo_sapiens	ZNF414	ENSG00000133250	Others	-	84330
Homo_sapiens	XPA	ENSG00000136936	Others	-	7507
Homo_sapiens	TCF19	ENSG00000137310	Others	-	6941
Homo_sapiens	ZNF280D	ENSG00000137871	Others	-	54816
Homo_sapiens	PREB	ENSG00000138073	Others	-	10113
Homo_sapiens	SMARCAL1	ENSG00000138375	Others	-	50485
Homo_sapiens	CARF	ENSG00000138380	Others	-	79800
Homo_sapiens	TCF25	ENSG00000141002	Others	-	22980
Homo_sapiens	ZNF750	ENSG00000141579	Others	-	79755
Homo_sapiens	GABPB2	ENSG00000143458	Others	-	126626
Homo_sapiens	TMF1	ENSG00000144747	Others	-	7110
Homo_sapiens	LYAR	ENSG00000145220	Others	-	55646
Homo_sapiens	PURB	ENSG00000146676	Others	-	5814
Homo_sapiens	CIZ1	ENSG00000148337	Others	-	25792
Homo_sapiens	ANKRD30A	ENSG00000148513	Others	-	91074
Homo_sapiens	THYN1	ENSG00000151500	Others	-	29087
Homo_sapiens	SETBP1	ENSG00000152217	Others	-	26040
Homo_sapiens	AHCTF1	ENSG00000153207	Others	-	25909
Homo_sapiens	ELMSAN1	ENSG00000156030	Others	-	91748
Homo_sapiens	GATAD1	ENSG00000157259	Others	-	57798
Homo_sapiens	SON	ENSG00000159140	Others	-	6651
Homo_sapiens	GPBP1L1	ENSG00000159592	Others	-	60313
Homo_sapiens	ZNF326	ENSG00000162664	Others	-	284695
Homo_sapiens	SPZ1	ENSG00000164299	Others	-	84654
Homo_sapiens	FAM170A	ENSG00000164334	Others	-	340069
Homo_sapiens	CREBRF	ENSG00000164463	Others	-	153222
Homo_sapiens	ZNF704	ENSG00000164684	Others	-	619279
Homo_sapiens	ZNF503	ENSG00000165655	Others	-	84858
Homo_sapiens	RAG1	ENSG00000166349	Others	-	5896
Homo_sapiens	PHB	ENSG00000167085	Others	-	5245
Homo_sapiens	TET2	ENSG00000168769	Others	-	54790
Homo_sapiens	ZNF608	ENSG00000168916	Others	-	57507
Homo_sapiens	ZNF280A	ENSG00000169548	Others	-	129025
Homo_sapiens	CENPX	ENSG00000169689	Others	-	201254
Homo_sapiens	CNBP	ENSG00000169714	Others	-	7555
Homo_sapiens	NFRKB	ENSG00000170322	Others	-	4798
Homo_sapiens	ZNF318	ENSG00000171467	Others	-	24149
Homo_sapiens	PURG	ENSG00000172733	Others	-	29942
Homo_sapiens	CENPS	ENSG00000175279	Others	-	378708
Homo_sapiens	MAF1	ENSG00000179632	Others	-	84232
Homo_sapiens	ZNF609	ENSG00000180357	Others	-	23060
Homo_sapiens	DMRTC1B	ENSG00000184911	Others	-	728656
Homo_sapiens	PURA	ENSG00000185129	Others	-	5813
Homo_sapiens	NKRF	ENSG00000186416	Others	-	55922
Homo_sapiens	ZNF395	ENSG00000186918	Others	-	55893
Homo_sapiens	PLSCR1	ENSG00000188313	Others	-	5359
Homo_sapiens	ZGPAT	ENSG00000197114	Others	-	84619
Homo_sapiens	ZNF720	ENSG00000197302	Others	-	107983990
Homo_sapiens	ZNF511	ENSG00000198546	Others	-	118472
Homo_sapiens	L3MBTL3	ENSG00000198945	Others	-	84456
Homo_sapiens	CPEB1	ENSG00000214575	Others	-	64506
Homo_sapiens	ZNF487	ENSG00000243660	Others	-	642819
Homo_sapiens	NME2	ENSG00000243678	Others	-	4831
Homo_sapiens	ZNF488	ENSG00000265763	Others	-	118738
Homo_sapiens	DMRTC1	ENSG00000269502	Others	-	63947
Homo_sapiens	ZNF280B	ENSG00000275004	Others	-	140883

## Sheet: TFs vs. prediction
Blank TFs	Antagonist TFs	Agonist TFs
CREB1	CBFB	GATA1
RUNX2	NFKB1	RB1
CBFB	SMC1A	DDX5
BRD3
TFCP2
FOXO6

## Sheet:  TFs vs. Homo
Blank TFs	Antagonist TFs	Agonist TFs
CREB1	ST18	TFAM
LRRFIP2	FOXN4	GATA1
RUNX2	TFAM	CCDC88A
TFCP2	LRRFIP2	CASZ1
SSRP1	GATAD2B	CNBP
HMGB3	NKB1
GATAD2A	MTA2
FOXO6	CBFB
CBFB
JUNB
CUX1
LYAR
THYN1
